# Supplementary material for: Syntheses and structures of dinuclear zinc(II) acetate-bridged coordination compounds with the aromatic Schiff base chelators N,N-dimethyl-2-[phen­yl(pyridin-2-yl)methyl­idene]hydrazine-1-carbothio­amide and N-ethyl-2-[phen­yl(pyridin-2-yl)methyl­idene]hydrazine-1-carbo­thio­amide
Source: Acta Crystallogr E Crystallogr Commun. 2025 Jun 24;81(Pt 7):636–41. doi: 10.1107/S2056989025005407 (PMC12230617; doi:10.1107/S2056989025005407)
Supplement: Supplementary file 1 [file e-81-00636-sup1.cif]

##############################################################################
#                                                                            #
# This CIF contains the data in a paper accepted for publication in          #
# Acta Crystallographica Section E. It conforms to the requirements of       #
# Notes for Authors for Acta Crystallographica Section E, and has been       #
# peer reviewed under the auspices of the IUCr Commission on Journals.       #
#                                                                            #
# Full details of the Crystallographic Information File format               #
# are given in the paper "The Crystallographic Information File (CIF):       #
# a New Standard Archive File for Crystallography" by S. R. Hall, F. H.      #
# Allen and I. D. Brown [Acta Cryst. (1991), A47, 655-685].                  #
#                                                                            #
# The current version of the core CIF dictionary is obtainable from          #
# ftp://ftp.iucr.org/pub/cif_core.dic.                                       #
#                                                                            #
# Software is freely available for graphical display of the structure(s)     #
# in this CIF. For information consult the CIF software page                 #
# http://www.iucr.org/resources/cif/software.                                #
#                                                                            #
# This file may be used for bona fide research purposes within the           #
# scientific community so long as proper attribution is given to the journal # 
# article from which it was obtained.                                        #
#                                                                            #
##############################################################################
data_I
_audit_creation_method
;
Olex2 1.5
(compiled 2024.02.16 svn.r378c4104 for OlexSys, GUI svn.r6928)
;
_journal_date_recd_electronic     2025-04-05
_journal_date_accepted     2025-06-17
_journal_name_full     'Acta Crystallographica, Section E'
_journal_year     2025
_journal_volume     81
_journal_issue      1
_journal_page_first     0
_journal_page_last     0
_journal_paper_category     GM
_journal_paper_doi     10.1107/S2056989025005407
_journal_coeditor_code     HB8133
_publ_contact_author_name     'Christian S. Parry'
_publ_contact_author_address
;
Department of Microbiology
College of Medicine
Howard University
Washington, DC 20059
USA
;
_publ_contact_author_email
  'christian.parry@Howard.edu; timothy.ramadhar@howard.edu; rbutcher@howard.edu'
_publ_contact_author_fax     ?
_publ_contact_author_phone     '1 (301) 412-3510'
_publ_section_title
;\
Syntheses and structures of dinuclear zinc(II) acetate-bridged coordination
compounds with the aromatic Schiff base chelators
<i>N</i>,<i>N</i>-dimethyl-2-[phenyl(pyridin-2-yl)methylidene]hydrazine-1-\
carbothioamide and
<i>N</i>-ethyl-2-[phenyl(pyridin-2-yl)methylidene]hydrazine-1-carbothioamide
;
_publ_section_title_footnote     .
loop_
    _publ_author_name
    _publ_author_footnote
    _publ_author_address
    'Parry, Christian S.' .
;
Department of Microbiology
College of Medicine
Howard University
Washington, DC 20059
USA
;
    'Abraham, Alex R.' .
;
Department of Chemistry
College of Arts and Science
Howard University
Washington, DC 20059
USA
;
    'Kwofie, Samuel K.' .
;
Department of Biomedical Engineering, School of Engineering Sciences,
College of Basic and Applied Sciences, University of Ghana, Legon,
Accra, LG 77
Ghana
;
    'Wilson, Michael D.' .
;
Department of Parasitology, Noguchi Memorial Institute for Medical Research,
College of Health Sciences, University of Ghana, Legon, Accra, LG 581
Ghana
;
    'Ramadhar, Timothy R.' .
;
Department of Chemistry
College of Arts and Science
Howard University
Washington, DC 20059
USA
;
    'Butcher, Raymond J.' .
;
Department of Chemistry
College of Arts and Science
Howard University
Washington, DC 20059
USA
;
_publ_section_synopsis
;
Both ligands bind to zinc in an <i>N</i>,<i>N</i>,<i>S</i>-tridentate manner and
form centrosymmetric dimers <i>via</i> bridging by acetate moieties.
Unexpectedly, we found three distinct modes of metal coordination from the
acetate O atoms. These results are discussed in the context of the vital role
of zinc in cell metabolism.
;
_database_code_depnum_ccdc_archive     2428884
_chemical_name_systematic
;\
Di-\m-acetato-bis({<i>N</i>,<i>N</i>-dimethyl-2-[phenyl(pyridin-2-yl)\
methylidene]hydrazine-1-carbothioamidato}zinc(II))
;
_chemical_name_common     ?
_chemical_formula_moiety     'C34 H36 N8 O4 S2 Zn2'
_chemical_formula_sum     'C34 H36 N8 O4 S2 Zn2'
_chemical_formula_iupac     '[Zn2 (C15 H15 N4 S)2 (C2 H3 O2)2]'
_chemical_formula_weight     815.57
_chemical_melting_point     ?
_space_group_crystal_system     monoclinic
_space_group_name_H-M_alt     'P 1 21/c 1'
_space_group_name_Hall     '-P 2ybc'
loop_
    _space_group_symop_operation_xyz
    'x, y, z'
    '-x, y+1/2, -z+1/2'
    '-x, -y, -z'
    'x, -y-1/2, z-1/2'
_cell_length_a     10.83840(10)
_cell_length_b     20.0381(2)
_cell_length_c     8.29140(10)
_cell_angle_alpha     90
_cell_angle_beta     91.3420(10)
_cell_angle_gamma     90
_cell_volume     1800.24(3)
_cell_formula_units_Z     2
_cell_measurement_reflns_used     16893
_cell_measurement_theta_min     4.0430
_cell_measurement_theta_max     75.5990
_cell_measurement_temperature     295.8(3)
loop_
    _twin_individual_id
    _twin_individual_mass_fraction_refined
    _twin_individual_twin_matrix_11
    _twin_individual_twin_matrix_12
    _twin_individual_twin_matrix_13
    _twin_individual_twin_matrix_21
    _twin_individual_twin_matrix_22
    _twin_individual_twin_matrix_23
    _twin_individual_twin_matrix_31
    _twin_individual_twin_matrix_32
    _twin_individual_twin_matrix_33
    1 0.525(3) 1.0000 0.0000 0.0000 0.0000 1.0000 0.0000 0.0000 0.0000 1.0000
    2 0.475(3) -0.9996 0.0101 0.0086 0.0338 1.0001 -0.0425 -0.0055 -0.0081
                                                                         -1.0007
_exptl_crystal_description     prism
_exptl_crystal_colour     orange
_exptl_crystal_size_max     0.162
_exptl_crystal_size_mid     0.076
_exptl_crystal_size_min     0.06
_exptl_crystal_density_diffrn     1.505
_exptl_crystal_density_meas     ?
_exptl_crystal_density_method     ?
_exptl_crystal_F_000     840
loop_
    _exptl_crystal_face_index_h
    _exptl_crystal_face_index_k
    _exptl_crystal_face_index_l
    _exptl_crystal_face_perp_dist
    -1 -1 0 0.0322
    1 -2 0 0.0289
    0 2 -1 0.0558
    0 -2 1 0.0769
    0 1 0 0.0340
    0 -1 0 0.0440
    0 2 1 0.0546
    0 -2 -1 0.0636
    -1 2 -2 0.0517
    -1 1 1 0.0652
    1 -1 -2 0.0753
    -1 2 -2 0.0573
    2 1 0 0.0317
    -1 1 0 0.0403
    -1 2 2 0.0613
    1 1 0 0.0301
    -1 2 0 0.0387
_exptl_absorpt_coefficient_mu     3.133
_exptl_absorpt_correction_type     gaussian
_exptl_absorpt_process_details
;
(CrysAlisPro; Rigaku OD, 2022)
;
_exptl_absorpt_correction_T_min     0.736
_exptl_absorpt_correction_T_max     0.849
_diffrn_ambient_temperature     295.8(3)
_diffrn_source     'micro-focus sealed X-ray tube'
_diffrn_radiation_type     'Cu K\a'
_diffrn_radiation_wavelength     1.54184
_diffrn_radiation_monochromator     mirror
_diffrn_measurement_device_type     'XtaLAB Synergy, Dualflex, HyPix'
_diffrn_measurement_device     'four-circle diffractometer'
_diffrn_measurement_method     '\w scans'
_diffrn_detector     'Hybrid Pixel Array Detector'
_diffrn_detector_area_resol_mean     10.0000
_diffrn_reflns_number     8417
_diffrn_reflns_av_R_equivalents     ?
_diffrn_reflns_av_unetI/netI     0.0142
_diffrn_reflns_theta_min     4.080
_diffrn_reflns_theta_max     76.284
_diffrn_reflns_theta_full     67.684
_diffrn_measured_fraction_theta_max     0.980
_diffrn_measured_fraction_theta_full     1.000
_diffrn_reflns_limit_h_min     -13
_diffrn_reflns_limit_h_max     13
_diffrn_reflns_limit_k_min     -24
_diffrn_reflns_limit_k_max     25
_diffrn_reflns_limit_l_min     -10
_diffrn_reflns_limit_l_max     10
_diffrn_radiation_probe     x-ray
_refine_special_details
;
 Refined as a 2-component twin.
;
_reflns_number_total     8417
_reflns_number_gt     7097
_reflns_threshold_expression     'I > 2\s(I)'
_refine_ls_structure_factor_coef     Fsqd
_refine_ls_matrix_type     full
_refine_ls_R_factor_all     0.0783
_refine_ls_R_factor_gt     0.0687
_refine_ls_wR_factor_gt     0.2048
_refine_ls_wR_factor_ref     0.2166
_refine_ls_goodness_of_fit_ref     1.049
_refine_ls_restrained_S_all     1.049
_refine_ls_number_reflns     8417
_refine_ls_number_parameters     244
_refine_ls_number_restraints     6
_refine_ls_hydrogen_treatment     constr
_refine_ls_weighting_scheme     calc
_refine_ls_weighting_details
              'w=1/[\s^2^(Fo^2^)+(0.1154P)^2^+1.5821P] where P=(Fo^2^+2Fc^2^)/3'
_atom_sites_solution_hydrogens     geom
_atom_sites_solution_primary     dual
_atom_sites_solution_secondary     ?
_refine_ls_shift/su_max     0.001
_refine_ls_shift/su_mean     0.000
_refine_diff_density_max     0.572
_refine_diff_density_min     -1.010
_refine_ls_extinction_method     none
_refine_ls_extinction_coef     .
loop_
    _atom_type_symbol
    _atom_type_description
    _atom_type_scat_dispersion_real
    _atom_type_scat_dispersion_imag
    _atom_type_scat_source
    'C' 'C' 0.0181 0.0091
                         'International Tables Vol C Tables 4.2.6.8 and 6.1.1.4'
    'H' 'H' 0.0000 0.0000
                         'International Tables Vol C Tables 4.2.6.8 and 6.1.1.4'
    'N' 'N' 0.0311 0.0180
                         'International Tables Vol C Tables 4.2.6.8 and 6.1.1.4'
    'O' 'O' 0.0492 0.0322
                         'International Tables Vol C Tables 4.2.6.8 and 6.1.1.4'
    'S' 'S' 0.3331 0.5567
                         'International Tables Vol C Tables 4.2.6.8 and 6.1.1.4'
    'Zn' 'Zn' -1.5491 0.6778
                         'International Tables Vol C Tables 4.2.6.8 and 6.1.1.4'
_computing_data_collection
;
CrysAlisPro 1.171.42.49 (Rigaku OD, 2022)
;
_computing_cell_refinement
;
CrysAlisPro 1.171.42.49 (Rigaku OD, 2022)
;
_computing_data_reduction
;
CrysAlisPro 1.171.42.49 (Rigaku OD, 2022)
;
_computing_structure_solution
;
<i>SHELXT</i> (Sheldrick, 2015a)
;
_computing_structure_refinement
;
<i>SHELXL2019/2</i> (Sheldrick, 2015b)
;
_computing_molecular_graphics
;
Olex2 1.5 (Dolomanov et al., 2009)
;
_computing_publication_material
;
Olex2 1.5 (Dolomanov et al., 2009)
;
loop_
    _atom_site_type_symbol
    _atom_site_label
    _atom_site_fract_x
    _atom_site_fract_y
    _atom_site_fract_z
    _atom_site_U_iso_or_equiv
    _atom_site_adp_type
    _atom_site_calc_flag
    _atom_site_occupancy
    _atom_site_disorder_assembly
    _atom_site_disorder_group
    Zn Zn1 -0.12170(6) 0.44522(3) 0.57934(7) 0.0620(3) Uani d 1 . .
    S S1 -0.01854(11) 0.34367(8) 0.5248(2) 0.0798(4) Uani d 1 . .
    N N1 -0.2602(3) 0.37741(17) 0.6499(4) 0.0536(8) Uani d 1 . .
    N N2 -0.2478(3) 0.31082(16) 0.6317(5) 0.0547(8) Uani d 1 . .
    N N3 -0.1212(4) 0.2251(2) 0.5758(6) 0.0748(12) Uani d 1 . .
    N N4 -0.2609(5) 0.50729(19) 0.6857(5) 0.0677(10) Uani d 1 . .
    C C1 -0.3636(5) 0.4755(2) 0.7234(5) 0.0601(10) Uani d 1 . .
    C C2 -0.4601(6) 0.5100(3) 0.7907(8) 0.0817(16) Uani d 1 . .
    H H2 -0.532393 0.487759 0.816378 0.098 Uiso calc 1 . .
    C C3 -0.4488(9) 0.5777(3) 0.8195(9) 0.101(2) Uani d 1 . .
    H H3 -0.513822 0.601271 0.863438 0.122 Uiso calc 1 . .
    C C4 -0.3429(9) 0.6096(3) 0.7837(8) 0.099(2) Uani d 1 . .
    H H4 -0.333412 0.654999 0.803916 0.119 Uiso calc 1 . .
    C C5 -0.2483(8) 0.5725(3) 0.7156(7) 0.0875(19) Uani d 1 . .
    H H5 -0.174815 0.593646 0.690438 0.105 Uiso calc 1 . .
    C C6 -0.4746(4) 0.3618(2) 0.7337(5) 0.0530(9) Uani d 1 . .
    C C7 -0.4657(5) 0.3067(2) 0.8357(6) 0.0615(10) Uani d 1 . .
    H H7 -0.389071 0.293653 0.877574 0.074 Uiso calc 1 . .
    C C8 -0.5704(6) 0.2714(3) 0.8748(8) 0.0812(17) Uani d 1 . .
    H H8 -0.564362 0.235186 0.944869 0.097 Uiso calc 1 . .
    C C9 -0.6835(6) 0.2896(4) 0.8104(11) 0.101(3) Uani d 1 . .
    H H9 -0.753922 0.266196 0.838511 0.121 Uiso calc 1 . .
    C C10 -0.6930(5) 0.3419(4) 0.7054(10) 0.094(2) Uani d 1 . .
    H H10 -0.769334 0.352862 0.658977 0.113 Uiso calc 1 . .
    C C11 -0.5889(5) 0.3791(3) 0.6674(7) 0.0726(13) Uani d 1 . .
    H H11 -0.596052 0.415381 0.597929 0.087 Uiso calc 1 . .
    C C12 -0.3637(4) 0.4022(2) 0.6978(5) 0.0523(9) Uani d 1 . .
    C C13 -0.1374(4) 0.2914(2) 0.5811(5) 0.0606(10) Uani d 1 . .
    C C14 -0.2110(6) 0.1788(3) 0.6350(8) 0.0811(15) Uani d 1 . .
    H H14A -0.280989 0.202972 0.673169 0.122 Uiso calc 1 . .
    H H14B -0.174896 0.153228 0.721951 0.122 Uiso calc 1 . .
    H H14C -0.236959 0.149318 0.549520 0.122 Uiso calc 1 . .
    C C15 -0.0079(7) 0.1946(4) 0.5192(11) 0.107(2) Uani d 1 . .
    H H15A 0.046817 0.186037 0.609514 0.161 Uiso calc 1 . .
    H H15B 0.031277 0.224407 0.445524 0.161 Uiso calc 1 . .
    H H15C -0.027236 0.153412 0.465239 0.161 Uiso calc 1 . .
    O O1 -0.0062(5) 0.4927(4) 0.7356(7) 0.0946(18) Uani d 0.756(6) A 1
    O O2 0.1716(5) 0.5131(3) 0.6323(6) 0.0787(15) Uani d 0.756(6) A 1
    C C16 0.1073(7) 0.4970(7) 0.7512(8) 0.0500(16) Uani d 0.756(6) A 1
    C C17 0.1712(9) 0.4881(5) 0.9105(9) 0.076(2) Uani d 0.756(6) A 1
    H H17A 0.246371 0.513441 0.913051 0.114 Uiso calc 0.756(6) A 1
    H H17B 0.189858 0.441711 0.926914 0.114 Uiso calc 0.756(6) A 1
    H H17C 0.118602 0.503386 0.994452 0.114 Uiso calc 0.756(6) A 1
    O O1A 0.0452(14) 0.4995(11) 0.601(2) 0.0946(18) Uani d 0.244(6) A 2
    O O2A 0.2194(16) 0.5302(11) 0.678(2) 0.0787(15) Uani d 0.244(6) A 2
    C C16A 0.120(3) 0.502(2) 0.715(4) 0.0500(16) Uani d 0.244(6) A 2
    C C17A 0.122(3) 0.4713(16) 0.875(3) 0.076(2) Uani d 0.244(6) A 2
    H H17D 0.202769 0.453691 0.899451 0.114 Uiso calc 0.244(6) A 2
    H H17E 0.062579 0.435778 0.877541 0.114 Uiso calc 0.244(6) A 2
    H H17F 0.101735 0.504297 0.954302 0.114 Uiso calc 0.244(6) A 2
loop_
    _atom_site_aniso_label
    _atom_site_aniso_U_11
    _atom_site_aniso_U_22
    _atom_site_aniso_U_33
    _atom_site_aniso_U_12
    _atom_site_aniso_U_13
    _atom_site_aniso_U_23
    Zn1 0.0618(4) 0.0728(4) 0.0514(4) -0.0222(3) -0.0024(3) 0.0105(2)
    S1 0.0484(6) 0.1006(10) 0.0910(10) -0.0045(5) 0.0119(6) 0.0123(7)
    N1 0.0529(18) 0.0538(17) 0.0539(19) -0.0059(13) -0.0001(15) 0.0022(14)
    N2 0.0465(17) 0.0509(17) 0.067(2) -0.0003(13) 0.0030(15) 0.0026(14)
    N3 0.064(2) 0.074(3) 0.087(3) 0.0191(18) 0.005(2) 0.002(2)
    N4 0.097(3) 0.0536(19) 0.052(2) -0.0192(18) -0.0040(19) 0.0056(15)
    C1 0.080(3) 0.054(2) 0.046(2) -0.0020(19) 0.000(2) 0.0037(16)
    C2 0.105(4) 0.058(3) 0.084(4) 0.005(3) 0.019(3) -0.007(2)
    C3 0.151(7) 0.059(3) 0.095(4) 0.019(4) 0.018(4) -0.004(3)
    C4 0.175(8) 0.046(2) 0.077(4) -0.006(3) 0.005(4) -0.002(2)
    C5 0.142(6) 0.057(3) 0.062(3) -0.028(3) -0.008(3) 0.011(2)
    C6 0.049(2) 0.057(2) 0.053(2) -0.0027(15) 0.0048(17) -0.0061(16)
    C7 0.063(3) 0.062(2) 0.059(3) -0.0090(18) 0.006(2) 0.0016(18)
    C8 0.091(4) 0.066(3) 0.088(4) -0.021(3) 0.032(3) -0.009(2)
    C9 0.067(3) 0.096(4) 0.141(6) -0.030(3) 0.045(4) -0.052(4)
    C10 0.047(2) 0.105(5) 0.131(6) 0.000(3) 0.003(3) -0.052(4)
    C11 0.059(3) 0.078(3) 0.080(3) 0.012(2) -0.006(2) -0.014(2)
    C12 0.052(2) 0.054(2) 0.050(2) -0.0024(16) 0.0000(17) 0.0023(16)
    C13 0.054(2) 0.070(3) 0.058(3) 0.0034(18) -0.0021(19) 0.0053(19)
    C14 0.080(3) 0.059(3) 0.103(4) 0.009(2) -0.015(3) 0.008(3)
    C15 0.087(4) 0.104(5) 0.131(6) 0.040(4) 0.020(4) -0.007(4)
    O1 0.059(3) 0.153(5) 0.072(3) -0.036(3) 0.008(2) -0.036(3)
    O2 0.051(3) 0.123(4) 0.061(3) -0.003(3) -0.005(2) 0.024(3)
    C16 0.055(3) 0.052(3) 0.043(4) 0.004(2) 0.005(3) -0.003(4)
    C17 0.081(6) 0.096(6) 0.050(4) 0.011(4) 0.002(3) 0.005(3)
    O1A 0.059(3) 0.153(5) 0.072(3) -0.036(3) 0.008(2) -0.036(3)
    O2A 0.051(3) 0.123(4) 0.061(3) -0.003(3) -0.005(2) 0.024(3)
    C16A 0.055(3) 0.052(3) 0.043(4) 0.004(2) 0.005(3) -0.003(4)
    C17A 0.081(6) 0.096(6) 0.050(4) 0.011(4) 0.002(3) 0.005(3)
_geom_special_details
;
 All esds (except the esd in the dihedral angle between two l.s. planes)
 are estimated using the full covariance matrix.  The cell esds are taken
 into account individually in the estimation of esds in distances, angles
 and torsion angles; correlations between esds in cell parameters are only
 used when they are defined by crystal symmetry.  An approximate (isotropic)
 treatment of cell esds is used for estimating esds involving l.s. planes.
;
loop_
    _geom_bond_atom_site_label_1
    _geom_bond_atom_site_label_2
    _geom_bond_site_symmetry_2
    _geom_bond_distance
    _geom_bond_publ_flag
    Zn1 S1 . 2.3705(17) yes
    Zn1 N1 . 2.117(3) yes
    Zn1 N4 . 2.159(5) yes
    Zn1 O1 . 2.018(5) yes
    Zn1 O2 3_566 2.006(5) yes
    Zn1 O1A . 2.114(14) yes
    Zn1 O1A 3_566 2.052(18) yes
    Zn1 O2A 3_566 2.410(18) yes
    S1 C13 . 1.733(5) ?
    N1 N2 . 1.350(5) ?
    N1 C12 . 1.298(6) ?
    N2 C13 . 1.334(6) ?
    N3 C13 . 1.342(7) ?
    N3 C14 . 1.438(8) ?
    N3 C15 . 1.459(7) ?
    N4 C1 . 1.327(7) ?
    N4 C5 . 1.336(7) ?
    C1 C2 . 1.382(8) ?
    C1 C12 . 1.485(6) ?
    C2 H2 . 0.9300 ?
    C2 C3 . 1.383(8) ?
    C3 H3 . 0.9300 ?
    C3 C4 . 1.352(11) ?
    C4 H4 . 0.9300 ?
    C4 C5 . 1.397(11) ?
    C5 H5 . 0.9300 ?
    C6 C7 . 1.392(6) ?
    C6 C11 . 1.387(7) ?
    C6 C12 . 1.485(6) ?
    C7 H7 . 0.9300 ?
    C7 C8 . 1.383(7) ?
    C8 H8 . 0.9300 ?
    C8 C9 . 1.375(11) ?
    C9 H9 . 0.9300 ?
    C9 C10 . 1.365(12) ?
    C10 H10 . 0.9300 ?
    C10 C11 . 1.394(9) ?
    C11 H11 . 0.9300 ?
    C14 H14A . 0.9600 ?
    C14 H14B . 0.9600 ?
    C14 H14C . 0.9600 ?
    C15 H15A . 0.9600 ?
    C15 H15B . 0.9600 ?
    C15 H15C . 0.9600 ?
    O1 C16 . 1.237(9) ?
    O2 C16 . 1.262(8) ?
    C16 C17 . 1.488(10) ?
    C17 H17A . 0.9600 ?
    C17 H17B . 0.9600 ?
    C17 H17C . 0.9600 ?
    O1A C16A . 1.24(2) ?
    O2A C16A . 1.26(2) ?
    C16A C17A . 1.46(2) ?
    C17A H17D . 0.9600 ?
    C17A H17E . 0.9600 ?
    C17A H17F . 0.9600 ?
loop_
    _geom_angle_atom_site_label_1
    _geom_angle_atom_site_label_2
    _geom_angle_atom_site_label_3
    _geom_angle_site_symmetry_1
    _geom_angle_site_symmetry_3
    _geom_angle
    _geom_angle_publ_flag
    S1 Zn1 O2A . 3_566 101.9(5) ?
    N1 Zn1 S1 . . 80.93(10) ?
    N1 Zn1 N4 . . 75.53(14) ?
    N1 Zn1 O2A . 3_566 94.4(4) ?
    N4 Zn1 S1 . . 155.44(10) ?
    N4 Zn1 O2A . 3_566 87.0(5) ?
    O1 Zn1 S1 . . 103.8(2) ?
    O1 Zn1 N1 . . 123.9(2) ?
    O1 Zn1 N4 . . 84.0(2) ?
    O1 Zn1 O1A . 3_566 87.6(4) ?
    O1 Zn1 O2A . 3_566 136.5(6) ?
    O2 Zn1 S1 3_566 . 108.03(19) ?
    O2 Zn1 N1 3_566 . 109.3(2) ?
    O2 Zn1 N4 3_566 . 86.6(2) ?
    O2 Zn1 O1 3_566 . 121.0(3) ?
    O2 Zn1 O1A 3_566 3_566 40.8(5) ?
    O2 Zn1 O2A 3_566 3_566 15.7(5) ?
    O1A Zn1 S1 . . 92.9(6) ?
    O1A Zn1 S1 3_566 . 97.1(6) ?
    O1A Zn1 N1 3_566 . 148.1(4) ?
    O1A Zn1 N1 . . 156.5(6) ?
    O1A Zn1 N4 . . 105.9(5) ?
    O1A Zn1 N4 3_566 . 106.5(6) ?
    O1A Zn1 O1A 3_566 . 54.9(8) ?
    O1A Zn1 O2A . 3_566 109.1(7) ?
    O1A Zn1 O2A 3_566 3_566 54.7(6) ?
    C13 S1 Zn1 . . 96.33(16) ?
    N2 N1 Zn1 . . 122.0(3) ?
    C12 N1 Zn1 . . 117.6(3) ?
    C12 N1 N2 . . 120.1(3) ?
    C13 N2 N1 . . 114.6(3) ?
    C13 N3 C14 . . 122.5(4) ?
    C13 N3 C15 . . 122.4(5) ?
    C14 N3 C15 . . 114.9(5) ?
    C1 N4 Zn1 . . 114.7(3) ?
    C1 N4 C5 . . 120.6(5) ?
    C5 N4 Zn1 . . 124.7(4) ?
    N4 C1 C2 . . 120.2(4) ?
    N4 C1 C12 . . 116.0(4) ?
    C2 C1 C12 . . 123.7(4) ?
    C1 C2 H2 . . 120.2 ?
    C1 C2 C3 . . 119.7(6) ?
    C3 C2 H2 . . 120.2 ?
    C2 C3 H3 . . 120.0 ?
    C4 C3 C2 . . 119.9(6) ?
    C4 C3 H3 . . 120.0 ?
    C3 C4 H4 . . 120.9 ?
    C3 C4 C5 . . 118.1(5) ?
    C5 C4 H4 . . 120.9 ?
    N4 C5 C4 . . 121.5(6) ?
    N4 C5 H5 . . 119.2 ?
    C4 C5 H5 . . 119.2 ?
    C7 C6 C12 . . 120.6(4) ?
    C11 C6 C7 . . 119.2(4) ?
    C11 C6 C12 . . 120.3(4) ?
    C6 C7 H7 . . 119.9 ?
    C8 C7 C6 . . 120.2(5) ?
    C8 C7 H7 . . 119.9 ?
    C7 C8 H8 . . 119.9 ?
    C9 C8 C7 . . 120.1(6) ?
    C9 C8 H8 . . 119.9 ?
    C8 C9 H9 . . 119.8 ?
    C10 C9 C8 . . 120.4(5) ?
    C10 C9 H9 . . 119.8 ?
    C9 C10 H10 . . 119.8 ?
    C9 C10 C11 . . 120.3(6) ?
    C11 C10 H10 . . 119.8 ?
    C6 C11 C10 . . 119.8(6) ?
    C6 C11 H11 . . 120.1 ?
    C10 C11 H11 . . 120.1 ?
    N1 C12 C1 . . 115.1(4) ?
    N1 C12 C6 . . 124.2(4) ?
    C1 C12 C6 . . 120.6(4) ?
    N2 C13 S1 . . 125.9(4) ?
    N2 C13 N3 . . 114.7(4) ?
    N3 C13 S1 . . 119.4(3) ?
    N3 C14 H14A . . 109.5 ?
    N3 C14 H14B . . 109.5 ?
    N3 C14 H14C . . 109.5 ?
    H14A C14 H14B . . 109.5 ?
    H14A C14 H14C . . 109.5 ?
    H14B C14 H14C . . 109.5 ?
    N3 C15 H15A . . 109.5 ?
    N3 C15 H15B . . 109.5 ?
    N3 C15 H15C . . 109.5 ?
    H15A C15 H15B . . 109.5 ?
    H15A C15 H15C . . 109.5 ?
    H15B C15 H15C . . 109.5 ?
    C16 O1 Zn1 . . 134.4(6) ?
    C16 O2 Zn1 . 3_566 130.3(6) ?
    O1 C16 O2 . . 120.1(7) ?
    O1 C16 C17 . . 121.7(6) ?
    O2 C16 C17 . . 118.0(7) ?
    C16 C17 H17A . . 109.5 ?
    C16 C17 H17B . . 109.5 ?
    C16 C17 H17C . . 109.5 ?
    H17A C17 H17B . . 109.5 ?
    H17A C17 H17C . . 109.5 ?
    H17B C17 H17C . . 109.5 ?
    Zn1 O1A Zn1 3_566 . 125.1(8) ?
    C16A O1A Zn1 . . 129.3(18) ?
    O1A C16A O2A . . 112(2) ?
    O1A C16A C17A . . 132(3) ?
    O2A C16A C17A . . 115(2) ?
    C16A C17A H17D . . 109.5 ?
    C16A C17A H17E . . 109.5 ?
    C16A C17A H17F . . 109.5 ?
    H17D C17A H17E . . 109.5 ?
    H17D C17A H17F . . 109.5 ?
    H17E C17A H17F . . 109.5 ?
loop_
    _geom_torsion_atom_site_label_1
    _geom_torsion_atom_site_label_2
    _geom_torsion_atom_site_label_3
    _geom_torsion_atom_site_label_4
    _geom_torsion_site_symmetry_1
    _geom_torsion_site_symmetry_2
    _geom_torsion_site_symmetry_3
    _geom_torsion_site_symmetry_4
    _geom_torsion
    _geom_torsion_publ_flag
    Zn1 S1 C13 N2 . . . . 1.8(4) ?
    Zn1 S1 C13 N3 . . . . -178.0(4) ?
    Zn1 N1 N2 C13 . . . . 6.3(5) ?
    Zn1 N1 C12 C1 . . . . -10.1(5) ?
    Zn1 N1 C12 C6 . . . . 172.9(3) ?
    Zn1 N4 C1 C2 . . . . -179.3(4) ?
    Zn1 N4 C1 C12 . . . . 4.1(5) ?
    Zn1 N4 C5 C4 . . . . 179.5(5) ?
    Zn1 O1 C16 O2 . . . . 51.2(18) ?
    Zn1 O1 C16 C17 . . . . -133.0(9) ?
    Zn1 O2 C16 O1 3_566 . . . 15.9(18) ?
    Zn1 O2 C16 C17 3_566 . . . -160.0(7) ?
    Zn1 O1A C16A O2A . . . . 169(2) ?
    Zn1 O1A C16A O2A 3_566 . . . -7(5) ?
    Zn1 O1A C16A C17A . . . . -2(8) ?
    Zn1 O1A C16A C17A 3_566 . . . -178(5) ?
    Zn1 O2A C16A O1A 3_566 . . . 5(4) ?
    Zn1 O2A C16A C17A 3_566 . . . 178(4) ?
    N1 N2 C13 S1 . . . . -5.2(6) ?
    N1 N2 C13 N3 . . . . 174.7(4) ?
    N2 N1 C12 C1 . . . . 176.3(4) ?
    N2 N1 C12 C6 . . . . -0.8(6) ?
    N4 C1 C2 C3 . . . . -0.5(9) ?
    N4 C1 C12 N1 . . . . 3.8(6) ?
    N4 C1 C12 C6 . . . . -179.1(4) ?
    C1 N4 C5 C4 . . . . -1.4(8) ?
    C1 C2 C3 C4 . . . . -0.8(11) ?
    C2 C1 C12 N1 . . . . -172.7(5) ?
    C2 C1 C12 C6 . . . . 4.5(7) ?
    C2 C3 C4 C5 . . . . 1.0(11) ?
    C3 C4 C5 N4 . . . . 0.1(10) ?
    C5 N4 C1 C2 . . . . 1.6(8) ?
    C5 N4 C1 C12 . . . . -175.0(5) ?
    C6 C7 C8 C9 . . . . 1.4(8) ?
    C7 C6 C11 C10 . . . . 0.9(7) ?
    C7 C6 C12 N1 . . . . 50.6(6) ?
    C7 C6 C12 C1 . . . . -126.3(5) ?
    C7 C8 C9 C10 . . . . 1.1(9) ?
    C8 C9 C10 C11 . . . . -2.6(9) ?
    C9 C10 C11 C6 . . . . 1.6(8) ?
    C11 C6 C7 C8 . . . . -2.4(7) ?
    C11 C6 C12 N1 . . . . -130.3(5) ?
    C11 C6 C12 C1 . . . . 52.8(6) ?
    C12 N1 N2 C13 . . . . 179.7(4) ?
    C12 C1 C2 C3 . . . . 175.9(6) ?
    C12 C6 C7 C8 . . . . 176.7(4) ?
    C12 C6 C11 C10 . . . . -178.2(4) ?
    C14 N3 C13 S1 . . . . 173.9(4) ?
    C14 N3 C13 N2 . . . . -5.9(8) ?
    C15 N3 C13 S1 . . . . -2.0(8) ?
    C15 N3 C13 N2 . . . . 178.2(6) ?
loop_
    _geom_hbond_atom_site_label_D
    _geom_hbond_atom_site_label_H
    _geom_hbond_atom_site_label_A
    _geom_hbond_site_symmetry_A
    _geom_hbond_distance_DH
    _geom_hbond_distance_HA
    _geom_hbond_distance_DA
    _geom_hbond_angle_DHA
    _geom_hbond_publ_flag
    C14 H14B S1 4_566 0.96 3.00 3.832(7) 146.1 yes
    C14 H14B O2A 2_546 0.96 2.65 3.36(2) 131.1 yes
    C17 H17C O1 3_567 0.96 2.57 3.493(9) 160.2 yes
_shelx_space_group_comment
;
The symmetry employed for this shelxl refinement is uniquely defined
by the following loop, which should always be used as a source of
symmetry information in preference to the above space-group names.
They are only intended as comments.
;
_shelx_estimated_absorpt_T_min     0.631
_shelx_estimated_absorpt_T_max     0.834
_shelx_hkl_file
;
   0   0   2 34821.6 220.942  -2
   0   0  -2 34821.6 220.942   1
   0   0   4 3134.64 42.4627  -2
   0   0  -4 3134.64 42.4627   1
   0   0   6 5850.68 36.2753  -2
   0   0  -6 5850.68 36.2753   1
   0   0   8 724.379 18.9867  -2
   0   0  -8 724.379 18.9867   1
   0  -1   1 108682. 119.024  -2
   0  -1  -1 108682. 119.024   1
   0   1   2 76557.3 202.470  -2
   0   1  -2 76557.3 202.470   1
   0  -1   3 7682.45 91.5064  -2
   0  -1  -3 7682.45 91.5064   1
   0  -1   4 7132.79 59.5077  -2
   0  -1  -4 7132.79 59.5077   1
   0  -1   5 793.200 26.7508  -2
   0  -1  -5 793.200 26.7508   1
   0   1   6 1634.15 14.5826  -2
   0   1  -6 1634.15 14.5826   1
   0   1   7 4775.21 25.9055  -2
   0   1  -7 4775.21 25.9055   1
   0   1   8 70.7200 8.21107  -2
   0   1  -8 70.7200 8.21107   1
   0  -1  -9-16.2094 9.74620   1
   0   1   9 3.41567 7.16669  -2
   0   1  -9 3.41567 7.16669   1
   0  -2   0 58789.5 193.528  -2
   0  -2   0 58789.5 193.528   1
   0  -2   1 44070.6 70.3528  -2
   0  -2  -1 44070.6 70.3528   1
   0  -2   2 43165.2 96.3684  -2
   0  -2  -2 43165.2 96.3684   1
   0  -2  -3 27277.3 105.719  -2
   0  -2   3 27277.3 105.719   1
   0  -2  -4 276.754 10.8984  -2
   0  -2   4 276.754 10.8984   1
   0  -2   5 2140.38 39.3709  -2
   0  -2  -5 2140.38 39.3709   1
   0  -2   6 9642.13 30.3048  -2
   0  -2  -6 9642.13 30.3048   1
   0   2   7 6.79227 7.15376  -2
   0   2  -7 6.79227 7.15376   1
   0   2  -8 383.826 16.5713   1
   0   2   8 713.387 14.3924  -2
   0   2  -8 713.387 14.3924   1
   0   2  -9 36.3133 9.89290   1
   0  -2   9 44.0538 11.2005  -2
   0  -2  -9 44.0538 11.2005   1
   0  -3   1 2099.96 19.4063  -2
   0  -3  -1 2099.96 19.4063   1
   0  -3   2 66243.1 110.214  -2
   0  -3  -2 66243.1 110.214   1
   0  -3   3 10545.9 52.1740  -2
   0  -3  -3 10545.9 52.1740   1
   0   3   4 88.6831 8.69432  -2
   0   3  -4 88.6831 8.69432   1
   0   3   5 2557.48 28.8345  -2
   0   3  -5 2557.48 28.8345   1
   0   3  -6 977538. 963.489   1
   0   3   6 1268.53 40.6700  -2
   0   3  -6 1268.53 40.6700   1
   0  -3   7 2034.45 16.3195  -2
   0  -3  -7 2034.45 16.3195   1
   0  -3  -8 265.129 26.7974   1
   0   3   8 465.784 10.6753  -2
   0   3  -8 465.784 10.6753   1
   0   3  -9-3.68192 16.0889   1
   0   3   9-17.2462 11.6165  -2
   0   3  -9-17.2462 11.6165   1
   0  -4   0 23799.0 175.237  -2
   0  -4   0 23799.0 175.237   1
   0  -4   1 8075.58 32.0833  -2
   0  -4  -1 8075.58 32.0833   1
   0  -4  -2 361.307 11.8449  -2
   0  -4   2 361.307 11.8449   1
   0   4   3 33260.4 100.894  -2
   0   4  -3 33260.4 100.894   1
   0  -4   4 3932.32 34.9360  -2
   0  -4  -4 3932.32 34.9360   1
   0   4   5 8554.97 41.2934  -2
   0   4  -5 8554.97 41.2934   1
   0   4  -6 3224.82 73.7969   1
   0  -4   6 5641.72 26.6654  -2
   0  -4  -6 5641.72 26.6654   1
   0   4   7 1769.03 15.7221  -2
   0   4  -7 1769.03 15.7221   1
   0   4   8 9.18691 7.02503  -2
   0   4  -8 9.18691 7.02503   1
   0   4  -9 790.882 36.2767   1
   0  -4   9 1418.97 23.3183  -2
   0  -4  -9 1418.97 23.3183   1
   0   5  -1 6793.06 73.6460   1
   0   5   1 12008.1 52.5647  -2
   0   5  -1 12008.1 52.5647   1
   0  -5   2 426.050 12.7022  -2
   0  -5  -2 426.050 12.7022   1
   0   5   3 648.462 20.0550  -2
   0   5  -3 648.462 20.0550   1
   0  -5  -4 28466.8 91.3596  -2
   0  -5   4 28466.8 91.3596   1
   0   5   5 11.4806 6.74115  -2
   0   5  -5 11.4806 6.74115   1
   0  -5   6 28.8298 5.89333  -2
   0  -5  -6 28.8298 5.89333   1
   0  -5   7 24.9578 5.80442  -2
   0  -5  -7 24.9578 5.80442   1
   0  -5   8 2945.14 22.2949  -2
   0  -5  -8 2945.14 22.2949   1
   0   5  -9 112.391 19.1986   1
   0   5   9 227.278 15.7821  -2
   0   5  -9 227.278 15.7821   1
   0  -6   0 51738.8 208.477  -2
   0  -6   0 51738.8 208.477   1
   0  -6   1 4037.90 32.9356  -2
   0  -6  -1 4037.90 32.9356   1
   0   6  -2 2527.89 67.1549   1
   0  -6   2 4422.55 41.9192  -2
   0  -6  -2 4422.55 41.9192   1
   0  -6  -3 19319.5 84.5966  -2
   0  -6   3 19319.5 84.5966   1
   0  -6   4 4673.26 38.8319  -2
   0  -6  -4 4673.26 38.8319   1
   0   6   5 3955.68 21.5614  -2
   0   6  -5 3955.68 21.5614   1
   0  -6   6 1554.14 15.3652  -2
   0  -6  -6 1554.14 15.3652   1
   0   6   7 2887.43 21.4275  -2
   0   6  -7 2887.43 21.4275   1
   0   6   8 1672.47 17.6850  -2
   0   6  -8 1672.47 17.6850   1
   0  -6  -9 442.198 18.5029   1
   0  -6   9 997.974 21.7181  -2
   0  -6  -9 997.974 21.7181   1
   0  -7   1 2912.21 44.6275  -2
   0  -7  -1 2912.21 44.6275   1
   0  -7  -2 2494.87 26.8222  -2
   0  -7   2 2494.87 26.8222   1
   0  -7   3 6602.38 58.4178  -2
   0  -7  -3 6602.38 58.4178   1
   0  -7  -4 19911.2 80.4633  -2
   0  -7   4 19911.2 80.4633   1
   0  -7   5 12384.5 36.3300  -2
   0  -7  -5 12384.5 36.3300   1
   0   7   6 1.90384 7.27424  -2
   0   7  -6 1.90384 7.27424   1
   0   7  -7 2167.16 60.1690   1
   0   7   7 4133.62 25.3461  -2
   0   7  -7 4133.62 25.3461   1
   0   7  -8 410.597 36.8275   1
   0   7   8 768.122 15.7793  -2
   0   7  -8 768.122 15.7793   1
   0  -7  -9 9.06422 9.09040   1
   0   7   9 29.5505 10.0704  -2
   0   7  -9 29.5505 10.0704   1
   0  -8   0 1682.07 46.8307  -2
   0  -8   0 1682.07 46.8307   1
   0  -8  -1 2886.21 34.6294  -2
   0  -8   1 2886.21 34.6294   1
   0  -8   2 32510.3 95.3059  -2
   0  -8  -2 32510.3 95.3059   1
   0  -8   3 557.020 20.0114  -2
   0  -8  -3 557.020 20.0114   1
   0  -8  -4 3586.29 40.5764  -2
   0  -8   4 3586.29 40.5764   1
   0   8  -5 5243.64 63.2217   1
   0  -8   5 9707.49 37.4900  -2
   0  -8  -5 9707.49 37.4900   1
   0   8  -6 1315.62 48.9002   1
   0  -8   6 2287.74 18.1496  -2
   0  -8  -6 2287.74 18.1496   1
   0   8  -7 168.418 14.6059   1
   0   8   7 316.492 11.0666  -2
   0   8  -7 316.492 11.0666   1
   0  -8   8 745.015 16.8352  -2
   0  -8  -8 745.015 16.8352   1
   0   8  -9-7.29745 9.57136   1
   0  -8   9 10.3324 12.5719  -2
   0  -8  -9 10.3324 12.5719   1
   0   9   1 34866.7 99.8865  -2
   0   9  -1 34866.7 99.8865   1
   0  -9  -2 703.720 19.5719  -2
   0  -9   2 703.720 19.5719   1
   0  -9  -3 7612.89 61.9297  -2
   0  -9   3 7612.89 61.9297   1
   0   9   4 465.178 12.1397  -2
   0   9  -4 465.178 12.1397   1
   0   9  -5 1798.99 35.2811   1
   0  -9   5 3175.28 24.0021  -2
   0  -9  -5 3175.28 24.0021   1
   0   9  -6 596.026 33.0926   1
   0   9   6 968.734 16.4143  -2
   0   9  -6 968.734 16.4143   1
   0   9  -7 1727.36 53.8213   1
   0  -9   7 3081.67 28.6395  -2
   0  -9  -7 3081.67 28.6395   1
   0   9  -8 12.7475 13.7523   1
   0  -9   8 12.2432 9.61212  -2
   0  -9  -8 12.2432 9.61212   1
   0  -9  -9 1.03368 8.12559   1
   0   9   9 36.0188 21.9236  -2
   0   9  -9 36.0188 21.9236   1
   0 -10   0 1072.94 26.5761  -2
   0 -10   0 1072.94 26.5761   1
   0 -10  -1 4829.90 37.4706  -2
   0 -10   1 4829.90 37.4706   1
   0 -10   2 31346.0 127.734  -2
   0 -10  -2 31346.0 127.734   1
   0 -10  -3 3458.77 41.3615  -2
   0 -10   3 3458.77 41.3615   1
   0  10  -4 6.70204 11.1901   1
   0  10   4 37.1929 7.26000  -2
   0  10  -4 37.1929 7.26000   1
   0  10  -5 665.093 23.8025   1
   0  10   5 1202.07 17.5949  -2
   0  10  -5 1202.07 17.5949   1
   0  10  -6 1501.28 57.8025   1
   0  10   6 2943.56 32.9323  -2
   0  10  -6 2943.56 32.9323   1
   0 -10  -7 142.514 23.1990   1
   0  10   7 207.842 11.5182  -2
   0  10  -7 207.842 11.5182   1
   0  10  -8 95.8108 16.9885   1
   0 -10   8 160.972 11.4684  -2
   0 -10  -8 160.972 11.4684   1
   0  10  -9 20.8286 8.54554   1
   0  10   9 88.7720 12.8947  -2
   0  10  -9 88.7720 12.8947   1
   0 -11   1 5850.24 45.2858  -2
   0 -11  -1 5850.24 45.2858   1
   0  11   2 3089.42 43.8966  -2
   0  11  -2 3089.42 43.8966   1
   0  11   3 219.832 11.4002  -2
   0  11  -3 219.832 11.4002   1
   0 -11  -4 2395.29 39.6361   1
   0  11   4 4577.22 34.7485  -2
   0  11  -4 4577.22 34.7485   1
   0  11  -5 637.860 30.4366   1
   0  11   5 1021.43 19.9392  -2
   0  11  -5 1021.43 19.9392   1
   0  11  -6 78.4312 21.6675   1
   0 -11   6 106.256 11.1047  -2
   0 -11  -6 106.256 11.1047   1
   0 -11  -7 392.587 17.5464   1
   0 -11   7 761.509 19.2738  -2
   0 -11  -7 761.509 19.2738   1
   0  11  -8 24.5145 13.0224   1
   0 -11   8 51.2888 12.6742  -2
   0 -11  -8 51.2888 12.6742   1
   0 -11  -9 26.3919 7.69736   1
   0  11   9 49.6111 9.55469  -2
   0  11  -9 49.6111 9.55469   1
   0  12   0 56.1065 12.3700  -2
   0  12   0 56.1065 12.3700   1
   0  12   1 1376.69 24.5930  -2
   0  12  -1 1376.69 24.5930   1
   0  12   2 1485.94 27.3776  -2
   0  12  -2 1485.94 27.3776   1
   0 -12   3 6424.76 34.2468  -2
   0 -12  -3 6424.76 34.2468   1
   0 -12  -4 2555.90 44.5484   1
   0 -12   4 4417.02 34.1663  -2
   0 -12  -4 4417.02 34.1663   1
   0  12  -5 1196.12 41.3387   1
   0  12   5 1998.88 24.6652  -2
   0  12  -5 1998.88 24.6652   1
   0  12  -6 348.467 21.2375   1
   0  12   6 632.221 17.1158  -2
   0  12  -6 632.221 17.1158   1
   0 -12  -7 11.2648 9.28500   1
   0 -12   7 20.8548 10.5875  -2
   0 -12  -7 20.8548 10.5875   1
   0 -12   8 80.6745 13.2408  -2
   0 -12  -8 80.6745 13.2408   1
   0  12  -9 33.0979 7.10512   1
   0  12   9 133.638 17.7254  -2
   0  12  -9 133.638 17.7254   1
   0  13  -1 14.5465 8.00728   1
   0 -13  -1 16.9643 9.43039  -2
   0 -13   1 16.9643 9.43039   1
   0  13   2 3535.66 47.5345   1
   0 -13  -2 6588.15 51.2362  -2
   0 -13   2 6588.15 51.2362   1
   0  13  -3 938.269 36.4985   1
   0  13   3 1659.74 20.8769  -2
   0  13  -3 1659.74 20.8769   1
   0  13   4 3931.86 50.3463   1
   0  13   4 8628.71 53.7592  -2
   0  13  -4 8628.71 53.7592   1
   0  13  -5 1663.08 33.2989   1
   0 -13   5 2952.25 27.0996  -2
   0 -13  -5 2952.25 27.0996   1
   0  13  -6 12.4728 11.2178   1
   0 -13   6 25.8324 10.1205  -2
   0 -13  -6 25.8324 10.1205   1
   0 -13  -7 2.46442 9.33372   1
   0  13   7 13.3807 18.4387  -2
   0  13  -7 13.3807 18.4387   1
   0 -13  -8 102.734 17.6780   1
   0  13   8 203.255 17.0021  -2
   0  13  -8 203.255 17.0021   1
   0 -14   0 3240.07 38.2496   1
   0 -14   0 6787.19 147.424  -2
   0 -14   0 6787.19 147.424   1
   0 -14   1 3176.01 34.4067   1
   0  14  -1 7105.68 53.3045  -2
   0  14   1 7105.68 53.3045   1
   0  14  -2-5.57602 7.16582   1
   0 -14   2 382.782 95.4248  -2
   0 -14  -2 382.782 95.4248   1
   0 -14   3 2786.42 52.4625   1
   0 -14   3 6106.38 41.0030  -2
   0 -14  -3 6106.38 41.0030   1
   0  14   4 268.043 13.3343   1
   0  14   4 484.904 20.0870  -2
   0  14  -4 484.904 20.0870   1
   0  14  -5 28.4064 9.42120   1
   0 -14   5 66.8633 11.2764  -2
   0 -14  -5 66.8633 11.2764   1
   0 -14  -6 144.032 12.9764   1
   0 -14   6 301.455 18.0667  -2
   0 -14  -6 301.455 18.0667   1
   0 -14  -7 25.2707 8.99581   1
   0  14   7 55.2059 13.6992  -2
   0  14  -7 55.2059 13.6992   1
   0  14  -8 72.6048 10.7149   1
   0 -14   8 131.516 22.7317  -2
   0 -14  -8 131.516 22.7317   1
   0 -15  -1 795.083 19.4696   1
   0 -15   1 1804.08 36.0082  -2
   0 -15  -1 1804.08 36.0082   1
   0 -15  -2 2870.90 38.8449   1
   0  15  -2 5800.67 51.0004  -2
   0  15   2 5800.67 51.0004   1
   0 -15   3 205.234 15.3462   1
   0  15   3 428.773 17.5244  -2
   0  15  -3 428.773 17.5244   1
   0  15  -4 150.249 10.4303   1
   0 -15   4 285.789 22.2691  -2
   0 -15  -4 285.789 22.2691   1
   0  15  -5 606.338 19.0905   1
   0 -15   5 1261.38 24.9549  -2
   0 -15  -5 1261.38 24.9549   1
   0 -15  -6 205.003 11.6890   1
   0  15   6 464.057 21.8017  -2
   0  15  -6 464.057 21.8017   1
   0  15  -7 171.477 19.4848   1
   0  15   7 31.9078 8.64010  -2
   0  15  -7 31.9078 8.64010   1
   0  15  -8 63.8403 15.2271   1
   0 -15   8 167.844 19.7086  -2
   0 -15  -8 167.844 19.7086   1
   0 -16   0 2114.21 44.2804   1
   0 -16   0 5036.80 70.6644  -2
   0 -16   0 5036.80 70.6644   1
   0 -16   1 145.530 10.8012   1
   0 -16   1 320.690 17.0270  -2
   0 -16  -1 320.690 17.0270   1
   0 -16  -2 68.0823 8.78696   1
   0 -16   2 100.536 16.0564  -2
   0 -16  -2 100.536 16.0564   1
   0  16  -3 409.599 13.1334   1
   0  16   3 900.016 34.2480  -2
   0  16  -3 900.016 34.2480   1
   0 -16  -4 510.620 15.5122   1
   0  16   4 1123.58 32.5248  -2
   0  16  -4 1123.58 32.5248   1
   0  16  -5 32.2644 11.3575   1
   0  16   5 24.4837 17.5919  -2
   0  16  -5 24.4837 17.5919   1
   0 -16  -6 109.007 11.3777   1
   0 -16   6 223.945 20.8558  -2
   0 -16  -6 223.945 20.8558   1
   0 -16   7 0.34962 13.3742  -2
   0 -16  -7 0.34962 13.3742   1
   0  16   8 37.4859 9.66528  -2
   0  16  -8 37.4859 9.66528   1
   0  17   1 511.724 18.6610   1
   0  17  -1 1337.50 29.9812  -2
   0  17   1 1337.50 29.9812   1
   0 -17  -2 213.199 13.7189   1
   0  17  -2 487.868 22.5745  -2
   0  17   2 487.868 22.5745   1
   0  17  -3 28.8144 8.75767   1
   0  17   3 52.6816 19.5502  -2
   0  17  -3 52.6816 19.5502   1
   0  17  -4 147.054 10.7568   1
   0  17   4 150.747 29.9574  -2
   0  17  -4 150.747 29.9574   1
   0  17  -5 157.450 14.1176   1
   0  17   5 325.299 22.5437  -2
   0  17  -5 325.299 22.5437   1
   0  17  -6 76.8202 12.9967   1
   0  17   6 166.614 17.9500  -2
   0  17  -6 166.614 17.9500   1
   0  17   7 27.6276 12.0841  -2
   0  17  -7 27.6276 12.0841   1
   0 -18   0 2382.32 41.3955   1
   0  18   0 3907.45 212.431  -2
   0  18   0 3907.45 212.431   1
   0  18   1 262.857 12.5992   1
   0  18   1 459.113 62.0887  -2
   0  18  -1 459.113 62.0887   1
   0 -18   2 416.124 17.5295   1
   0  18   2 1033.63 36.9870  -2
   0  18  -2 1033.63 36.9870   1
   0  18   3-5.62896 7.63435   1
   0  18   3-8.95747 33.7301  -2
   0  18  -3-8.95747 33.7301   1
   0  18  -4 67.0805 8.35215   1
   0  18   4 57.9928 26.9078  -2
   0  18  -4 57.9928 26.9078   1
   0 -18  -5 23.2754 8.34030   1
   0  18   5 34.3220 23.9982  -2
   0  18  -5 34.3220 23.9982   1
   0  18  -6 227.835 11.1528   1
   0  18   6 453.990 36.6835  -2
   0  18  -6 453.990 36.6835   1
   0 -18  -7 1.27689 8.19995   1
   0 -18   7 20.0527 11.2753  -2
   0 -18  -7 20.0527 11.2753   1
   0 -19   1 1397.38 32.0588   1
   0  19  -1 3160.61 36.8665  -2
   0  19   1 3160.61 36.8665   1
   0 -19  -2 13.6664 10.3872   1
   0  19  -2 48.6380 13.3027  -2
   0  19   2 48.6380 13.3027   1
   0  19   3 66.7676 11.6237   1
   0  19   3 186.446 39.2762  -2
   0  19  -3 186.446 39.2762   1
   0  19  -4 23.9792 8.00606   1
   0  19   4 8.01552 26.8997  -2
   0  19  -4 8.01552 26.8997   1
   0  19  -5 210.262 8.98364   1
   0  19   5 456.034 39.7267  -2
   0  19  -5 456.034 39.7267   1
   0  19  -6 2.63704 6.35473   1
   0  19   6-3.75686 9.54075  -2
   0  19  -6-3.75686 9.54075   1
   0 -20   0 436.009 31.9362   1
   0  20   0 819.259 26.2665  -2
   0  20   0 819.259 26.2665   1
   0  20   1 34.9106 13.3713   1
   0  20  -1 94.3978 11.8127  -2
   0  20   1 94.3978 11.8127   1
   0 -20  -2 93.3678 12.4830   1
   0  20   2 189.130 22.6611  -2
   0  20  -2 189.130 22.6611   1
   0  20  -3 486.482 25.8849   1
   0  20   3 960.485 53.6554  -2
   0  20  -3 960.485 53.6554   1
   0 -20  -4-1.70119 8.37647   1
   0  20  -5 29.3856 5.22339   1
   0  20   5 167.984 27.9730  -2
   0  20  -5 167.984 27.9730   1
   0  20   6 125.352 19.8684  -2
   0  20  -6 125.352 19.8684   1
   0 -21  -1 3.01133 15.6786   1
   0  21   1 65.9542 10.7290  -2
   0  21  -1 65.9542 10.7290   1
   0  21   2 63.4655 11.5505   1
   0  21   2 143.620 19.1936  -2
   0  21  -2 143.620 19.1936   1
   0  21  -3 14.1308 8.22495   1
   0  21   3 31.1322 27.4529  -2
   0  21  -3 31.1322 27.4529   1
   0 -21  -4 205.440 12.0463   1
   0  21   4 487.490 35.3134  -2
   0  21  -4 487.490 35.3134   1
   0 -21  -5 64.1610 9.75437   1
   0  21   5 94.9800 20.0130  -2
   0  21  -5 94.9800 20.0130   1
   0 -22   0 17.8081 10.0452   1
   0  22   0 30.6453 14.3018  -2
   0  22   0 30.6453 14.3018   1
   0  22  -1 58.6584 10.2514   1
   0  22   1 142.463 17.3228  -2
   0  22  -1 142.463 17.3228   1
   0  22  -2 3.56527 7.29624   1
   0  22   2 15.0218 23.5620  -2
   0  22  -2 15.0218 23.5620   1
   0  22  -3 250.316 11.9005   1
   0  22   3 514.978 33.9989  -2
   0  22  -3 514.978 33.9989   1
   0 -22  -4 72.2814 10.2368   1
   0  22   4 165.715 22.3224  -2
   0  22  -4 165.715 22.3224   1
   0  23   1 7.13536 5.45054   1
   0 -23  -2 40.0657 7.66117   1
   0  23   2 82.4046 20.3046  -2
   0  23  -2 82.4046 20.3046   1
   0 -23  -3 16.0872 5.32955   1
   0  23   3 32.2484 16.5036  -2
   0  23  -3 32.2484 16.5036   1
   0 -23  -4 43.8519 8.97081   1
   0  24   0 57.9870 14.9102   1
   0  24  -1 6.35117 6.43726   1
   0 -24  -2-6.60522 5.50793   1
   0  24  -3 4.23464 6.20667   1
   0  25  -1-0.76926 8.02889   1
  -1   0  10 354.028 20.0826  -2
   1   0 -10 354.028 20.0826   1
   1   0  -8 671.450 43.3260   1
  -1   0   8 1128.90 26.1961  -2
   1   0  -8 1128.90 26.1961   1
  -1   0   6 14750.1 49.0567  -2
   1   0  -6 14750.1 49.0567   1
  -1   0   4 7289.19 73.5949  -2
   1   0  -4 7289.19 73.5949   1
  -1   0   2 5308.06 65.1486  -2
   1   0  -2 5308.06 65.1486   1
   1   0   0 50978.6 159.651  -2
  -1   0   0 50978.6 159.651   1
  -1   0  -2 653209. 825.127  -2
   1   0   2 653209. 825.127   1
   1   0   4 10228.9 75.3068  -2
  -1   0  -4 10228.9 75.3068   1
   1   0   6 7923.83 41.3953  -2
  -1   0  -6 7923.83 41.3953   1
   1   0   8 1937.71 27.7762  -2
  -1   0  -8 1937.71 27.7762   1
   1   0  10 108.511 18.4926  -2
  -1   0 -10 108.511 18.4926   1
  -1  -1  10 48.1740 9.23810  -2
   1  -1 -10 48.1740 9.23810   1
   1   1  -9 408.974 21.1781   1
  -1   1   9 724.825 14.2376  -2
   1   1  -9 724.825 14.2376   1
   1  -1  -8 20.4830 16.9764   1
  -1   1   8 18.5483 8.93300  -2
   1   1  -8 18.5483 8.93300   1
  -1   1   7 2174.61 18.4411  -2
   1   1  -7 2174.61 18.4411   1
  -1  -1   6 231.355 7.17800  -2
   1  -1  -6 231.355 7.17800   1
  -1  -1   5 10579.5 87.0614  -2
   1  -1  -5 10579.5 87.0614   1
  -1   1   4 2673.83 42.2238  -2
   1   1  -4 2673.83 42.2238   1
  -1  -1   3 434.729 21.3256  -2
   1  -1  -3 434.729 21.3256   1
  -1   1   2 81323.7 218.679  -2
   1   1  -2 81323.7 218.679   1
   1  -1  -1 3362.68 22.7479  -2
  -1  -1   1 3362.68 22.7479   1
   1  -1   0 29345.4 111.268  -2
  -1  -1   0 29345.4 111.268   1
   1   1   1 164430. 281.088  -2
  -1   1  -1 164430. 281.088   1
   1  -1   2 731.650 30.1638  -2
  -1  -1  -2 731.650 30.1638   1
   1  -1   3 567.330 28.0056  -2
  -1  -1  -3 567.330 28.0056   1
   1   1   4 45681.3 153.139  -2
  -1   1  -4 45681.3 153.139   1
   1   1   5 23.9709 10.7497  -2
  -1   1  -5 23.9709 10.7497   1
  -1   1  -6 230.556 34.8925   1
   1   1   6 767.604 11.7788  -2
  -1   1  -6 767.604 11.7788   1
   1  -1   7 968.307 13.8821  -2
  -1  -1  -7 968.307 13.8821   1
   1  -1   8 115.338 9.05832  -2
  -1  -1  -8 115.338 9.05832   1
  -1  -1  -9 755.442 26.1784   1
   1   1   9 1252.07 25.1221  -2
  -1   1  -9 1252.07 25.1221   1
   1  -1  10 1.80362 14.1449  -2
  -1  -1 -10 1.80362 14.1449   1
  -1  -2  10 142.020 14.6459  -2
   1  -2 -10 142.020 14.6459   1
   1   2  -9 106.083 14.4532   1
  -1  -2   9 159.248 9.23785  -2
   1  -2  -9 159.248 9.23785   1
   1   2  -8 548.291 21.4233   1
  -1  -2   8 995.438 16.1575  -2
   1  -2  -8 995.438 16.1575   1
   1   2  -7 228.097 30.1165   1
  -1  -2   7 443.109 10.2973  -2
   1  -2  -7 443.109 10.2973   1
   1  -2  -6 5927.83 82.6367   1
  -1   2   6 13671.3 36.6344  -2
   1   2  -6 13671.3 36.6344   1
  -1  -2   5 1320.01 30.4537  -2
   1  -2  -5 1320.01 30.4537   1
  -1   2   4 14765.3 72.5779  -2
   1   2  -4 14765.3 72.5779   1
  -1   2   3 10827.3 75.5893  -2
   1   2  -3 10827.3 75.5893   1
   1  -2  -2 1141.86 26.5680   1
  -1   2   2 2351.39 20.9128  -2
   1   2  -2 2351.39 20.9128   1
  -1  -2   1 10327.7 28.4457  -2
   1  -2  -1 10327.7 28.4457   1
  -1  -2   0 15072.9 48.8562  -2
   1  -2   0 15072.9 48.8562   1
   1   2   1 39259.9 108.329  -2
  -1   2  -1 39259.9 108.329   1
   1  -2   2 2487.90 41.5230  -2
  -1  -2  -2 2487.90 41.5230   1
  -1  -2  -3 31600.8 147.660  -2
   1  -2   3 31600.8 147.660   1
   1   2   4 2234.26 26.7954  -2
  -1   2  -4 2234.26 26.7954   1
   1   2   5 13112.5 67.4648  -2
  -1   2  -5 13112.5 67.4648   1
   1   2   6 316.888 8.30336  -2
  -1   2  -6 316.888 8.30336   1
   1  -2   7 577.913 11.4064  -2
  -1  -2  -7 577.913 11.4064   1
   1  -2   8 1055.22 14.3794  -2
  -1  -2  -8 1055.22 14.3794   1
  -1  -2  -9 7.13014 5.91614   1
   1   2   9 55.5474 10.3376  -2
  -1   2  -9 55.5474 10.3376   1
  -1   2 -10 155.378 13.4623   1
   1  -2  10 237.762 22.6925  -2
  -1  -2 -10 237.762 22.6925   1
  -1  -3  10 140.409 13.6158  -2
   1  -3 -10 140.409 13.6158   1
   1   3  -9 494.800 35.2749   1
  -1   3   9 793.074 14.1660  -2
   1   3  -9 793.074 14.1660   1
   1   3  -8 419.067 17.4336   1
  -1  -3   8 982.942 15.1296  -2
   1  -3  -8 982.942 15.1296   1
  -1   3   7 2975.52 19.6613  -2
   1   3  -7 2975.52 19.6613   1
  -1  -3   6 1085.23 11.9058  -2
   1  -3  -6 1085.23 11.9058   1
  -1   3   5 6194.16 35.9886  -2
   1   3  -5 6194.16 35.9886   1
  -1   3   4 12077.8 66.6100  -2
   1   3  -4 12077.8 66.6100   1
  -1   3   3 2408.04 26.1391  -2
   1   3  -3 2408.04 26.1391   1
   1  -3  -2 519.447 31.3342   1
  -1  -3   2 1193.88 15.3603  -2
   1  -3  -2 1193.88 15.3603   1
  -1  -3   1 1302.83 33.2932   1
   1  -3  -1 2412.98 17.0546  -2
  -1  -3   1 2412.98 17.0546   1
   1  -3   0 2562.19 25.7408  -2
  -1  -3   0 2562.19 25.7408   1
  -1  -3  -1 3546.96 28.0125  -2
   1  -3   1 3546.96 28.0125   1
   1   3   2 25986.9 93.9320  -2
  -1   3  -2 25986.9 93.9320   1
   1   3   3 12660.4 85.7694  -2
  -1   3  -3 12660.4 85.7694   1
   1  -3   4 33363.2 91.8905  -2
  -1  -3  -4 33363.2 91.8905   1
   1   3   5 8.13753 7.59036  -2
  -1   3  -5 8.13753 7.59036   1
  -1   3  -6 878.758 11.7013  -2
   1   3   6 878.758 11.7013   1
   1  -3   7 846.744 12.2241  -2
  -1  -3  -7 846.744 12.2241   1
  -1  -3  -8-21.7285 13.0192   1
   1   3   8 4.86022 6.89599  -2
  -1   3  -8 4.86022 6.89599   1
  -1   3  -9 14.4980 8.54219   1
   1   3   9 367.218 14.5018  -2
  -1   3  -9 367.218 14.5018   1
  -1   3 -10 127.995 13.3442   1
   1  -3  10 129.400 18.5752  -2
  -1  -3 -10 129.400 18.5752   1
  -1  -4  10 82.9005 10.9590  -2
   1  -4 -10 82.9005 10.9590   1
   1   4  -9 581.939 37.8976   1
  -1  -4   9 1038.82 15.0082  -2
   1  -4  -9 1038.82 15.0082   1
   1  -4  -8 240.535 18.0300   1
  -1   4   8 532.404 11.6416  -2
   1   4  -8 532.404 11.6416   1
   1  -4  -7 2362.68 65.7813   1
  -1   4   7 4975.92 25.5801  -2
   1   4  -7 4975.92 25.5801   1
   1  -4  -6 2842.45 46.0255   1
  -1  -4   6 5885.59 29.7660  -2
   1  -4  -6 5885.59 29.7660   1
  -1   4   5 902.544 14.5540  -2
   1   4  -5 902.544 14.5540   1
  -1   4   4 1250.22 22.9642  -2
   1   4  -4 1250.22 22.9642   1
  -1  -4   3 7840.96 53.7342  -2
   1  -4  -3 7840.96 53.7342   1
  -1  -4   2 17493.8 75.7377   1
  -1   4   2 39675.0 93.4513  -2
   1   4  -2 39675.0 93.4513   1
   1   4  -1 49303.8 132.529   1
  -1   4   1 105102. 150.597  -2
   1   4  -1 105102. 150.597   1
  -1  -4   0 28361.0 131.817  -2
   1  -4   0 28361.0 131.817   1
  -1  -4  -1 3260.51 25.8249  -2
   1  -4   1 3260.51 25.8249   1
   1  -4   2 1753.94 27.7205  -2
  -1  -4  -2 1753.94 27.7205   1
   1  -4   3 11973.6 98.6272  -2
  -1  -4  -3 11973.6 98.6272   1
   1  -4   4 14.3907 7.57406  -2
  -1  -4  -4 14.3907 7.57406   1
   1   4   5 5873.77 28.5178  -2
  -1   4  -5 5873.77 28.5178   1
   1  -4   6 450.244 10.5026  -2
  -1  -4  -6 450.244 10.5026   1
   1   4   7 436.652 9.95635  -2
  -1   4  -7 436.652 9.95635   1
   1  -4   8 483.146 12.6031  -2
  -1  -4  -8 483.146 12.6031   1
  -1   4  -9 110.565 17.6771   1
   1  -4   9 224.808 14.3518  -2
  -1  -4  -9 224.808 14.3518   1
  -1   4 -10 64.7756 11.7414   1
   1   5  -9 11.0420 10.7784   1
  -1   5   9 42.9984 11.1956  -2
   1   5  -9 42.9984 11.1956   1
   1  -5  -8 2020.79 55.4845   1
  -1  -5   8 5185.48 27.1093  -2
   1  -5  -8 5185.48 27.1093   1
  -1  -5   7 28.7963 7.70410  -2
   1  -5  -7 28.7963 7.70410   1
   1  -5  -6 3248.19 69.5924   1
  -1   5   6 7493.37 32.3757  -2
   1   5  -6 7493.37 32.3757   1
  -1  -5   5 1549.49 14.9418  -2
   1  -5  -5 1549.49 14.9418   1
  -1   5   4 3779.10 37.7131  -2
   1   5  -4 3779.10 37.7131   1
   1  -5  -3 10110.0 54.6298  -2
  -1  -5   3 10110.0 54.6298   1
  -1  -5   2 27820.7 80.1386  -2
   1  -5  -2 27820.7 80.1386   1
   1   5  -1 12201.9 83.9210   1
  -1   5   1 26919.4 79.2660  -2
   1   5  -1 26919.4 79.2660   1
  -1  -5   0 7429.67 75.8462  -2
   1  -5   0 7429.67 75.8462   1
  -1   5  -1 7644.50 89.4096   1
  -1  -5  -1 18315.8 80.6178  -2
   1  -5   1 18315.8 80.6178   1
   1   5   2 2022.39 32.0284  -2
  -1   5  -2 2022.39 32.0284   1
  -1  -5  -3 8239.16 64.4250  -2
   1  -5   3 8239.16 64.4250   1
   1  -5   4 8057.46 45.3837  -2
  -1  -5  -4 8057.46 45.3837   1
   1  -5   5 134.014 6.29846  -2
  -1  -5  -5 134.014 6.29846   1
   1  -5   6 3538.30 23.5435  -2
  -1  -5  -6 3538.30 23.5435   1
   1  -5   7 337.127 9.68467  -2
  -1  -5  -7 337.127 9.68467   1
   1   5   8 131.786 9.10928  -2
  -1   5  -8 131.786 9.10928   1
  -1   5  -9 24.1032 14.1703   1
   1  -5   9-13.1455 19.0205  -2
  -1  -5  -9-13.1455 19.0205   1
  -1   5 -10 310.791 18.3862   1
   1   6  -9 21.5321 5.30204   1
  -1  -6   9 551.707 19.4709  -2
   1  -6  -9 551.707 19.4709   1
   1   6  -8 118.044 25.5129   1
  -1  -6   8 232.187 10.6831  -2
   1  -6  -8 232.187 10.6831   1
   1   6  -7 2313.46 65.1449   1
  -1   6   7 4219.29 28.1846  -2
   1   6  -7 4219.29 28.1846   1
   1  -6  -6 1301.51 46.8058   1
  -1  -6   6 3031.41 20.6961  -2
   1  -6  -6 3031.41 20.6961   1
  -1  -6   5 717.381 10.6700  -2
   1  -6  -5 717.381 10.6700   1
  -1  -6   4 5024.15 35.6459  -2
   1  -6  -4 5024.15 35.6459   1
   1  -6  -3 1230.84 21.5960  -2
  -1  -6   3 1230.84 21.5960   1
  -1  -6   2 4472.98 33.4086  -2
   1  -6  -2 4472.98 33.4086   1
   1   6  -1 17001.9 95.8411   1
  -1   6   1 37263.4 91.0313  -2
   1   6  -1 37263.4 91.0313   1
  -1  -6   0 18724.1 93.0936  -2
   1  -6   0 18724.1 93.0936   1
  -1   6  -1 2708.37 52.0692   1
   1  -6   1 6729.94 41.8126  -2
  -1  -6  -1 6729.94 41.8126   1
  -1  -6  -2 52.0523 11.3463  -2
   1  -6   2 52.0523 11.3463   1
  -1  -6  -3 3881.52 51.4396  -2
   1  -6   3 3881.52 51.4396   1
  -1   6  -4 33.4417 12.7933   1
   1   6   4 63.6510 8.30721  -2
  -1   6  -4 63.6510 8.30721   1
   1   6   5 13230.5 39.1917  -2
  -1   6  -5 13230.5 39.1917   1
   1  -6   6 530.387 10.6006  -2
  -1  -6  -6 530.387 10.6006   1
   1   6   7 45.9086 7.02741  -2
  -1   6  -7 45.9086 7.02741   1
   1   6   8 1378.66 18.2804  -2
  -1   6  -8 1378.66 18.2804   1
  -1   6  -9 325.182 26.6084   1
   1   6   9 631.066 21.4958  -2
  -1   6  -9 631.066 21.4958   1
  -1   6 -10 38.7158 9.57048   1
   1   7  -9 11.9965 8.58851   1
  -1   7   9 8.70436 10.1915  -2
   1   7  -9 8.70436 10.1915   1
   1   7  -8 11.8502 12.4051   1
  -1  -7   8 18.0825 8.18949  -2
   1  -7  -8 18.0825 8.18949   1
   1  -7  -7 55.0493 11.7085   1
  -1   7   7 53.8249 9.68916  -2
   1   7  -7 53.8249 9.68916   1
   1  -7  -6 83.5272 13.1923   1
  -1  -7   6 188.457 9.44687  -2
   1  -7  -6 188.457 9.44687   1
   1   7  -5 5438.52 96.3150   1
  -1   7   5 10304.9 31.0403  -2
   1   7  -5 10304.9 31.0403   1
  -1  -7   4 53.2924 8.74222  -2
   1  -7  -4 53.2924 8.74222   1
  -1   7   3 28849.8 95.5066  -2
   1   7  -3 28849.8 95.5066   1
   1  -7  -2 17548.8 75.1203  -2
  -1  -7   2 17548.8 75.1203   1
   1   7  -1 1188.22 22.9728   1
  -1   7   1 2367.75 36.3232  -2
   1   7  -1 2367.75 36.3232   1
  -1  -7   0 28251.7 122.791  -2
   1  -7   0 28251.7 122.791   1
  -1  -7  -1 10001.2 49.3052  -2
   1  -7   1 10001.2 49.3052   1
  -1  -7  -2 4906.95 51.2460  -2
   1  -7   2 4906.95 51.2460   1
   1   7   3 24.8293 13.1221  -2
  -1   7  -3 24.8293 13.1221   1
   1  -7   4 7086.30 39.4305  -2
  -1  -7  -4 7086.30 39.4305   1
  -1   7  -5 130.623 19.3011   1
   1  -7   5 191.267 8.25604  -2
  -1  -7  -5 191.267 8.25604   1
   1  -7   6 2947.95 21.4705  -2
  -1  -7  -6 2947.95 21.4705   1
   1   7   7 3236.32 23.8542  -2
  -1   7  -7 3236.32 23.8542   1
   1  -7   8 43.3892 9.98549  -2
  -1  -7  -8 43.3892 9.98549   1
  -1   7  -9 368.552 27.8814   1
   1  -7   9 644.924 20.4263  -2
  -1  -7  -9 644.924 20.4263   1
   1   8  -9 0.02948 7.02139   1
  -1  -8   9 4.63259 10.6292  -2
   1  -8  -9 4.63259 10.6292   1
   1  -8  -8 3.34561 8.93741   1
  -1   8   8 17.5891 9.15383  -2
   1   8  -8 17.5891 9.15383   1
   1   8  -7 18.2583 15.2251   1
  -1   8   7-0.97759 10.4133  -2
   1   8  -7-0.97759 10.4133   1
   1  -8  -6 801.655 28.5290   1
  -1  -8   6 1731.33 21.1866  -2
   1  -8  -6 1731.33 21.1866   1
   1   8  -5 136.531 22.4160   1
  -1  -8   5 263.379 8.15967  -2
   1  -8  -5 263.379 8.15967   1
  -1   8   4 5976.10 36.5859  -2
   1   8  -4 5976.10 36.5859   1
   1   8  -3 8619.16 154.280   1
   1  -8  -3 16116.6 88.2951  -2
  -1  -8   3 16116.6 88.2951   1
   1  -8  -2 862.681 31.1658   1
  -1  -8   2 1848.15 27.2178  -2
   1  -8  -2 1848.15 27.2178   1
   1   8  -1 2787.12 39.0177   1
   1  -8  -1 5293.54 61.5184  -2
  -1  -8   1 5293.54 61.5184   1
  -1  -8   0 20757.2 110.374  -2
   1  -8   0 20757.2 110.374   1
  -1  -8  -1 296.229 10.2098  -2
   1  -8   1 296.229 10.2098   1
  -1  -8  -2 29345.5 123.078  -2
   1  -8   2 29345.5 123.078   1
   1   8   3 2748.17 45.4526  -2
  -1   8  -3 2748.17 45.4526   1
  -1   8  -4 1336.68 42.0069   1
   1   8   4 2764.31 21.4412  -2
  -1   8  -4 2764.31 21.4412   1
  -1   8  -5 2296.12 32.4530   1
   1  -8   5 3936.75 24.4915  -2
  -1  -8  -5 3936.75 24.4915   1
   1  -8   6 1404.41 15.3181  -2
  -1  -8  -6 1404.41 15.3181   1
   1  -8   7 281.780 10.5477  -2
  -1  -8  -7 281.780 10.5477   1
   1   8   8 2149.60 30.6443  -2
  -1   8  -8 2149.60 30.6443   1
  -1   8  -9 40.3297 11.6736   1
   1   8   9 94.1722 12.4280  -2
  -1   8  -9 94.1722 12.4280   1
   1   9  -9 3.17881 6.90625   1
  -1  -9   9-1.69070 12.1379  -2
   1  -9  -9-1.69070 12.1379   1
  -1  -9   8 108.886 9.65929  -2
   1  -9  -8 108.886 9.65929   1
   1  -9  -7-2.06819 8.26575   1
  -1  -9   7 1.89150 9.26078  -2
   1  -9  -7 1.89150 9.26078   1
   1   9  -6 55.4619 10.3097   1
  -1   9   6 100.395 9.91793  -2
   1   9  -6 100.395 9.91793   1
   1   9  -5 3322.78 83.3831   1
  -1  -9   5 6147.26 30.9264  -2
   1  -9  -5 6147.26 30.9264   1
   1   9  -4 2296.66 48.0484   1
  -1  -9   4 3772.56 25.0159  -2
   1  -9  -4 3772.56 25.0159   1
   1   9  -3 1439.26 65.9073   1
  -1   9   3 2754.58 46.1038  -2
   1   9  -3 2754.58 46.1038   1
  -1   9   2 2842.42 28.1346  -2
   1   9  -2 2842.42 28.1346   1
   1   9  -1 16305.3 79.1802  -2
  -1   9   1 16305.3 79.1802   1
  -1  -9   0 130.699 8.91767  -2
   1  -9   0 130.699 8.91767   1
   1  -9   1 25334.9 82.5862  -2
  -1  -9  -1 25334.9 82.5862   1
  -1  -9  -2 19.5214 13.0068  -2
   1  -9   2 19.5214 13.0068   1
   1   9   3 36592.5 156.425  -2
  -1   9  -3 36592.5 156.425   1
  -1  -9  -4 14.8427 13.9087   1
  -1  -9  -4 0.14249 12.0785  -2
   1  -9   4 0.14249 12.0785   1
   1  -9   5 263.856 10.7494  -2
  -1  -9  -5 263.856 10.7494   1
   1  -9   6 18.0333 7.07753  -2
  -1  -9  -6 18.0333 7.07753   1
   1  -9   7 2707.89 30.2195  -2
  -1  -9  -7 2707.89 30.2195   1
   1  -9   8 12.6938 10.1802  -2
  -1  -9  -8 12.6938 10.1802   1
  -1   9  -9 262.281 23.8547   1
   1   9   9 494.056 15.6038  -2
  -1   9  -9 494.056 15.6038   1
   1  10  -9 75.7973 8.38729   1
  -1  10   9 60.7160 11.8921  -2
   1  10  -9 60.7160 11.8921   1
  -1  10   8 56.5420 9.05109  -2
   1  10  -8 56.5420 9.05109   1
   1  10  -7-5.00411 8.72790   1
  -1  10   7-7.69159 20.8770  -2
   1  10  -7-7.69159 20.8770   1
   1  10  -6-8.85264 10.2121   1
  -1 -10   6 0.62583 10.6216  -2
   1 -10  -6 0.62583 10.6216   1
   1  10  -5 41.3064 13.5822   1
  -1  10   5 99.2060 8.12513  -2
   1  10  -5 99.2060 8.12513   1
   1  10  -4 6432.45 117.140   1
  -1  10   4 10506.6 35.9209  -2
   1  10  -4 10506.6 35.9209   1
  -1 -10   3 9914.45 86.5668  -2
   1 -10  -3 9914.45 86.5668   1
  -1 -10   2 2354.87 27.3015  -2
   1 -10  -2 2354.87 27.3015   1
   1  10  -1 895.127 45.5404   1
  -1 -10   1 2614.11 33.7256  -2
   1 -10  -1 2614.11 33.7256   1
  -1 -10   0 19756.2 74.4885  -2
   1 -10   0 19756.2 74.4885   1
   1 -10   1 4809.33 38.2121  -2
  -1 -10  -1 4809.33 38.2121   1
  -1  10  -2 6716.04 63.0504  -2
   1  10   2 6716.04 63.0504   1
  -1 -10  -3 428.389 21.4660  -2
   1 -10   3 428.389 21.4660   1
  -1  10  -4 2212.93 47.8593   1
  -1 -10  -4 3660.44 37.0445  -2
   1 -10   4 3660.44 37.0445   1
  -1  10  -5 353.120 21.5810   1
   1 -10   5 679.459 18.0723  -2
  -1 -10  -5 679.459 18.0723   1
   1 -10   6 17.4026 11.4304  -2
  -1 -10  -6 17.4026 11.4304   1
  -1  10  -7 117.155 18.2476   1
   1 -10   7 202.777 18.0981  -2
  -1 -10  -7 202.777 18.0981   1
   1 -10   8 1909.04 26.9882  -2
  -1 -10  -8 1909.04 26.9882   1
  -1  10  -9 41.5418 14.5872   1
   1 -10   9 100.910 10.0687  -2
  -1 -10  -9 100.910 10.0687   1
   1 -11  -9 5.58634 7.04556   1
  -1  11   9-6.24584 18.5634  -2
   1  11  -9-6.24584 18.5634   1
   1  11  -8 220.353 16.4602   1
  -1 -11   8 359.819 13.1346  -2
   1 -11  -8 359.819 13.1346   1
   1 -11  -7 112.523 22.0826   1
  -1 -11   7 229.294 14.2685  -2
   1 -11  -7 229.294 14.2685   1
   1 -11  -6-6.36483 9.58148   1
  -1  11   6 14.9535 13.4636  -2
   1  11  -6 14.9535 13.4636   1
   1  11  -5 3908.02 59.3428   1
  -1 -11   5 7800.86 40.9149  -2
   1 -11  -5 7800.86 40.9149   1
   1  11  -4 1304.78 32.7507   1
  -1  11   4 2658.63 20.8996  -2
   1  11  -4 2658.63 20.8996   1
   1  11  -3 483.819 25.6664   1
  -1 -11   3 867.362 15.8659  -2
   1 -11  -3 867.362 15.8659   1
   1 -11  -2 11577.0 60.7776  -2
  -1 -11   2 11577.0 60.7776   1
   1  11  -1 3694.29 45.0187  -2
  -1  11   1 3694.29 45.0187   1
  -1 -11   0 188.115 10.6668  -2
   1 -11   0 188.115 10.6668   1
   1 -11   1 1785.17 26.9165  -2
  -1 -11  -1 1785.17 26.9165   1
   1 -11   2 357.758 19.3624  -2
  -1 -11  -2 357.758 19.3624   1
  -1  11  -3 2951.23 101.119   1
   1 -11   3 10872.6 53.4820  -2
  -1 -11  -3 10872.6 53.4820   1
  -1 -11  -4 543.830 37.4648   1
   1 -11   4 2659.96 93.3199  -2
  -1 -11  -4 2659.96 93.3199   1
  -1  11  -5 129.453 15.9366   1
   1  11   5 150.646 12.1910  -2
  -1  11  -5 150.646 12.1910   1
  -1  11  -6 1246.84 33.6168   1
   1 -11   6 2552.56 33.3760  -2
  -1 -11  -6 2552.56 33.3760   1
  -1  11  -7 808.852 33.9547   1
   1  11   7 1893.43 42.9452  -2
  -1  11  -7 1893.43 42.9452   1
   1 -11   8 33.9561 9.88912  -2
  -1 -11  -8 33.9561 9.88912   1
  -1  11  -9 36.0594 12.4041   1
   1 -11   9 77.7560 8.60331  -2
  -1 -11  -9 77.7560 8.60331   1
   1  12  -9 196.207 16.4157   1
  -1  12   9 427.985 24.4229  -2
   1  12  -9 427.985 24.4229   1
   1  12  -8 11.5388 13.0356   1
  -1  12   8 16.0061 5.12857  -2
   1  12  -8 16.0061 5.12857   1
   1 -12  -7 40.4444 12.0277   1
  -1 -12   7 53.9798 12.9496  -2
   1 -12  -7 53.9798 12.9496   1
   1  12  -6 40.5893 13.6494   1
  -1  12   6 63.5082 12.4233  -2
   1  12  -6 63.5082 12.4233   1
   1  12  -5 119.051 12.5634   1
  -1 -12   5 211.869 11.3163  -2
   1 -12  -5 211.869 11.3163   1
   1  12  -4 3133.31 43.3113   1
  -1 -12   4 5574.04 38.7171  -2
   1 -12  -4 5574.04 38.7171   1
  -1 -12   3 5562.95 62.9674   1
  -1  12   3 12654.8 58.7826  -2
   1  12  -3 12654.8 58.7826   1
   1  12  -2 468.142 28.5757   1
  -1 -12   2 1178.03 18.8249  -2
   1 -12  -2 1178.03 18.8249   1
   1 -12  -1 2637.86 40.7409  -2
  -1 -12   1 2637.86 40.7409   1
  -1 -12   0 53.8141 9.25605  -2
   1 -12   0 53.8141 9.25605   1
  -1  12  -1 60.6092 15.3963   1
   1 -12   1 286.658 17.6954  -2
  -1 -12  -1 286.658 17.6954   1
   1  12   2 4837.24 40.2894  -2
  -1  12  -2 4837.24 40.2894   1
  -1  12  -3 543.559 28.6755   1
   1 -12   3 1008.35 19.9521  -2
  -1 -12  -3 1008.35 19.9521   1
  -1 -12  -4 4.08812 16.5604   1
  -1 -12  -4 14.0874 13.5024  -2
   1 -12   4 14.0874 13.5024   1
  -1  12  -5 1492.33 31.5610   1
   1  12   5 2973.33 34.4444  -2
  -1  12  -5 2973.33 34.4444   1
  -1  12  -6 594.435 24.2850   1
   1  12   6 1229.62 24.3028  -2
  -1  12  -6 1229.62 24.3028   1
  -1  12  -7 320.460 21.9279   1
   1 -12   7 599.727 27.3671  -2
  -1 -12  -7 599.727 27.3671   1
   1 -12   8 712.855 25.2295  -2
  -1 -12  -8 712.855 25.2295   1
  -1  12  -9 15.6537 6.27912   1
   1 -12   9 8.72934 8.04588  -2
  -1 -12  -9 8.72934 8.04588   1
   1  13  -8 610.358 19.2931   1
  -1 -13   8 1138.48 28.7825  -2
   1 -13  -8 1138.48 28.7825   1
   1  13  -7 76.7852 12.8331   1
  -1 -13   7 184.474 13.8814  -2
   1 -13  -7 184.474 13.8814   1
   1  13  -6 411.828 24.8833   1
  -1  13   6 835.730 19.1940  -2
   1  13  -6 835.730 19.1940   1
   1  13  -5 392.505 17.3675   1
  -1 -13   5 819.691 17.4712  -2
   1 -13  -5 819.691 17.4712   1
   1  13  -4 295.478 16.6962   1
  -1  13   4 630.814 17.4310  -2
   1  13  -4 630.814 17.4310   1
  -1 -13   3 1178.69 31.9626   1
  -1  13   3 2642.03 29.3949  -2
   1  13  -3 2642.03 29.3949   1
  -1  13   2 7373.29 71.3849   1
  -1 -13   2 17690.1 58.7310  -2
   1 -13  -2 17690.1 58.7310   1
  -1  13   1 2923.79 39.3563   1
  -1 -13   1 6430.84 42.2314  -2
   1 -13  -1 6430.84 42.2314   1
  -1  13   0 1753.51 35.1548   1
  -1  13   0 3607.65 31.6910  -2
   1  13   0 3607.65 31.6910   1
   1 -13   1 103.822 13.7724   1
   1 -13   1 399.150 12.4737  -2
  -1 -13  -1 399.150 12.4737   1
  -1  13  -2 545.112 19.9682   1
   1 -13   2 1376.81 26.1115  -2
  -1 -13  -2 1376.81 26.1115   1
   1  13   3 963.543 17.9130  -2
  -1  13  -3 963.543 17.9130   1
   1 -13   4 1584.20 46.0675   1
   1  13   4 3225.47 33.9248  -2
  -1  13  -4 3225.47 33.9248   1
  -1  13  -5 626.092 25.3842   1
   1  13   5 1023.27 24.0533  -2
  -1  13  -5 1023.27 24.0533   1
  -1  13  -6 1656.03 62.1708   1
   1  13   6 3199.65 39.8251  -2
  -1  13  -6 3199.65 39.8251   1
   1  13   7 799.934 21.8168  -2
  -1  13  -7 799.934 21.8168   1
  -1  13  -8-1.65717 15.5771   1
   1  13   8 29.3820 13.5948  -2
  -1  13  -8 29.3820 13.5948   1
  -1  14   8 49.7288 14.5564  -2
   1  14  -8 49.7288 14.5564   1
   1  14  -7 701.321 19.8113   1
  -1 -14   7 1414.98 21.6825  -2
   1 -14  -7 1414.98 21.6825   1
   1 -14  -6 662.134 22.3155   1
  -1  14   6 1415.39 24.8378  -2
   1  14  -6 1415.39 24.8378   1
   1 -14  -5 176.213 12.0656   1
  -1 -14   5 375.647 16.4468  -2
   1 -14  -5 375.647 16.4468   1
   1 -14  -4 5.59688 8.76460   1
  -1 -14   4 36.1634 12.4871  -2
   1 -14  -4 36.1634 12.4871   1
   1  14  -3 1273.27 24.5198   1
  -1  14   3 2732.98 39.9415  -2
   1  14  -3 2732.98 39.9415   1
   1 -14  -2 168.528 12.1600   1
  -1 -14   2 335.858 14.4037  -2
   1 -14  -2 335.858 14.4037   1
  -1  14   1 2516.29 31.6946   1
  -1  14   1 5642.61 49.6284  -2
   1  14  -1 5642.61 49.6284   1
  -1  14   0 710.517 17.7863   1
  -1  14   0 1592.18 28.0420  -2
   1  14   0 1592.18 28.0420   1
  -1  14  -1 1188.22 26.4382   1
  -1 -14  -1 2698.67 34.4115  -2
   1 -14   1 2698.67 34.4115   1
  -1 -14  -2 263.974 13.7927   1
   1 -14   2 603.937 19.8814  -2
  -1 -14  -2 603.937 19.8814   1
   1 -14   3 1712.86 32.7099   1
   1  14   3 3469.00 37.8378  -2
  -1  14  -3 3469.00 37.8378   1
   1 -14   4 69.0575 9.58688   1
   1 -14   4 159.104 15.9127  -2
  -1 -14  -4 159.104 15.9127   1
  -1  14  -5 1378.54 36.1950   1
   1 -14   5 2414.73 37.9545  -2
  -1 -14  -5 2414.73 37.9545   1
  -1  14  -6 43.9994 21.2847   1
   1 -14   6 43.6770 12.9960  -2
  -1 -14  -6 43.6770 12.9960   1
   1  14   7 19.5380 12.2059  -2
  -1  14  -7 19.5380 12.2059   1
  -1  14  -8 44.7439 11.7971   1
   1 -14   8 44.4498 14.8323  -2
  -1 -14  -8 44.4498 14.8323   1
   1 -15  -8 296.910 13.7800   1
  -1  15   8 545.232 30.3317  -2
   1  15  -8 545.232 30.3317   1
   1  15  -7 278.095 9.73148   1
  -1  15   7 648.308 20.3615  -2
   1  15  -7 648.308 20.3615   1
   1  15  -6 24.2742 8.13021   1
  -1 -15   6 70.0449 12.9041  -2
   1 -15  -6 70.0449 12.9041   1
   1  15  -5 6.29372 7.72817   1
  -1 -15   5 41.5982 15.1023  -2
   1 -15  -5 41.5982 15.1023   1
   1  15  -4 510.034 18.7106   1
  -1  15   4 856.478 25.0413  -2
   1  15  -4 856.478 25.0413   1
   1 -15  -3 1807.48 30.4599   1
  -1  15   3 3875.26 42.7869  -2
   1  15  -3 3875.26 42.7869   1
  -1 -15   2 621.361 19.0711   1
   1  15  -2 1336.82 22.8358  -2
  -1  15   2 1336.82 22.8358   1
   1 -15  -1 68.7851 8.24314   1
  -1  15   1 137.408 17.1193  -2
   1  15  -1 137.408 17.1193   1
  -1  15   0 3386.93 37.6929   1
   1  15   0 7909.19 58.6840  -2
  -1  15   0 7909.19 58.6840   1
  -1  15  -1 1026.11 20.4250   1
  -1  15  -1 2184.79 35.1388  -2
   1  15   1 2184.79 35.1388   1
  -1 -15  -2 366.207 16.3820   1
   1  15   2 770.556 27.1649  -2
  -1  15  -2 770.556 27.1649   1
   1 -15   3 82.9229 16.0528   1
   1  15   3 163.881 13.6660  -2
  -1  15  -3 163.881 13.6660   1
  -1  15  -4 968.919 25.3271   1
   1 -15   4 1951.72 34.7413  -2
  -1 -15  -4 1951.72 34.7413   1
  -1  15  -5 112.170 15.1681   1
   1 -15   5 223.354 19.1259  -2
  -1 -15  -5 223.354 19.1259   1
  -1  15  -6 34.2577 18.9184   1
   1 -15   6 24.2975 13.4396  -2
  -1 -15  -6 24.2975 13.4396   1
  -1  15  -7 137.145 17.9468   1
   1  15   7 178.099 14.0395  -2
  -1  15  -7 178.099 14.0395   1
   1  15   8 69.6647 9.12873  -2
  -1  15  -8 69.6647 9.12873   1
   1 -16  -8 20.5487 9.05797   1
  -1  16   8 57.5176 14.6782  -2
   1  16  -8 57.5176 14.6782   1
  -1  16   7 413.411 16.0446  -2
   1  16  -7 413.411 16.0446   1
   1  16  -6 275.098 14.6526   1
  -1 -16   6 514.156 16.6640  -2
   1 -16  -6 514.156 16.6640   1
   1  16  -5 50.2146 8.21645   1
  -1  16   5 96.9345 13.2885  -2
   1  16  -5 96.9345 13.2885   1
   1 -16  -4 130.420 11.9836   1
  -1 -16   4 154.529 19.5695  -2
   1 -16  -4 154.529 19.5695   1
   1 -16  -3-7.88066 7.30903   1
  -1 -16   3 1.93230 14.3063  -2
   1 -16  -3 1.93230 14.3063   1
  -1 -16   2 973.126 22.4090   1
  -1  16   2 2016.91 32.0796  -2
   1  16  -2 2016.91 32.0796   1
   1  16  -1 279.112 13.4572   1
   1  16  -1 646.446 28.0632  -2
  -1  16   1 646.446 28.0632   1
   1  16   0 217.101 14.7186   1
  -1 -16   0 514.570 24.2145  -2
   1 -16   0 514.570 24.2145   1
   1 -16   1 47.1263 10.1690   1
  -1 -16  -1 114.029 17.4094  -2
   1 -16   1 114.029 17.4094   1
   1 -16   2 418.307 17.1994   1
   1 -16   2 1039.86 61.5511  -2
  -1 -16  -2 1039.86 61.5511   1
  -1  16  -3 70.4094 8.80814   1
   1  16   3 89.1778 24.3756  -2
  -1  16  -3 89.1778 24.3756   1
   1  16   4-10.9727 7.62391   1
   1 -16   4 5.36198 14.3368  -2
  -1 -16  -4 5.36198 14.3368   1
  -1  16  -5 72.1789 8.73778   1
   1  16   5 121.257 19.6685  -2
  -1  16  -5 121.257 19.6685   1
  -1 -16  -6 430.653 22.2314   1
   1  16   6 915.817 34.7297  -2
  -1  16  -6 915.817 34.7297   1
   1  16   7 23.9305 15.8663  -2
  -1  16  -7 23.9305 15.8663   1
   1 -16   8 4.02550 9.81110  -2
  -1 -16  -8 4.02550 9.81110   1
   1  17  -7-8.14621 5.57494   1
  -1  17   7 616.482 34.9391  -2
   1  17  -7 616.482 34.9391   1
   1 -17  -6 3.51179 3.60138   1
  -1  17   6 100.811 24.6537  -2
   1  17  -6 100.811 24.6537   1
   1  17  -5 34.2338 7.66412   1
  -1  17   5 101.480 14.3736  -2
   1  17  -5 101.480 14.3736   1
   1 -17  -4 155.235 10.8685   1
  -1  17   4 221.104 32.5655  -2
   1  17  -4 221.104 32.5655   1
   1 -17  -3 335.667 18.6092   1
  -1  17   3 644.756 24.3265  -2
   1  17  -3 644.756 24.3265   1
  -1 -17   2 537.601 19.6131   1
   1  17  -2 1105.06 22.9620  -2
  -1  17   2 1105.06 22.9620   1
   1 -17  -1 68.5817 9.18911   1
  -1  17   1 111.913 13.4596  -2
   1  17  -1 111.913 13.4596   1
  -1 -17   0 76.7176 9.83805   1
  -1  17   0 170.499 15.9813  -2
   1  17   0 170.499 15.9813   1
   1 -17   1 637.558 19.4457   1
  -1  17  -1 1379.86 27.0410  -2
   1  17   1 1379.86 27.0410   1
  -1 -17  -2 132.366 12.4803   1
   1 -17   2 285.888 29.9213  -2
  -1 -17  -2 285.888 29.9213   1
   1 -17   3 120.814 11.4919   1
   1 -17   3 234.125 36.9994  -2
  -1 -17  -3 234.125 36.9994   1
   1  17   4 16.8817 6.70886   1
   1  17   4-17.4014 24.4374  -2
  -1  17  -4-17.4014 24.4374   1
  -1 -17  -5 34.4817 9.15746   1
   1  17   5 63.6116 17.6639  -2
  -1  17  -5 63.6116 17.6639   1
  -1  17  -6 140.445 14.2162   1
   1  17   6 224.308 21.8482  -2
  -1  17  -6 224.308 21.8482   1
   1  17   7 142.655 15.7609  -2
  -1  17  -7 142.655 15.7609   1
   1 -18  -7 76.2345 7.96904   1
  -1  18   7 169.908 20.4229  -2
   1  18  -7 169.908 20.4229   1
   1  18  -6 200.102 10.7487   1
  -1  18   6 404.841 34.4516  -2
   1  18  -6 404.841 34.4516   1
   1  18  -5 27.1951 10.5303   1
  -1 -18   5 42.5231 11.6954  -2
   1 -18  -5 42.5231 11.6954   1
   1 -18  -4 184.763 10.4672   1
  -1  18   4 393.808 32.8586  -2
   1  18  -4 393.808 32.8586   1
   1 -18  -3 68.2052 9.22971   1
  -1  18   3 78.2129 37.3503  -2
   1  18  -3 78.2129 37.3503   1
   1 -18  -2 207.891 14.6264   1
  -1  18   2 427.432 15.6155  -2
   1  18  -2 427.432 15.6155   1
   1 -18  -1 4.23522 7.49111   1
  -1  18   1 84.7191 11.0859  -2
   1  18  -1 84.7191 11.0859   1
   1  18   0 1806.35 31.9402   1
  -1  18   0 4149.68 44.7059  -2
   1  18   0 4149.68 44.7059   1
  -1 -18  -1 17.2372 10.0320   1
   1  18   1 47.2907 12.1827  -2
  -1  18  -1 47.2907 12.1827   1
   1 -18   2 590.997 19.8220   1
   1  18   2 1641.79 73.3361  -2
  -1  18  -2 1641.79 73.3361   1
  -1  18  -3 263.497 17.1209   1
   1  18   3 568.529 37.0617  -2
  -1  18  -3 568.529 37.0617   1
  -1 -18  -4 334.527 12.3352   1
   1  18   4 751.553 30.7480  -2
  -1  18  -4 751.553 30.7480   1
  -1 -18  -5 44.7580 7.70819   1
   1  18   5 2.34447 23.0106  -2
  -1  18  -5 2.34447 23.0106   1
  -1  18  -6 183.545 10.7806   1
   1  18   6 426.981 26.5216  -2
  -1  18  -6 426.981 26.5216   1
  -1 -18  -7 5.83855 7.92634   1
   1 -19  -6-1.91142 6.33176   1
  -1  19   6-26.2954 19.8290  -2
   1  19  -6-26.2954 19.8290   1
   1  19  -5 69.4133 8.80346   1
  -1  19   5 93.1503 30.4039  -2
   1  19  -5 93.1503 30.4039   1
   1 -19  -4 32.2840 7.55242   1
  -1 -19   4 59.6811 13.3303  -2
   1 -19  -4 59.6811 13.3303   1
   1  19  -3 229.351 13.6720   1
  -1 -19   3 380.021 25.0370  -2
   1 -19  -3 380.021 25.0370   1
  -1  19   2 196.665 9.56334   1
  -1  19   2 455.287 26.9609  -2
   1  19  -2 455.287 26.9609   1
   1 -19  -1 553.086 32.4295   1
  -1  19   1 1279.69 22.9873  -2
   1  19  -1 1279.69 22.9873   1
   1 -19   0 46.1750 10.3245   1
  -1  19   0 131.608 13.3255  -2
   1  19   0 131.608 13.3255   1
  -1  19  -1 1079.94 22.7104   1
  -1  19  -1 2170.04 53.6242  -2
   1  19   1 2170.04 53.6242   1
  -1 -19  -2 128.611 12.7911   1
   1  19   2 310.049 44.4945  -2
  -1  19  -2 310.049 44.4945   1
  -1 -19  -3 832.221 22.9707   1
   1  19   3 1733.75 51.9271  -2
  -1  19  -3 1733.75 51.9271   1
  -1  19  -4 126.264 9.24900   1
   1  19   4 283.668 39.3456  -2
  -1  19  -4 283.668 39.3456   1
  -1  19  -5 5.08522 5.37637   1
   1  19   5 12.6407 25.7001  -2
  -1  19  -5 12.6407 25.7001   1
  -1  19  -6 15.0943 6.22073   1
   1  19   6 1.09204 20.7257  -2
  -1  19  -6 1.09204 20.7257   1
   1 -20  -6 52.8630 10.6434   1
  -1  20   6 156.119 18.5952  -2
   1  20  -6 156.119 18.5952   1
   1 -20  -5 38.3741 7.79927   1
  -1  20   5 70.2479 22.8316  -2
   1  20  -5 70.2479 22.8316   1
   1 -20  -4 17.9938 4.37243   1
  -1  20   4 261.147 33.2848  -2
   1  20  -4 261.147 33.2848   1
   1  20  -3 142.385 12.2845   1
  -1  20   3 267.333 36.1870  -2
   1  20  -3 267.333 36.1870   1
   1  20  -2 6.88717 11.4392   1
  -1  20   2 27.0707 13.2321  -2
   1  20  -2 27.0707 13.2321   1
   1 -20  -1 601.655 38.0313   1
  -1  20   1 1373.61 27.7325  -2
   1  20  -1 1373.61 27.7325   1
   1  20   0 509.799 23.7182   1
  -1  20   0 1132.20 26.4915  -2
   1  20   0 1132.20 26.4915   1
  -1 -20  -1 87.3435 14.9266   1
   1  20   1 223.339 20.4776  -2
  -1  20  -1 223.339 20.4776   1
   1  20   2 88.6532 10.8597   1
   1  20   2 206.505 22.1885  -2
  -1  20  -2 206.505 22.1885   1
  -1 -20  -3 14.8782 7.85749   1
   1  20   3 7.59393 30.5031  -2
  -1  20  -3 7.59393 30.5031   1
  -1 -20  -4 64.2674 9.57928   1
   1  20   4 103.114 31.8233  -2
  -1  20  -4 103.114 31.8233   1
  -1  20  -5 231.197 11.8875   1
   1  20   5 508.508 36.0089  -2
  -1  20  -5 508.508 36.0089   1
   1  20   6 115.823 18.3226  -2
  -1  20  -6 115.823 18.3226   1
   1  21  -5 5.69847 12.3648   1
  -1  21   5 0.19513 15.7379  -2
   1  21  -5 0.19513 15.7379   1
   1 -21  -4 76.5666 12.2374   1
  -1  21   4 114.367 24.7726  -2
   1  21  -4 114.367 24.7726   1
   1  21  -3 249.931 12.9789   1
  -1  21   3 496.669 36.4198  -2
   1  21  -3 496.669 36.4198   1
   1  21  -2 454.792 23.7901   1
  -1  21   2 765.034 42.7042  -2
   1  21  -2 765.034 42.7042   1
   1  21  -1-3.01520 12.1317   1
   1  21  -1 13.4933 12.2801  -2
  -1  21   1 13.4933 12.2801   1
   1  21   0 0.78299 9.65112   1
   1  21   0 21.5316 12.5251  -2
  -1  21   0 21.5316 12.5251   1
   1 -21   1 30.7791 8.90921   1
   1  21   1 74.1920 13.1455  -2
  -1  21  -1 74.1920 13.1455   1
  -1 -21  -2 39.7741 7.69360   1
   1  21   2 88.9815 31.4607  -2
  -1  21  -2 88.9815 31.4607   1
   1  21   3 26.1823 7.70989   1
   1  21   3 61.5873 28.8101  -2
  -1  21  -3 61.5873 28.8101   1
  -1 -21  -4 152.965 11.1730   1
   1  21   4 241.848 31.4006  -2
  -1  21  -4 241.848 31.4006   1
  -1  21  -5 116.557 10.5663   1
   1  21   5 212.152 23.4330  -2
  -1  21  -5 212.152 23.4330   1
   1 -22  -5-1.79771 7.42881   1
   1 -22  -4-1.48369 7.85622   1
  -1  22   4 31.1263 15.9794  -2
   1  22  -4 31.1263 15.9794   1
   1  22  -3 29.9487 4.85266   1
  -1  22   3 247.721 24.9752  -2
   1  22  -3 247.721 24.9752   1
   1  22  -2 229.827 13.7939   1
  -1 -22   2 390.766 19.3912  -2
   1 -22  -2 390.766 19.3912   1
   1 -22  -1 222.561 14.5620   1
   1  22  -1 387.852 19.1152  -2
  -1  22   1 387.852 19.1152   1
   1 -22   0-3.90601 7.23749   1
   1  22   0 23.7953 14.5185  -2
  -1  22   0 23.7953 14.5185   1
  -1 -22  -1 37.9128 8.19819   1
   1  22   1 105.545 20.4556  -2
  -1  22  -1 105.545 20.4556   1
  -1 -22  -2 1.73114 7.48865   1
   1  22   2 6.02954 21.7338  -2
  -1  22  -2 6.02954 21.7338   1
  -1  22  -3 25.7288 6.26219   1
   1  22   3 35.7633 24.1877  -2
  -1  22  -3 35.7633 24.1877   1
  -1 -22  -4 9.47809 5.80452   1
   1  22   4-4.86208 18.9184  -2
  -1  22  -4-4.86208 18.9184   1
   1 -23  -4 13.4484 6.19528   1
   1  23  -3 9.50680 7.02507   1
   1 -23  -2 104.305 8.94448   1
  -1  23   1 25.2569 5.34415   1
   1 -23   0 140.338 10.3548   1
   1  23   0 301.580 16.7934  -2
  -1  23   0 301.580 16.7934   1
  -1  23  -1 190.173 12.7284   1
   1  23   1 313.432 21.1847  -2
  -1  23  -1 313.432 21.1847   1
  -1 -23  -2 54.3384 7.98791   1
   1  23   2 91.0038 22.4958  -2
  -1  23  -2 91.0038 22.4958   1
  -1  23  -3 7.76260 5.26155   1
   1  23   3 12.4644 17.6141  -2
  -1  23  -3 12.4644 17.6141   1
   1 -24  -2 5.20342 6.30884   1
   1 -24  -1 13.9981 4.22999   1
  -1  24   0 7.52662 8.87976   1
  -1  24  -1 5.02376 6.08598   1
  -1 -24  -2 75.2671 5.56932   1
  -1  24  -3 0.74653 8.38592   1
  -1  25  -1-7.41748 7.45678   1
  -2   0  10 856.406 27.7963  -2
   2   0 -10 856.406 27.7963   1
   2   0  -8 1085.38 52.4549   1
  -2   0   8 2062.36 32.2645  -2
   2   0  -8 2062.36 32.2645   1
  -2   0   6 1167.50 15.4521  -2
   2   0  -6 1167.50 15.4521   1
  -2   0   4 2817.03 46.1329  -2
   2   0  -4 2817.03 46.1329   1
  -2   0   2 12081.2 109.442  -2
   2   0  -2 12081.2 109.442   1
  -2   0   0 3158.19 58.3199  -2
   2   0   0 3158.19 58.3199   1
   2   0   2 177133. 301.803  -2
  -2   0  -2 177133. 301.803   1
   2   0   4 111161. 276.132  -2
  -2   0  -4 111161. 276.132   1
   2   0   6 94.5074 7.94604  -2
  -2   0  -6 94.5074 7.94604   1
  -2   0  -8 358.128 28.6553   1
   2   0   8 572.901 22.0354  -2
  -2   0  -8 572.901 22.0354   1
   2   0  10 1016.92 38.0531  -2
  -2   0 -10 1016.92 38.0531   1
  -2   1  10 69.8807 9.78822  -2
   2   1 -10 69.8807 9.78822   1
   2   1  -9 804.783 40.6926   1
  -2   1   9 1622.98 21.2520  -2
   2   1  -9 1622.98 21.2520   1
   2  -1  -8 166.112 18.0946   1
  -2   1   8 263.182 11.4812  -2
   2   1  -8 263.182 11.4812   1
   2   1  -7-15.0380 13.8532   1
  -2  -1   7 4.71534 6.75255  -2
   2  -1  -7 4.71534 6.75255   1
  -2   1   6 400.839 8.58578  -2
   2   1  -6 400.839 8.58578   1
  -2  -1   5 8090.03 33.6351  -2
   2  -1  -5 8090.03 33.6351   1
  -2  -1   4 35.3486 8.82745  -2
   2  -1  -4 35.3486 8.82745   1
  -2  -1   3 3522.77 51.5052  -2
   2  -1  -3 3522.77 51.5052   1
   2  -1  -2 112.586 8.40604   1
   2  -1  -2 306.752 19.1165  -2
  -2  -1   2 306.752 19.1165   1
  -2   1   1 10556.5 58.0420  -2
   2   1  -1 10556.5 58.0420   1
  -2  -1   0 120943. 267.946  -2
   2  -1   0 120943. 267.946   1
   2   1   1 18434.0 90.5206  -2
  -2   1  -1 18434.0 90.5206   1
   2   1   2 27054.5 158.476  -2
  -2   1  -2 27054.5 158.476   1
  -2   1  -3 150977. 400.297  -2
   2   1   3 150977. 400.297   1
   2  -1   4 7783.98 66.8937  -2
  -2  -1  -4 7783.98 66.8937   1
  -2  -1  -5 592.626 16.4141  -2
   2  -1   5 592.626 16.4141   1
   2  -1   6 9064.47 32.0582  -2
  -2  -1  -6 9064.47 32.0582   1
   2  -1   7 242.711 8.61437  -2
  -2  -1  -7 242.711 8.61437   1
   2  -1   8 112.363 10.4153  -2
  -2  -1  -8 112.363 10.4153   1
  -2  -1  -9 333.338 24.2852   1
   2  -1   9 554.344 16.6115  -2
  -2  -1  -9 554.344 16.6115   1
   2  -1  10-14.4667 14.8816  -2
  -2  -1 -10-14.4667 14.8816   1
  -2  -2  10 181.758 11.6035  -2
   2  -2 -10 181.758 11.6035   1
   2   2  -9 43.3938 12.4289   1
  -2  -2   9 61.1034 9.14714  -2
   2  -2  -9 61.1034 9.14714   1
   2   2  -8 535.814 22.0483   1
  -2  -2   8 996.310 16.2007  -2
   2  -2  -8 996.310 16.2007   1
   2  -2  -7 51.5878 14.7506   1
  -2   2   7 160.268 8.08386  -2
   2   2  -7 160.268 8.08386   1
   2   2  -6 401.879 34.3453   1
  -2  -2   6 954.230 10.9273  -2
   2  -2  -6 954.230 10.9273   1
   2  -2  -5 241.509 23.4392   1
  -2   2   5 544.469 10.1534  -2
   2   2  -5 544.469 10.1534   1
  -2  -2   4 8404.14 46.1408  -2
   2  -2  -4 8404.14 46.1408   1
  -2   2   3 1607.02 35.2747  -2
   2   2  -3 1607.02 35.2747   1
   2  -2  -2 15804.0 83.0918   1
   2  -2  -2 36803.5 151.808  -2
  -2  -2   2 36803.5 151.808   1
  -2  -2   1 35982.9 114.503  -2
   2  -2  -1 35982.9 114.503   1
   2  -2   0 2931.94 38.3754  -2
  -2  -2   0 2931.94 38.3754   1
   2   2   1 11279.5 95.8157  -2
  -2   2  -1 11279.5 95.8157   1
  -2  -2  -2 1225.40 30.3295  -2
   2  -2   2 1225.40 30.3295   1
   2  -2   3 4966.76 49.2498  -2
  -2  -2  -3 4966.76 49.2498   1
  -2   2  -4 4220.39 84.0584   1
   2  -2   4 8584.40 52.0427  -2
  -2  -2  -4 8584.40 52.0427   1
   2   2   5 21533.2 64.7274  -2
  -2   2  -5 21533.2 64.7274   1
  -2  -2  -6 567.556 33.6300   1
   2   2   6 1078.26 12.1937  -2
  -2   2  -6 1078.26 12.1937   1
   2   2   7 1015.93 13.9683  -2
  -2   2  -7 1015.93 13.9683   1
   2   2   8 207.193 9.80652  -2
  -2   2  -8 207.193 9.80652   1
   2  -2   9 311.450 15.8050  -2
  -2  -2  -9 311.450 15.8050   1
   2  -2  10 403.275 27.2970  -2
  -2  -2 -10 403.275 27.2970   1
  -2  -3  10 12.4037 10.9339  -2
   2  -3 -10 12.4037 10.9339   1
   2   3  -9 131.377 22.5964   1
  -2  -3   9 240.822 10.5545  -2
   2  -3  -9 240.822 10.5545   1
   2   3  -8 442.996 23.4938   1
  -2  -3   8 985.185 14.8043  -2
   2  -3  -8 985.185 14.8043   1
   2  -3  -7 50.8239 11.9020   1
  -2   3   7 97.4081 8.42231  -2
   2   3  -7 97.4081 8.42231   1
  -2  -3   6 1659.99 14.1901  -2
   2  -3  -6 1659.99 14.1901   1
  -2  -3   5 9325.28 27.3669  -2
   2  -3  -5 9325.28 27.3669   1
  -2   3   4 1957.93 23.6085  -2
   2   3  -4 1957.93 23.6085   1
  -2  -3   3 12995.2 79.4223  -2
   2  -3  -3 12995.2 79.4223   1
  -2  -3   2 8640.14 37.3154   1
  -2   3   2 24848.1 87.5094  -2
   2   3  -2 24848.1 87.5094   1
  -2  -3   1 1273.89 21.6595   1
  -2  -3   1 3201.51 38.0547  -2
   2  -3  -1 3201.51 38.0547   1
   2  -3   0 11534.2 66.7674  -2
  -2  -3   0 11534.2 66.7674   1
   2  -3   1 20919.1 133.904  -2
  -2  -3  -1 20919.1 133.904   1
   2  -3   2 450.823 21.1360  -2
  -2  -3  -2 450.823 21.1360   1
  -2  -3  -3 3455.13 31.9052  -2
   2  -3   3 3455.13 31.9052   1
  -2  -3  -4 918.534 17.0034  -2
   2  -3   4 918.534 17.0034   1
   2   3   5 2206.48 19.1555  -2
  -2   3  -5 2206.48 19.1555   1
   2   3   6 3443.07 20.2884  -2
  -2   3  -6 3443.07 20.2884   1
   2  -3   7 14.2871 6.46639  -2
  -2  -3  -7 14.2871 6.46639   1
   2   3   8 378.778 11.5640  -2
  -2   3  -8 378.778 11.5640   1
  -2   3  -9 269.206 22.1989   1
   2   3   9 585.255 18.5544  -2
  -2   3  -9 585.255 18.5544   1
   2  -3  10 6.03738 14.5783  -2
  -2  -3 -10 6.03738 14.5783   1
  -2  -4  10 70.5714 11.6730  -2
   2  -4 -10 70.5714 11.6730   1
   2   4  -9 161.044 23.9948   1
  -2   4   9 197.050 9.68750  -2
   2   4  -9 197.050 9.68750   1
   2   4  -8 265.544 18.2029   1
  -2   4   8 587.779 13.7098  -2
   2   4  -8 587.779 13.7098   1
   2  -4  -7 1846.60 59.0257   1
  -2  -4   7 4073.98 29.8052  -2
   2  -4  -7 4073.98 29.8052   1
   2  -4  -6 159.570 21.5721   1
  -2   4   6 255.924 10.5650  -2
   2   4  -6 255.924 10.5650   1
  -2   4   5 14950.0 34.8245  -2
   2   4  -5 14950.0 34.8245   1
  -2   4   4 10051.4 51.2588  -2
   2   4  -4 10051.4 51.2588   1
  -2  -4   3 36.3821 9.93152   1
  -2   4   3 80.0048 13.7829  -2
   2   4  -3 80.0048 13.7829   1
  -2  -4   2 2065.89 25.2743   1
  -2  -4   2 4774.65 48.3347  -2
   2  -4  -2 4774.65 48.3347   1
  -2  -4   1 23019.9 96.8157   1
  -2  -4   1 44446.9 145.164  -2
   2  -4  -1 44446.9 145.164   1
   2  -4   0 557.160 17.6935  -2
  -2  -4   0 557.160 17.6935   1
  -2   4  -1 22782.0 136.122  -2
   2   4   1 22782.0 136.122   1
   2   4   2 10547.5 81.1873  -2
  -2   4  -2 10547.5 81.1873   1
   2   4   3 2810.36 23.2833  -2
  -2   4  -3 2810.36 23.2833   1
   2  -4   4 4489.22 34.5218  -2
  -2  -4  -4 4489.22 34.5218   1
   2   4   5 15467.2 44.1179  -2
  -2   4  -5 15467.2 44.1179   1
   2   4   6 258.050 8.34192  -2
  -2   4  -6 258.050 8.34192   1
  -2  -4  -7 466.620 31.1934   1
   2  -4   7 786.444 15.8771  -2
  -2  -4  -7 786.444 15.8771   1
   2  -4   8 61.4695 8.73796  -2
  -2  -4  -8 61.4695 8.73796   1
   2  -4   9 7.91915 11.8199  -2
  -2  -4  -9 7.91915 11.8199   1
   2  -4  10 168.983 18.9839  -2
  -2  -4 -10 168.983 18.9839   1
   2   5  -9 17.0762 4.68425   1
  -2  -5   9 92.2494 10.7363  -2
   2  -5  -9 92.2494 10.7363   1
   2   5  -8 585.440 25.0438   1
  -2  -5   8 1484.30 19.9665  -2
   2  -5  -8 1484.30 19.9665   1
  -2  -5   7 279.253 12.2697  -2
   2  -5  -7 279.253 12.2697   1
   2   5  -6 6066.80 102.772   1
  -2   5   6 12239.0 46.5065  -2
   2   5  -6 12239.0 46.5065   1
   2  -5  -5 25.2643 15.6613   1
  -2  -5   5 97.7677 6.12570  -2
   2  -5  -5 97.7677 6.12570   1
  -2   5   4 28892.4 85.4205  -2
   2   5  -4 28892.4 85.4205   1
   2  -5  -3 3343.34 89.6526   1
  -2   5   3 7520.62 57.4721  -2
   2   5  -3 7520.62 57.4721   1
  -2  -5   2 19427.1 86.7833   1
  -2  -5   2 40392.7 139.766  -2
   2  -5  -2 40392.7 139.766   1
  -2  -5   1 88.9132 24.3873   1
  -2  -5   1 360.902 12.9064  -2
   2  -5  -1 360.902 12.9064   1
  -2   5   0 35809.6 118.833  -2
   2   5   0 35809.6 118.833   1
   2  -5   1 9816.27 84.4801  -2
  -2  -5  -1 9816.27 84.4801   1
  -2   5  -2 1255.29 48.0598   1
   2  -5   2 2612.00 52.0539  -2
  -2  -5  -2 2612.00 52.0539   1
  -2   5  -3 130.923 12.0245   1
   2   5   3 315.809 11.0846  -2
  -2   5  -3 315.809 11.0846   1
   2  -5   4 426.125 13.5957  -2
  -2  -5  -4 426.125 13.5957   1
  -2   5  -5 300.716 8.05826  -2
   2   5   5 300.716 8.05826   1
   2  -5   6 4459.07 27.8991  -2
  -2  -5  -6 4459.07 27.8991   1
   2  -5   7 102.680 10.3898  -2
  -2  -5  -7 102.680 10.3898   1
   2  -5   8 733.450 17.0033  -2
  -2  -5  -8 733.450 17.0033   1
  -2   5  -9-4.40592 11.9521   1
   2  -5   9-5.84658 12.3497  -2
  -2  -5  -9-5.84658 12.3497   1
   2  -6  -9 11.2757 6.66341   1
  -2  -6   9 3.61005 13.0048  -2
   2  -6  -9 3.61005 13.0048   1
   2   6  -8 29.8161 10.2426   1
  -2  -6   8 29.2952 9.44656  -2
   2  -6  -8 29.2952 9.44656   1
   2   6  -7 1100.51 32.5696   1
  -2  -6   7 2351.07 24.4986  -2
   2  -6  -7 2351.07 24.4986   1
   2  -6  -6 19.6432 14.3425   1
  -2   6   6 69.7044 7.68657  -2
   2   6  -6 69.7044 7.68657   1
   2   6  -5 8827.71 64.9017   1
  -2   6   5 18345.1 41.9511  -2
   2   6  -5 18345.1 41.9511   1
  -2  -6   4 31746.8 135.243  -2
   2  -6  -4 31746.8 135.243   1
  -2  -6   3 55.1897 12.0447   1
  -2   6   3 93.5676 11.6417  -2
   2   6  -3 93.5676 11.6417   1
  -2  -6   2 4586.73 58.6267   1
  -2   6   2 8582.33 67.0211  -2
   2   6  -2 8582.33 67.0211   1
  -2   6   1 23654.4 77.9783  -2
   2   6  -1 23654.4 77.9783   1
   2  -6   0 1335.84 30.8477  -2
  -2  -6   0 1335.84 30.8477   1
  -2   6  -1 7417.09 113.686   1
  -2  -6  -1 15934.6 87.2583  -2
   2  -6   1 15934.6 87.2583   1
  -2   6  -2 565.164 33.3221   1
   2  -6   2 1194.62 34.3468  -2
  -2  -6  -2 1194.62 34.3468   1
  -2   6  -3-6.33543 10.6000   1
   2   6   3 16.5543 6.31727  -2
  -2   6  -3 16.5543 6.31727   1
   2   6   4 3002.70 29.9368  -2
  -2   6  -4 3002.70 29.9368   1
   2  -6   5 1307.79 13.9695  -2
  -2  -6  -5 1307.79 13.9695   1
   2  -6   6 96.5117 8.59344  -2
  -2  -6  -6 96.5117 8.59344   1
  -2   6  -7 1119.70 73.4921   1
   2   6   7 3341.04 30.6292  -2
  -2   6  -7 3341.04 30.6292   1
   2   6   8 554.974 15.8976  -2
  -2   6  -8 554.974 15.8976   1
   2  -6   9-2.68906 10.6204  -2
  -2  -6  -9-2.68906 10.6204   1
   2   7  -9-0.11119 4.05486   1
  -2  -7   9 39.1368 15.9862  -2
   2  -7  -9 39.1368 15.9862   1
   2   7  -8 107.132 9.42430   1
  -2   7   8 192.798 10.8096  -2
   2   7  -8 192.798 10.8096   1
   2  -7  -7 805.916 28.0847   1
  -2  -7   7 1554.70 17.9313  -2
   2  -7  -7 1554.70 17.9313   1
   2  -7  -6 102.406 18.5413   1
  -2  -7   6 241.841 9.08482  -2
   2  -7  -6 241.841 9.08482   1
   2  -7  -5 2632.85 46.2135   1
  -2   7   5 5616.76 23.1393  -2
   2   7  -5 5616.76 23.1393   1
  -2   7   4 258.908 17.5063  -2
   2   7  -4 258.908 17.5063   1
  -2  -7   3 10525.1 93.3414   1
  -2  -7   3 23094.0 79.1402  -2
   2  -7  -3 23094.0 79.1402   1
  -2  -7   2 1503.39 39.6736   1
  -2  -7   2 3127.58 42.5000  -2
   2  -7  -2 3127.58 42.5000   1
  -2  -7   1 45750.6 107.598  -2
   2  -7  -1 45750.6 107.598   1
   2  -7   0 8539.78 77.8744  -2
  -2  -7   0 8539.78 77.8744   1
  -2   7  -1 1329.87 53.2587   1
   2  -7   1 4075.75 42.4942  -2
  -2  -7  -1 4075.75 42.4942   1
  -2   7  -2 3401.79 70.6900   1
  -2  -7  -2 6963.35 72.9302  -2
   2  -7   2 6963.35 72.9302   1
  -2   7  -3 776.508 32.0573   1
   2  -7   3 1711.18 21.0686  -2
  -2  -7  -3 1711.18 21.0686   1
  -2   7  -4 1535.70 48.7422   1
   2  -7   4 2596.58 24.9926  -2
  -2  -7  -4 2596.58 24.9926   1
   2   7   5 1797.24 17.1790  -2
  -2   7  -5 1797.24 17.1790   1
   2   7   6 3020.19 25.5703  -2
  -2   7  -6 3020.19 25.5703   1
   2   7   7 1222.23 19.8037  -2
  -2   7  -7 1222.23 19.8037   1
   2  -7   8 494.515 14.9769  -2
  -2  -7  -8 494.515 14.9769   1
  -2   7  -9 420.063 28.4822   1
   2  -7   9 726.876 25.1924  -2
  -2  -7  -9 726.876 25.1924   1
   2  -8  -9 49.8514 7.77608   1
  -2  -8   9 73.4353 15.5102  -2
   2  -8  -9 73.4353 15.5102   1
   2  -8  -8 57.9177 8.51318   1
  -2   8   8 99.5966 9.77854  -2
   2   8  -8 99.5966 9.77854   1
   2  -8  -7 1.71407 7.28176   1
  -2  -8   7 12.3259 9.05951  -2
   2  -8  -7 12.3259 9.05951   1
   2   8  -6 640.754 21.1910   1
  -2   8   6 1236.68 15.8497  -2
   2   8  -6 1236.68 15.8497   1
   2  -8  -5 4.41136 5.82810   1
  -2   8   5 11.5432 6.76973  -2
   2   8  -5 11.5432 6.76973   1
   2   8  -4 8428.88 89.0008   1
  -2   8   4 15231.2 55.2689  -2
   2   8  -4 15231.2 55.2689   1
  -2  -8   3 254.716 21.0793   1
  -2   8   3 565.908 17.7613  -2
   2   8  -3 565.908 17.7613   1
  -2   8   2 7831.81 44.3983  -2
   2   8  -2 7831.81 44.3983   1
  -2  -8   1 11619.5 195.068   1
  -2   8   1 22903.5 65.7872  -2
   2   8  -1 22903.5 65.7872   1
  -2   8   0 353.900 20.3229  -2
   2   8   0 353.900 20.3229   1
  -2   8  -1 2739.21 63.5937   1
   2  -8   1 6214.30 53.4947  -2
  -2  -8  -1 6214.30 53.4947   1
  -2   8  -2 19060.4 158.594   1
   2  -8   2 40724.2 172.677  -2
  -2  -8  -2 40724.2 172.677   1
  -2   8  -3 1553.37 43.6639   1
   2   8   3 2830.71 31.0077  -2
  -2   8  -3 2830.71 31.0077   1
  -2   8  -4 2219.11 58.3103   1
   2  -8   4 4364.75 28.9586  -2
  -2  -8  -4 4364.75 28.9586   1
   2  -8   5 986.611 15.6737  -2
  -2  -8  -5 986.611 15.6737   1
  -2   8  -6 504.636 47.3478   1
   2  -8   6 1296.17 20.7648  -2
  -2  -8  -6 1296.17 20.7648   1
  -2   8  -7 439.431 28.1218   1
   2   8   7 845.524 19.1861  -2
  -2   8  -7 845.524 19.1861   1
   2  -8   8 1500.32 29.0571  -2
  -2  -8  -8 1500.32 29.0571   1
   2   8   9 118.035 13.0819  -2
  -2   8  -9 118.035 13.0819   1
   2   9  -9 207.721 12.5344   1
  -2  -9   9 549.495 21.6266  -2
   2  -9  -9 549.495 21.6266   1
   2  -9  -8 10.4999 6.77559   1
  -2   9   8 3.40225 11.0101  -2
   2   9  -8 3.40225 11.0101   1
   2  -9  -7 836.472 22.3771   1
  -2  -9   7 1668.60 20.5457  -2
   2  -9  -7 1668.60 20.5457   1
   2  -9  -6 183.938 11.5254   1
  -2   9   6 404.474 13.0005  -2
   2   9  -6 404.474 13.0005   1
   2   9  -5 3072.62 38.1016   1
  -2  -9   5 6130.57 32.1525  -2
   2  -9  -5 6130.57 32.1525   1
   2  -9  -4 248.329 15.4955   1
  -2   9   4 506.147 10.3881  -2
   2   9  -4 506.147 10.3881   1
  -2  -9   3 2726.08 50.5390   1
  -2  -9   3 5688.44 53.3017  -2
   2  -9  -3 5688.44 53.3017   1
   2  -9  -2 973.115 31.9142   1
  -2   9   2 1820.95 27.8574  -2
   2   9  -2 1820.95 27.8574   1
   2   9  -1 1258.98 39.1228   1
  -2   9   1 4411.99 35.7361  -2
   2   9  -1 4411.99 35.7361   1
   2   9   0 5.50438 20.2280   1
   2   9   0 53.3859 10.9211  -2
  -2   9   0 53.3859 10.9211   1
   2  -9   1 41544.0 126.610  -2
  -2  -9  -1 41544.0 126.610   1
  -2   9  -2 540.098 25.7955   1
   2   9   2 990.810 27.4454  -2
  -2   9  -2 990.810 27.4454   1
  -2   9  -3 6139.22 85.1902   1
  -2  -9  -3 13130.7 117.062  -2
   2  -9   3 13130.7 117.062   1
  -2   9  -4 223.158 13.3983   1
   2  -9   4 344.562 11.0351  -2
  -2  -9  -4 344.562 11.0351   1
   2   9   5 8116.62 44.5598  -2
  -2   9  -5 8116.62 44.5598   1
  -2   9  -6 298.269 19.5610   1
   2  -9   6 602.350 17.3744  -2
  -2  -9  -6 602.350 17.3744   1
  -2   9  -7 12.8442 13.5725   1
   2  -9   7 35.6590 10.7169  -2
  -2  -9  -7 35.6590 10.7169   1
   2   9   8 85.5002 13.0992  -2
  -2   9  -8 85.5002 13.0992   1
   2  -9   9 894.632 19.2062  -2
  -2  -9  -9 894.632 19.2062   1
   2 -10  -9 2.33862 7.10979   1
  -2 -10   9 17.3733 10.3609  -2
   2 -10  -9 17.3733 10.3609   1
   2  10  -8 349.326 14.7435   1
  -2  10   8 655.415 19.0736  -2
   2  10  -8 655.415 19.0736   1
   2  10  -7 193.196 15.3025   1
  -2  10   7 376.352 13.5469  -2
   2  10  -7 376.352 13.5469   1
   2  10  -6 19.6840 12.5170   1
  -2  10   6 48.0006 9.20992  -2
   2  10  -6 48.0006 9.20992   1
   2 -10  -5-0.25718 9.90864   1
  -2 -10   5-2.63396 7.84500  -2
   2 -10  -5-2.63396 7.84500   1
   2  10  -4 1848.79 31.1044   1
  -2 -10   4 3834.96 26.4981  -2
   2 -10  -4 3834.96 26.4981   1
   2  10  -3 874.937 24.5899   1
  -2 -10   3 1979.22 23.1475  -2
   2 -10  -3 1979.22 23.1475   1
  -2 -10   2 4150.79 43.1614  -2
   2 -10  -2 4150.79 43.1614   1
   2  10  -1 479.199 34.1450   1
  -2 -10   1 1426.35 20.6591  -2
   2 -10  -1 1426.35 20.6591   1
   2  10   0 2464.87 93.6399   1
   2 -10   0 5593.81 52.9435  -2
  -2 -10   0 5593.81 52.9435   1
   2 -10   1 2208.12 32.8770  -2
  -2 -10  -1 2208.12 32.8770   1
  -2  10  -2 8477.69 93.8673   1
   2 -10   2 16287.9 143.304  -2
  -2 -10  -2 16287.9 143.304   1
  -2  10  -3 25.9957 12.1916   1
   2 -10   3 32.5829 10.5225  -2
  -2 -10  -3 32.5829 10.5225   1
  -2  10  -4 2103.06 56.8239   1
   2  10   4 4052.22 32.6013  -2
  -2  10  -4 4052.22 32.6013   1
   2 -10   5 18.1142 11.5352  -2
  -2 -10  -5 18.1142 11.5352   1
   2 -10   6 333.361 19.7432  -2
  -2 -10  -6 333.361 19.7432   1
   2 -10   7 1062.76 36.0438  -2
  -2 -10  -7 1062.76 36.0438   1
   2  10   8 316.217 15.9832  -2
  -2  10  -8 316.217 15.9832   1
   2  10   9 16.7640 8.91227  -2
  -2  10  -9 16.7640 8.91227   1
   2 -11  -9 131.317 11.5947   1
   2 -11  -8 14.5652 9.19905   1
  -2  11   8 18.2004 9.77236  -2
   2  11  -8 18.2004 9.77236   1
   2 -11  -7 15.1875 14.9203   1
  -2 -11   7 61.1189 11.1284  -2
   2 -11  -7 61.1189 11.1284   1
   2 -11  -6 159.087 13.9697   1
  -2  11   6 418.119 16.1621  -2
   2  11  -6 418.119 16.1621   1
   2  11  -5 61.8033 10.2986   1
  -2  11   5 116.990 12.1255  -2
   2  11  -5 116.990 12.1255   1
   2  11  -4 152.174 16.8071   1
  -2  11   4 255.510 9.94200  -2
   2  11  -4 255.510 9.94200   1
   2  11  -3 3324.49 54.1341   1
  -2  11   3 7604.39 41.5989  -2
   2  11  -3 7604.39 41.5989   1
  -2 -11   2 2782.47 38.1654   1
  -2 -11   2 6123.80 46.7830  -2
   2 -11  -2 6123.80 46.7830   1
  -2 -11   1 8601.61 50.0350  -2
   2 -11  -1 8601.61 50.0350   1
   2  11   0 3028.55 107.022   1
   2 -11   0 6976.78 61.4324  -2
  -2 -11   0 6976.78 61.4324   1
   2 -11   1 17864.7 92.0842  -2
  -2 -11  -1 17864.7 92.0842   1
  -2  11  -2 0.03624 12.3466   1
   2 -11   2 145.449 22.6582  -2
  -2 -11  -2 145.449 22.6582   1
  -2  11  -3 1395.34 58.1863   1
   2 -11   3 2283.88 31.7149  -2
  -2 -11  -3 2283.88 31.7149   1
  -2  11  -4 104.407 21.3680   1
  -2 -11  -4 155.056 11.0726  -2
   2 -11   4 155.056 11.0726   1
   2 -11   5 1173.43 40.3635   1
   2  11   5 1915.44 33.6066  -2
  -2  11  -5 1915.44 33.6066   1
   2 -11   6 1534.33 24.5069  -2
  -2 -11  -6 1534.33 24.5069   1
   2 -11   7 296.146 23.2818  -2
  -2 -11  -7 296.146 23.2818   1
   2  11   8 305.960 15.9243  -2
  -2  11  -8 305.960 15.9243   1
   2  11   9 381.645 11.9371  -2
  -2  11  -9 381.645 11.9371   1
   2  12  -8 130.911 10.9752   1
  -2 -12   8 271.458 11.9222  -2
   2 -12  -8 271.458 11.9222   1
   2 -12  -7 1064.48 25.4658   1
  -2  12   7 2747.71 31.7730  -2
   2  12  -7 2747.71 31.7730   1
   2  12  -6 13.0055 13.4682   1
  -2  12   6 10.1002 17.9739  -2
   2  12  -6 10.1002 17.9739   1
   2 -12  -5 370.723 15.9298   1
  -2  12   5 739.652 26.2258  -2
   2  12  -5 739.652 26.2258   1
   2 -12  -4 1416.72 26.7571   1
  -2 -12   4 2812.20 33.9573  -2
   2 -12  -4 2812.20 33.9573   1
   2  12  -3 638.128 22.8804   1
  -2  12   3 1313.05 22.1372  -2
   2  12  -3 1313.05 22.1372   1
  -2 -12   2 3180.12 41.0700   1
  -2  12   2 7762.20 39.5072  -2
   2  12  -2 7762.20 39.5072   1
  -2  12   1 2394.19 51.6056   1
   2 -12  -1 5994.03 43.0124  -2
  -2 -12   1 5994.03 43.0124   1
   2  12   0 658.683 27.9043   1
   2  12   0 1350.98 24.6765  -2
  -2  12   0 1350.98 24.6765   1
  -2 -12  -1 2838.88 44.7787  -2
   2 -12   1 2838.88 44.7787   1
   2  12   2 1096.64 20.3132  -2
  -2  12  -2 1096.64 20.3132   1
  -2  12  -3 57.6400 21.0602   1
   2 -12   3 52.1933 9.84669  -2
  -2 -12  -3 52.1933 9.84669   1
  -2  12  -4 715.075 27.1155   1
   2 -12   4 1461.71 23.2967  -2
  -2 -12  -4 1461.71 23.2967   1
  -2  12  -5 615.115 28.8420   1
   2  12   5 1239.59 26.7973  -2
  -2  12  -5 1239.59 26.7973   1
  -2  12  -6 58.9275 19.7401   1
   2  12   6 94.8813 15.0173  -2
  -2  12  -6 94.8813 15.0173   1
   2  12   7 1414.54 33.1634  -2
  -2  12  -7 1414.54 33.1634   1
   2  12   8 450.524 19.2973  -2
  -2  12  -8 450.524 19.2973   1
   2  13  -8 435.850 16.9372   1
  -2 -13   8 867.992 15.7133  -2
   2 -13  -8 867.992 15.7133   1
   2 -13  -7 9.21710 7.30636   1
  -2  13   7 78.9230 16.0619  -2
   2  13  -7 78.9230 16.0619   1
   2 -13  -6 943.689 34.3859   1
  -2 -13   6 2073.47 30.1703  -2
   2 -13  -6 2073.47 30.1703   1
   2  13  -5-7.26329 7.94454   1
  -2  13   5 3.22408 17.0811  -2
   2  13  -5 3.22408 17.0811   1
   2  13  -4 389.303 19.0863   1
  -2  13   4 695.856 20.3002  -2
   2  13  -4 695.856 20.3002   1
   2  13  -3 1764.61 33.6750   1
  -2  13   3 3915.01 39.0995  -2
   2  13  -3 3915.01 39.0995   1
  -2 -13   2 945.977 18.0732   1
  -2  13   2 2027.00 28.6362  -2
   2  13  -2 2027.00 28.6362   1
   2 -13  -1 2479.10 38.0172   1
   2  13  -1 5279.56 35.1030  -2
  -2  13   1 5279.56 35.1030   1
   2 -13   0 7363.90 55.5555   1
   2  13   0 16251.6 70.5501  -2
  -2  13   0 16251.6 70.5501   1
   2 -13   1 814.377 39.2046   1
  -2  13  -1 1586.00 22.9974  -2
   2  13   1 1586.00 22.9974   1
   2 -13   2 1999.08 27.6391  -2
  -2 -13  -2 1999.08 27.6391   1
  -2  13  -3 108.371 12.4791  -2
   2  13   3 108.371 12.4791   1
  -2  13  -4 333.229 24.2666   1
   2  13   4 528.588 15.7006  -2
  -2  13  -4 528.588 15.7006   1
  -2  13  -5 240.313 20.1804   1
  -2  13  -5 370.727 14.8837  -2
   2  13   5 370.727 14.8837   1
  -2  13  -6 1684.91 60.3428   1
   2  13   6 3319.23 42.4828  -2
  -2  13  -6 3319.23 42.4828   1
   2 -13   7 912.964 22.8051  -2
  -2 -13  -7 912.964 22.8051   1
   2  13   8 279.052 14.5602  -2
  -2  13  -8 279.052 14.5602   1
   2 -14  -8 22.1404 7.28626   1
  -2 -14   8 15.2990 6.59610  -2
   2 -14  -8 15.2990 6.59610   1
   2 -14  -7 531.939 17.1538   1
  -2  14   7 1414.77 24.7544  -2
   2  14  -7 1414.77 24.7544   1
   2  14  -6 424.387 16.7787   1
  -2  14   6 882.410 27.0194  -2
   2  14  -6 882.410 27.0194   1
   2  14  -5 558.399 18.1742   1
  -2  14   5 1180.91 23.4391  -2
   2  14  -5 1180.91 23.4391   1
   2 -14  -4 64.0194 12.2241   1
  -2  14   4 188.825 16.7286  -2
   2  14  -4 188.825 16.7286   1
   2 -14  -3 1048.12 49.4211   1
  -2  14   3 1932.90 35.3526  -2
   2  14  -3 1932.90 35.3526   1
   2 -14  -2 70.1832 8.54643   1
  -2  14   2 182.481 11.0249  -2
   2  14  -2 182.481 11.0249   1
  -2  14   1 2896.31 39.9104   1
  -2  14   1 6348.51 44.0185  -2
   2  14  -1 6348.51 44.0185   1
   2 -14   0 1012.75 21.3034   1
  -2 -14   0 2278.37 28.0880  -2
   2 -14   0 2278.37 28.0880   1
   2 -14   1 4302.04 54.8800   1
   2 -14   1 9720.32 55.8482  -2
  -2 -14  -1 9720.32 55.8482   1
   2 -14   2 37.2402 11.3362   1
  -2  14  -2 118.095 14.1445  -2
   2  14   2 118.095 14.1445   1
  -2 -14  -3 101.663 11.8670  -2
   2 -14   3 101.663 11.8670   1
  -2  14  -4 229.002 19.0742   1
   2 -14   4 353.079 15.8818  -2
  -2 -14  -4 353.079 15.8818   1
  -2  14  -5 779.737 33.2625   1
  -2  14  -5 1373.98 22.4583  -2
   2  14   5 1373.98 22.4583   1
  -2  14  -6 50.0501 19.8475   1
   2  14   6 74.7013 14.1735  -2
  -2  14  -6 74.7013 14.1735   1
   2  14   7 1014.77 21.7129  -2
  -2  14  -7 1014.77 21.7129   1
  -2  14  -8 18.3269 9.62184   1
   2  14   8 34.3137 17.6848  -2
  -2  14  -8 34.3137 17.6848   1
  -2  15   8 130.917 19.9596  -2
   2  15  -8 130.917 19.9596   1
   2 -15  -7 52.7179 5.82650   1
  -2  15   7 530.147 16.0429  -2
   2  15  -7 530.147 16.0429   1
   2  15  -6 1016.52 26.0117   1
  -2 -15   6 2025.13 29.7674  -2
   2 -15  -6 2025.13 29.7674   1
   2  15  -5 660.037 21.7644   1
  -2  15   5 1504.47 25.4449  -2
   2  15  -5 1504.47 25.4449   1
   2 -15  -4 4.48542 10.7652   1
  -2 -15   4 58.4333 14.4071  -2
   2 -15  -4 58.4333 14.4071   1
   2 -15  -3 124.239 18.5418   1
  -2 -15   3 256.434 19.5662  -2
   2 -15  -3 256.434 19.5662   1
   2 -15  -2 579.051 16.9467   1
  -2  15   2 1315.84 20.7335  -2
   2  15  -2 1315.84 20.7335   1
  -2 -15   1 1052.10 23.9959   1
  -2  15   1 2353.08 30.8937  -2
   2  15  -1 2353.08 30.8937   1
   2 -15   0 1160.52 23.5189   1
   2 -15   0 2514.40 31.6731  -2
  -2 -15   0 2514.40 31.6731   1
   2 -15   1 63.5209 11.0160   1
   2 -15   1 146.657 13.4684  -2
  -2 -15  -1 146.657 13.4684   1
   2  15   2 2157.16 45.2925   1
   2 -15   2 4541.64 50.6904  -2
  -2 -15  -2 4541.64 50.6904   1
   2 -15   3 504.604 21.8196   1
   2 -15   3 1042.94 21.9343  -2
  -2 -15  -3 1042.94 21.9343   1
   2  15   4 254.700 21.6360   1
   2 -15   4 521.618 20.0901  -2
  -2 -15  -4 521.618 20.0901   1
  -2  15  -5 1.13358 7.63034   1
   2 -15   5-5.63063 13.5044  -2
  -2 -15  -5-5.63063 13.5044   1
  -2  15  -6 598.894 36.5826   1
   2  15   6 1091.38 23.9912  -2
  -2  15  -6 1091.38 23.9912   1
   2 -15   7 30.0531 10.0277  -2
  -2 -15  -7 30.0531 10.0277   1
   2  15   8-0.22478 8.12078  -2
  -2  15  -8-0.22478 8.12078   1
   2  16  -7 12.5801 3.36135   1
  -2 -16   7 133.280 10.6402  -2
   2 -16  -7 133.280 10.6402   1
   2 -16  -6 271.175 12.9582   1
  -2 -16   6 623.742 20.6329  -2
   2 -16  -6 623.742 20.6329   1
   2  16  -5 210.615 13.4476   1
  -2 -16   5 414.989 20.7006  -2
   2 -16  -5 414.989 20.7006   1
   2 -16  -4-7.70744 8.79264   1
  -2  16   4 4.17293 20.2959  -2
   2  16  -4 4.17293 20.2959   1
   2  16  -3 68.4604 21.4284   1
  -2  16   3 186.440 16.7292  -2
   2  16  -3 186.440 16.7292   1
  -2  16   2 1606.98 28.2452   1
  -2 -16   2 3759.24 32.3613  -2
   2 -16  -2 3759.24 32.3613   1
  -2 -16   1 33.4283 9.57915   1
   2  16  -1 87.6220 12.6178  -2
  -2  16   1 87.6220 12.6178   1
   2  16   0 218.914 14.5140   1
  -2  16   0 455.723 17.0325  -2
   2  16   0 455.723 17.0325   1
   2 -16   1 192.461 13.7587   1
  -2  16  -1 457.270 19.3968  -2
   2  16   1 457.270 19.3968   1
   2 -16   2 249.355 15.4208   1
  -2  16  -2 551.748 51.7835  -2
   2  16   2 551.748 51.7835   1
   2 -16   3-0.83442 7.57116   1
   2 -16   3-1.36689 16.0379  -2
  -2 -16  -3-1.36689 16.0379   1
  -2  16  -4 104.591 13.1771   1
   2  16   4 204.954 15.7665  -2
  -2  16  -4 204.954 15.7665   1
   2  16   5 3.56673 7.46601   1
   2  16   5 8.99664 30.0239  -2
  -2  16  -5 8.99664 30.0239   1
  -2  16  -6 1.55235 14.7656   1
   2 -16   6 1.38103 11.2394  -2
  -2 -16  -6 1.38103 11.2394   1
   2 -16   7 105.345 9.94782  -2
  -2 -16  -7 105.345 9.94782   1
   2 -17  -7 12.2296 7.25490   1
  -2  17   7 6.17419 10.1736  -2
   2  17  -7 6.17419 10.1736   1
   2 -17  -6 639.587 16.0763   1
  -2 -17   6 1468.64 25.0644  -2
   2 -17  -6 1468.64 25.0644   1
   2  17  -5 162.659 10.4993   1
  -2 -17   5 311.909 18.3267  -2
   2 -17  -5 311.909 18.3267   1
   2  17  -4-2.74889 10.5954   1
  -2 -17   4 19.4851 17.0622  -2
   2 -17  -4 19.4851 17.0622   1
   2 -17  -3 334.101 14.4591   1
  -2  17   3 760.811 27.2836  -2
   2  17  -3 760.811 27.2836   1
   2  17  -2 40.1873 10.4244   1
   2  17  -2 97.4191 11.5359  -2
  -2  17   2 97.4191 11.5359   1
  -2 -17   1 294.233 18.6317   1
   2  17  -1 556.391 19.1537  -2
  -2  17   1 556.391 19.1537   1
   2 -17   0 734.338 22.0489   1
  -2  17   0 1634.89 29.4327  -2
   2  17   0 1634.89 29.4327   1
   2  17   1 74.5270 9.75003   1
   2 -17   1 234.195 20.2812  -2
  -2 -17  -1 234.195 20.2812   1
   2 -17   2 70.1262 11.1745   1
   2 -17   2 155.081 25.1287  -2
  -2 -17  -2 155.081 25.1287   1
   2 -17   3 453.907 13.5965   1
  -2  17  -3 940.478 44.0096  -2
   2  17   3 940.478 44.0096   1
  -2 -17  -4 152.857 10.1092   1
   2  17   4 318.636 20.4571  -2
  -2  17  -4 318.636 20.4571   1
  -2  17  -5 10.2138 7.11897   1
   2  17   5 22.2822 14.5940  -2
  -2  17  -5 22.2822 14.5940   1
  -2  17  -6 21.8090 9.90384   1
   2 -17   6 10.6244 18.8218  -2
  -2 -17  -6 10.6244 18.8218   1
   2  17   7 5.87468 8.45899  -2
  -2  17  -7 5.87468 8.45899   1
   2 -18  -7-4.10965 7.12342   1
  -2  18   7 28.1295 14.1464  -2
   2  18  -7 28.1295 14.1464   1
   2 -18  -6 24.3973 4.08861   1
  -2  18   6 262.055 13.2721  -2
   2  18  -6 262.055 13.2721   1
   2 -18  -5 69.9004 7.45562   1
  -2  18   5 111.861 14.6501  -2
   2  18  -5 111.861 14.6501   1
   2 -18  -4 458.659 16.5234   1
  -2  18   4 1096.41 41.9848  -2
   2  18  -4 1096.41 41.9848   1
   2 -18  -3 32.8593 9.20327   1
  -2 -18   3 46.1664 15.3708  -2
   2 -18  -3 46.1664 15.3708   1
   2 -18  -2 209.570 27.5532   1
  -2  18   2 373.161 19.6509  -2
   2  18  -2 373.161 19.6509   1
  -2  18   1 19.3689 9.10869   1
  -2  18   1 23.0168 15.5635  -2
   2  18  -1 23.0168 15.5635   1
   2 -18   0 3.17837 11.0964   1
  -2  18   0 45.5195 16.6000  -2
   2  18   0 45.5195 16.6000   1
   2 -18   1 130.069 12.8348   1
   2  18   1 344.610 20.8854  -2
  -2  18  -1 344.610 20.8854   1
   2 -18   2 1032.31 25.3095   1
  -2  18  -2 2220.84 51.5130  -2
   2  18   2 2220.84 51.5130   1
   2  18   3 8.24030 9.08460   1
   2  18   3-23.0910 33.5556  -2
  -2  18  -3-23.0910 33.5556   1
  -2  18  -4 385.313 11.1141   1
   2  18   4 825.198 56.1230  -2
  -2  18  -4 825.198 56.1230   1
  -2 -18  -5 59.4430 7.67190   1
   2  18   5 59.3374 35.0935  -2
  -2  18  -5 59.3374 35.0935   1
  -2  18  -6 45.8925 9.27129   1
   2  18   6 115.235 16.3311  -2
  -2  18  -6 115.235 16.3311   1
   2 -18   7 12.0717 12.5792  -2
  -2 -18  -7 12.0717 12.5792   1
   2  19  -6 9.03934 6.30348   1
  -2  19   6-3.75173 11.6102  -2
   2  19  -6-3.75173 11.6102   1
   2 -19  -5 17.6333 5.02687   1
  -2 -19   5 60.8325 11.7847  -2
   2 -19  -5 60.8325 11.7847   1
   2 -19  -4 52.6990 9.58782   1
  -2  19   4 88.6642 29.4091  -2
   2  19  -4 88.6642 29.4091   1
   2  19  -3 665.472 14.4798   1
  -2 -19   3 1195.21 36.4405  -2
   2 -19  -3 1195.21 36.4405   1
   2 -19  -2 52.6701 14.4753   1
  -2  19   2 165.065 13.9644  -2
   2  19  -2 165.065 13.9644   1
   2  19  -1 69.6521 16.1073   1
  -2  19   1 116.892 14.4628  -2
   2  19  -1 116.892 14.4628   1
   2  19   0 568.037 27.8282   1
   2  19   0 1257.26 28.4430  -2
  -2  19   0 1257.26 28.4430   1
   2 -19   1 741.333 23.4913   1
   2  19   1 1627.22 42.0413  -2
  -2  19  -1 1627.22 42.0413   1
   2 -19   2 57.0311 11.2235   1
  -2  19  -2 135.655 22.4446  -2
   2  19   2 135.655 22.4446   1
   2  19   3 626.072 22.3745   1
   2  19   3 1441.77 48.3124  -2
  -2  19  -3 1441.77 48.3124   1
   2  19   4 3.32231 5.72936   1
   2  19   4 73.4271 32.3450  -2
  -2  19  -4 73.4271 32.3450   1
  -2 -19  -5 96.2871 8.55066   1
  -2 -19  -6-0.93578 6.18047   1
   2 -20  -6-7.82324 6.78331   1
   2  20  -5 54.9857 6.91338   1
  -2  20   5 30.5279 20.2885  -2
   2  20  -5 30.5279 20.2885   1
   2  20  -4 13.6041 4.62030   1
  -2 -20   4 132.946 13.3683  -2
   2 -20  -4 132.946 13.3683   1
   2  20  -3 164.897 11.4320   1
  -2 -20   3 257.279 20.0129  -2
   2 -20  -3 257.279 20.0129   1
   2 -20  -2 158.332 16.2273   1
  -2  20   2 287.627 14.4896  -2
   2  20  -2 287.627 14.4896   1
   2  20  -1 256.023 18.3283   1
  -2  20   1 545.258 18.9804  -2
   2  20  -1 545.258 18.9804   1
   2 -20   0 82.9849 15.4690   1
  -2  20   0 190.857 14.6087  -2
   2  20   0 190.857 14.6087   1
  -2 -20  -1 322.451 16.3245   1
  -2  20  -1 688.268 29.2278  -2
   2  20   1 688.268 29.2278   1
   2 -20   2 129.323 10.3459   1
   2  20   2 283.381 41.4024  -2
  -2  20  -2 283.381 41.4024   1
  -2  20  -3 14.7223 8.06309   1
   2  20   3 9.03469 21.3541  -2
  -2  20  -3 9.03469 21.3541   1
  -2  20  -4 194.724 10.7569   1
   2  20   4 328.890 36.0135  -2
  -2  20  -4 328.890 36.0135   1
  -2  20  -5 57.2884 8.30847   1
   2  20   5 140.243 26.3925  -2
  -2  20  -5 140.243 26.3925   1
   2 -21  -5 3.76059 7.47781   1
   2  21  -4 22.0443 8.49109   1
  -2  21   4 38.7052 9.28549  -2
   2  21  -4 38.7052 9.28549   1
   2 -21  -3 108.357 12.5057   1
   2 -21  -2 273.707 15.8983   1
   2  21  -2 533.341 21.3069  -2
  -2  21   2 533.341 21.3069   1
   2  21  -1 45.4776 9.59978   1
  -2  21   1 67.3351 19.9211  -2
   2  21  -1 67.3351 19.9211   1
   2  21   0 200.273 17.3447   1
  -2  21   0 369.194 22.6611  -2
   2  21   0 369.194 22.6611   1
   2  21   1 64.2156 18.1757   1
   2  21   1 125.178 21.4600  -2
  -2  21  -1 125.178 21.4600   1
  -2 -21  -2 6.92934 6.52486   1
   2  21   2 7.21543 29.8246  -2
  -2  21  -2 7.21543 29.8246   1
  -2  21  -3 74.1951 6.90830   1
   2  21   3 196.777 31.9941  -2
  -2  21  -3 196.777 31.9941   1
  -2  21  -4 10.1919 6.52648   1
   2  21   4 6.48513 23.9775  -2
  -2  21  -4 6.48513 23.9775   1
  -2  21  -5 18.6754 6.66490   1
   2  21   5 21.5761 17.2961  -2
  -2  21  -5 21.5761 17.2961   1
   2 -22  -4-5.33126 6.27108   1
   2  22  -3 13.3653 8.09042   1
  -2 -22   3 3.43340 10.1725  -2
   2 -22  -3 3.43340 10.1725   1
   2  22  -2 130.199 12.5619   1
  -2 -22   2 199.276 21.8886  -2
   2 -22  -2 199.276 21.8886   1
   2  22  -1 375.032 17.1294   1
   2  22  -1 715.973 28.8445  -2
  -2  22   1 715.973 28.8445   1
   2  22   0 5.30351 8.86969   1
   2  22   0 5.55922 14.4171  -2
  -2  22   0 5.55922 14.4171   1
   2 -22   1 106.692 9.92121   1
   2  22   1 187.330 22.5681  -2
  -2  22  -1 187.330 22.5681   1
  -2  22  -2 127.499 8.58336   1
   2  22   2 264.663 32.4834  -2
  -2  22  -2 264.663 32.4834   1
  -2  22  -3-3.17198 4.94103   1
   2  22   3 21.1871 23.0703  -2
  -2  22  -3 21.1871 23.0703   1
  -2  22  -4 59.2745 7.30713   1
   2  22   4 130.495 21.8906  -2
  -2  22  -4 130.495 21.8906   1
   2  23  -4 24.5355 6.07970   1
   2  23  -3 9.98590 6.64438   1
   2  23  -2 62.1784 6.99943   1
   2 -23  -1 8.01475 5.25251   1
   2  23  -1 21.9337 17.6729  -2
  -2  23   1 21.9337 17.6729   1
   2 -23   0 80.0542 9.04502   1
   2  23   0 140.741 14.1957  -2
  -2  23   0 140.741 14.1957   1
   2  23   1 7.37333 6.63800   1
   2  23   1-8.05053 20.8679  -2
  -2  23  -1-8.05053 20.8679   1
  -2 -23  -2 131.121 8.19624   1
   2  23   2 212.083 25.7287  -2
  -2  23  -2 212.083 25.7287   1
  -2  23  -3 54.5059 6.23747   1
   2 -24  -2 1.26783 6.17701   1
   2 -24  -1 25.8289 6.12450   1
  -2  24   0 5.97279 5.63825   1
  -2  24  -1 8.62368 4.96470   1
  -2  24  -2 4.66299 4.64535   1
   3   0 -10 66.6765 8.50972   1
   3   0  -8 2063.95 69.8792   1
  -3   0   8 3822.39 56.0430  -2
   3   0  -8 3822.39 56.0430   1
   3   0  -6 2158.11 63.0559   1
  -3   0   6 4149.10 36.3115  -2
   3   0  -6 4149.10 36.3115   1
   3   0  -4 796.604 28.4372  -2
  -3   0   4 796.604 28.4372   1
   3   0  -2 2546.56 94.5095  -2
  -3   0   2 2546.56 94.5095   1
  -3   0   0 5792.52 96.6072  -2
   3   0   0 5792.52 96.6072   1
  -3   0  -2 3681.32 59.4359  -2
   3   0   2 3681.32 59.4359   1
   3   0   4 142599. 285.057  -2
  -3   0  -4 142599. 285.057   1
   3   0   6 12544.9 56.7761  -2
  -3   0  -6 12544.9 56.7761   1
   3   0   8 341.107 23.0552  -2
  -3   0  -8 341.107 23.0552   1
   3   1 -10 121.062 10.1327   1
  -3   0  10 233.052 15.2900  -2
   3  -1 -10 233.052 15.2900   1
  -3  -1   9 1187.17 18.1836  -2
   3  -1  -9 1187.17 18.1836   1
   3   1  -8 60.1397 23.1530   1
  -3   1   8 27.8799 10.9168  -2
   3   1  -8 27.8799 10.9168   1
   3  -1  -7 680.726 42.3426   1
  -3   1   7 1270.59 17.5284  -2
   3   1  -7 1270.59 17.5284   1
  -3  -1   6 429.045 10.2238  -2
   3  -1  -6 429.045 10.2238   1
   3  -1  -5 220.535 24.0148   1
  -3  -1   5 373.778 8.74123  -2
   3  -1  -5 373.778 8.74123   1
  -3  -1   4 938.355 26.0770  -2
   3  -1  -4 938.355 26.0770   1
   3  -1  -3 15398.7 66.1071  -2
  -3  -1   3 15398.7 66.1071   1
   3  -1  -2 338.789 10.9045   1
   3  -1  -2 1060.60 43.9063  -2
  -3  -1   2 1060.60 43.9063   1
   3   1  -1 3263.39 40.8417  -2
  -3   1   1 3263.39 40.8417   1
  -3   1   0 2689.01 46.9746  -2
   3   1   0 2689.01 46.9746   1
  -3   1  -1 266.640 16.5010  -2
   3   1   1 266.640 16.5010   1
   3   1   2 6586.34 70.2608  -2
  -3   1  -2 6586.34 70.2608   1
  -3  -1  -3 8236.24 63.4448  -2
   3  -1   3 8236.24 63.4448   1
   3   1   4 12255.1 92.2070  -2
  -3   1  -4 12255.1 92.2070   1
   3  -1   5 27839.4 80.8589  -2
  -3  -1  -5 27839.4 80.8589   1
   3   1   6 4037.47 30.4264  -2
  -3   1  -6 4037.47 30.4264   1
   3  -1   7 132.612 10.1814  -2
  -3  -1  -7 132.612 10.1814   1
   3  -1   8 1741.10 26.9497  -2
  -3  -1  -8 1741.10 26.9497   1
  -3  -1  -9 160.137 17.3413   1
   3  -1   9 369.430 18.2831  -2
  -3  -1  -9 369.430 18.2831   1
   3  -1  10 0.09951 12.9383  -2
  -3  -1 -10 0.09951 12.9383   1
   3   2 -10-2.26871 6.15957   1
  -3  -1  10 155.796 13.9369  -2
   3  -2 -10 155.796 13.9369   1
   3   2  -9 408.945 28.9071   1
  -3  -2   9 685.981 16.4752  -2
   3  -2  -9 685.981 16.4752   1
   3   2  -8 218.833 19.7843   1
  -3  -2   8 380.973 13.9363  -2
   3  -2  -8 380.973 13.9363   1
   3  -2  -7 191.116 15.2326   1
  -3   2   7 383.128 11.2274  -2
   3   2  -7 383.128 11.2274   1
   3  -2  -6 489.572 33.0789   1
  -3   2   6 956.922 14.0548  -2
   3   2  -6 956.922 14.0548   1
   3  -2  -5 330.297 27.1011   1
  -3   2   5 850.743 11.2024  -2
   3   2  -5 850.743 11.2024   1
   3  -2  -4 850.632 25.5468  -2
  -3  -2   4 850.632 25.5468   1
  -3  -2   3 4.04669 12.7567  -2
   3  -2  -3 4.04669 12.7567   1
  -3  -2   2 20477.2 87.9212  -2
   3  -2  -2 20477.2 87.9212   1
   3  -2  -1 15140.3 74.4034  -2
  -3  -2   1 15140.3 74.4034   1
   3  -2   0 30036.8 134.569  -2
  -3  -2   0 30036.8 134.569   1
  -3   2  -1 5920.06 85.5393  -2
   3   2   1 5920.06 85.5393   1
  -3  -2  -2 4168.66 52.8740  -2
   3  -2   2 4168.66 52.8740   1
   3  -2   3 7494.35 50.9496  -2
  -3  -2  -3 7494.35 50.9496   1
  -3  -2  -4 8939.55 59.9541  -2
   3  -2   4 8939.55 59.9541   1
   3   2   5 379.412 10.1075  -2
  -3   2  -5 379.412 10.1075   1
   3   2   6 34.7623 7.06932  -2
  -3   2  -6 34.7623 7.06932   1
   3   2   7 7667.48 55.9941  -2
  -3   2  -7 7667.48 55.9941   1
   3  -2   8 39.5590 11.7125  -2
  -3  -2  -8 39.5590 11.7125   1
   3  -2   9 84.4198 11.4083  -2
  -3  -2  -9 84.4198 11.4083   1
   3  -2  10 112.335 16.9906  -2
  -3  -2 -10 112.335 16.9906   1
   3  -3 -10 244.148 11.9893   1
  -3  -3   9 456.221 13.1315  -2
   3  -3  -9 456.221 13.1315   1
   3   3  -8 17.7677 12.7202   1
  -3  -3   8 2.73261 9.94530  -2
   3  -3  -8 2.73261 9.94530   1
   3   3  -7 41.0471 13.2688   1
  -3  -3   7 72.6841 9.01139  -2
   3  -3  -7 72.6841 9.01139   1
   3  -3  -6 1641.44 54.9716   1
  -3   3   6 3317.93 19.5592  -2
   3   3  -6 3317.93 19.5592   1
   3  -3  -5 786.242 36.0306   1
  -3   3   5 1533.01 13.1789  -2
   3   3  -5 1533.01 13.1789   1
  -3  -3   4 2233.08 79.2566   1
  -3   3   4 5712.57 62.1694  -2
   3   3  -4 5712.57 62.1694   1
   3  -3  -3 6701.50 64.4717   1
   3  -3  -3 17053.9 86.4299  -2
  -3  -3   3 17053.9 86.4299   1
   3  -3  -2 2593.89 36.9829  -2
  -3  -3   2 2593.89 36.9829   1
  -3  -3   1 13026.6 75.6856  -2
   3  -3  -1 13026.6 75.6856   1
   3   3   0 12076.7 89.3463  -2
  -3   3   0 12076.7 89.3463   1
   3  -3   1 16321.6 129.474  -2
  -3  -3  -1 16321.6 129.474   1
  -3   3  -2 3482.25 51.3058  -2
   3   3   2 3482.25 51.3058   1
   3  -3   3 4065.61 37.7013  -2
  -3  -3  -3 4065.61 37.7013   1
  -3  -3  -4 4716.41 38.0113  -2
   3  -3   4 4716.41 38.0113   1
   3   3   5 190.535 8.50827  -2
  -3   3  -5 190.535 8.50827   1
  -3  -3  -6 3369.81 79.5191   1
   3   3   6 5142.73 33.5508  -2
  -3   3  -6 5142.73 33.5508   1
   3  -3   7 1142.37 19.3464  -2
  -3  -3  -7 1142.37 19.3464   1
   3  -3   8 744.720 20.4828  -2
  -3  -3  -8 744.720 20.4828   1
   3  -3   9 3.26719 9.48960  -2
  -3  -3  -9 3.26719 9.48960   1
   3  -4 -10 12.2420 5.88718   1
   3  -4  -9 80.8090 11.7753   1
  -3  -4   9 126.003 11.6452  -2
   3  -4  -9 126.003 11.6452   1
   3   4  -8 34.8274 14.2029   1
  -3   4   8 46.9700 9.42569  -2
   3   4  -8 46.9700 9.42569   1
   3   4  -7 927.719 51.5114   1
  -3   4   7 1939.54 20.3357  -2
   3   4  -7 1939.54 20.3357   1
   3  -4  -6 580.399 25.1660   1
  -3   4   6 1034.40 13.0526  -2
   3   4  -6 1034.40 13.0526   1
   3  -4  -5 4477.56 54.4378   1
  -3   4   5 9728.65 30.7987  -2
   3   4  -5 9728.65 30.7987   1
  -3  -4   4 69.9190 13.9915  -2
   3  -4  -4 69.9190 13.9915   1
   3  -4  -3 15209.0 97.4789   1
  -3   4   3 34851.4 139.177  -2
   3   4  -3 34851.4 139.177   1
  -3  -4   2 13611.2 179.999   1
  -3   4   2 26956.9 121.138  -2
   3   4  -2 26956.9 121.138   1
  -3  -4   1 8003.08 145.999   1
  -3  -4   1 16334.3 97.2105  -2
   3  -4  -1 16334.3 97.2105   1
  -3  -4   0 42893.9 167.578  -2
   3  -4   0 42893.9 167.578   1
  -3   4  -1 26655.0 148.901  -2
   3   4   1 26655.0 148.901   1
   3  -4   2 337.369 20.4905  -2
  -3  -4  -2 337.369 20.4905   1
  -3  -4  -3 6103.29 38.3373  -2
   3  -4   3 6103.29 38.3373   1
   3  -4   4 3470.24 33.5418  -2
  -3  -4  -4 3470.24 33.5418   1
   3   4   5 274.438 9.81629  -2
  -3   4  -5 274.438 9.81629   1
   3  -4   6 930.492 16.4247  -2
  -3  -4  -6 930.492 16.4247   1
  -3  -4  -7 2069.37 60.8193   1
  -3   4  -7 3443.44 32.2083  -2
   3   4   7 3443.44 32.2083   1
   3   4   8 148.151 12.4514  -2
  -3   4  -8 148.151 12.4514   1
   3   4   9 122.183 7.55184  -2
  -3   4  -9 122.183 7.55184   1
   3   5  -9 8.56531 6.90673   1
  -3  -5   9-20.8563 16.4738  -2
   3  -5  -9-20.8563 16.4738   1
   3   5  -8 211.384 14.6780   1
  -3   5   8 467.696 13.4329  -2
   3   5  -8 467.696 13.4329   1
   3   5  -7 282.158 34.0264   1
  -3   5   7 571.836 13.5949  -2
   3   5  -7 571.836 13.5949   1
  -3  -5   6 9364.31 34.7724  -2
   3  -5  -6 9364.31 34.7724   1
   3   5  -5 429.580 14.6937   1
  -3   5   5 869.465 11.0741  -2
   3   5  -5 869.465 11.0741   1
  -3  -5   4 28847.9 137.872  -2
   3  -5  -4 28847.9 137.872   1
  -3  -5   3 247.197 18.1949   1
  -3   5   3 534.514 23.8645  -2
   3   5  -3 534.514 23.8645   1
  -3  -5   2 3822.01 99.3452   1
  -3  -5   2 6774.37 62.2154  -2
   3  -5  -2 6774.37 62.2154   1
   3  -5  -1 189.213 15.3144  -2
  -3  -5   1 189.213 15.3144   1
   3  -5   0 23896.6 118.992  -2
  -3  -5   0 23896.6 118.992   1
   3   5   1 29.4463 12.8483  -2
  -3   5  -1 29.4463 12.8483   1
  -3  -5  -2 28435.4 113.355  -2
   3  -5   2 28435.4 113.355   1
   3   5   3 815.053 15.3818  -2
  -3   5  -3 815.053 15.3818   1
   3  -5   4 850.016 17.9256  -2
  -3  -5  -4 850.016 17.9256   1
   3   5   5 72.7612 7.06765  -2
  -3   5  -5 72.7612 7.06765   1
   3   5   6 552.161 14.4537  -2
  -3   5  -6 552.161 14.4537   1
   3   5   7 121.796 12.0454  -2
  -3   5  -7 121.796 12.0454   1
   3   5   8 1109.25 22.2487  -2
  -3   5  -8 1109.25 22.2487   1
   3   5   9 77.8571 12.5256  -2
  -3   5  -9 77.8571 12.5256   1
   3  -6  -9 182.398 7.54456   1
  -3   6   9 307.771 16.8894  -2
   3   6  -9 307.771 16.8894   1
   3  -6  -8 151.740 12.7126   1
  -3   6   8 330.452 11.7790  -2
   3   6  -8 330.452 11.7790   1
   3   6  -7 564.047 23.1537   1
  -3   6   7 1047.62 14.9871  -2
   3   6  -7 1047.62 14.9871   1
  -3  -6   6 286.473 8.94527  -2
   3  -6  -6 286.473 8.94527   1
   3   6  -5 2333.70 45.3995   1
  -3   6   5 4916.92 22.1296  -2
   3   6  -5 4916.92 22.1296   1
  -3   6   4 8391.06 51.4213  -2
   3   6  -4 8391.06 51.4213   1
   3  -6  -3 17909.4 154.937   1
  -3   6   3 40397.1 164.512  -2
   3   6  -3 40397.1 164.512   1
  -3  -6   2 25251.8 246.380   1
  -3  -6   2 48796.9 172.456  -2
   3  -6  -2 48796.9 172.456   1
  -3  -6   1 6176.73 67.6476   1
  -3  -6   1 13523.4 102.222  -2
   3  -6  -1 13523.4 102.222   1
   3  -6   0 8023.51 71.4608  -2
  -3  -6   0 8023.51 71.4608   1
  -3  -6  -1 9226.93 94.0024  -2
   3  -6   1 9226.93 94.0024   1
  -3   6  -2 53.0173 12.9431   1
  -3   6  -2 471.237 23.6438  -2
   3   6   2 471.237 23.6438   1
  -3   6  -3 7838.68 80.4896   1
   3  -6   3 14193.4 62.8876  -2
  -3  -6  -3 14193.4 62.8876   1
  -3   6  -4 87.2766 18.2713   1
   3   6   4 119.469 8.34387  -2
  -3   6  -4 119.469 8.34387   1
   3  -6   5 545.982 14.9977  -2
  -3  -6  -5 545.982 14.9977   1
   3   6   6 33.8398 8.11763  -2
  -3   6  -6 33.8398 8.11763   1
   3   6   7 699.881 18.9163  -2
  -3   6  -7 699.881 18.9163   1
   3   6   8 19.5251 8.70191  -2
  -3   6  -8 19.5251 8.70191   1
   3   6   9 733.294 20.6107  -2
  -3   6  -9 733.294 20.6107   1
   3   7  -9 247.622 18.6623   1
  -3  -7   9 460.913 24.8055  -2
   3  -7  -9 460.913 24.8055   1
   3  -7  -8 90.1211 8.77239   1
  -3  -7   8 191.218 10.7504  -2
   3  -7  -8 191.218 10.7504   1
   3   7  -7 331.544 16.8875   1
  -3  -7   7 635.800 13.3688  -2
   3  -7  -7 635.800 13.3688   1
   3   7  -6 69.9734 14.1791   1
  -3  -7   6 211.043 8.58968  -2
   3  -7  -6 211.043 8.58968   1
   3   7  -5 4.27473 9.95291   1
  -3   7   5 43.6510 5.87448  -2
   3   7  -5 43.6510 5.87448   1
  -3   7   4 1324.14 19.2230  -2
   3   7  -4 1324.14 19.2230   1
   3   7  -3 4415.96 63.6830   1
  -3   7   3 11312.0 72.7684  -2
   3   7  -3 11312.0 72.7684   1
  -3  -7   2 61.4354 15.4997   1
  -3  -7   2 131.145 11.0693  -2
   3  -7  -2 131.145 11.0693   1
  -3  -7   1 22184.6 158.967   1
  -3  -7   1 43526.4 133.223  -2
   3  -7  -1 43526.4 133.223   1
  -3  -7   0 12419.8 76.0692  -2
   3  -7   0 12419.8 76.0692   1
  -3   7  -1 9339.45 110.681  -2
   3   7   1 9339.45 110.681   1
  -3   7  -2 3061.15 59.5614   1
  -3  -7  -2 5385.61 58.7491  -2
   3  -7   2 5385.61 58.7491   1
  -3   7  -3 247.284 23.4775   1
   3  -7   3 461.001 13.4817  -2
  -3  -7  -3 461.001 13.4817   1
  -3   7  -4 108.422 19.7817   1
   3   7   4 225.621 9.60193  -2
  -3   7  -4 225.621 9.60193   1
   3  -7   5 185.417 10.7126  -2
  -3  -7  -5 185.417 10.7126   1
   3   7   6 384.957 14.8611  -2
  -3   7  -6 384.957 14.8611   1
   3   7   7 1148.21 23.7642  -2
  -3   7  -7 1148.21 23.7642   1
   3  -7   8 1351.06 23.1142  -2
  -3  -7  -8 1351.06 23.1142   1
   3  -7   9 217.702 16.1618  -2
  -3  -7  -9 217.702 16.1618   1
   3   8  -9 277.846 21.4890   1
  -3  -8   9 517.048 24.1520  -2
   3  -8  -9 517.048 24.1520   1
   3  -8  -8 819.807 14.4172   1
  -3   8   8 1633.76 23.2229  -2
   3   8  -8 1633.76 23.2229   1
   3   8  -7 32.4600 11.1311   1
  -3  -8   7 45.1198 7.99560  -2
   3  -8  -7 45.1198 7.99560   1
   3  -8  -6 20.2935 7.77004   1
  -3  -8   6 37.8371 7.27465  -2
   3  -8  -6 37.8371 7.27465   1
   3   8  -5 20.3525 6.88413   1
  -3   8   5 39.2310 7.14281  -2
   3   8  -5 39.2310 7.14281   1
   3   8  -4 132.294 10.8608   1
  -3  -8   4 285.293 8.85728  -2
   3  -8  -4 285.293 8.85728   1
   3   8  -3 240.837 19.2231   1
  -3  -8   3 567.597 19.3873  -2
   3  -8  -3 567.597 19.3873   1
  -3  -8   2 2925.69 58.9416   1
  -3  -8   2 7085.91 51.6704  -2
   3  -8  -2 7085.91 51.6704   1
  -3   8   1 5477.19 38.5693  -2
   3   8  -1 5477.19 38.5693   1
  -3  -8   0 7499.52 61.4966  -2
   3  -8   0 7499.52 61.4966   1
  -3   8  -1 1848.06 69.8214   1
  -3   8  -1 3726.31 58.7262  -2
   3   8   1 3726.31 58.7262   1
  -3   8  -2 1292.85 30.5318   1
   3  -8   2 2624.27 55.2521  -2
  -3  -8  -2 2624.27 55.2521   1
  -3   8  -3 856.026 37.9690   1
  -3  -8  -3 1394.52 20.1198  -2
   3  -8   3 1394.52 20.1198   1
  -3   8  -4 5358.89 95.5344   1
   3   8   4 9286.25 42.1915  -2
  -3   8  -4 9286.25 42.1915   1
   3  -8   5 399.108 12.3968  -2
  -3  -8  -5 399.108 12.3968   1
   3  -8   6 1853.72 30.9613  -2
  -3  -8  -6 1853.72 30.9613   1
  -3   8  -7 214.030 34.6709   1
   3  -8   7 503.731 16.2186  -2
  -3  -8  -7 503.731 16.2186   1
   3  -8   8 103.387 9.55846  -2
  -3  -8  -8 103.387 9.55846   1
   3   8   9 208.350 15.6427  -2
  -3   8  -9 208.350 15.6427   1
  -3  -9   9 237.396 17.3960  -2
   3  -9  -9 237.396 17.3960   1
   3   9  -8 116.231 9.00327   1
  -3   9   8 241.584 14.0125  -2
   3   9  -8 241.584 14.0125   1
   3   9  -7 1386.45 29.0408   1
  -3  -9   7 2658.48 22.8783  -2
   3  -9  -7 2658.48 22.8783   1
   3   9  -6-2.57911 6.14445   1
  -3   9   6 6.74757 8.71567  -2
   3   9  -6 6.74757 8.71567   1
   3   9  -5 607.202 15.3523   1
  -3   9   5 1174.50 16.8616  -2
   3   9  -5 1174.50 16.8616   1
   3  -9  -4 37.4751 8.30408   1
  -3   9   4 49.9320 6.86179  -2
   3   9  -4 49.9320 6.86179   1
   3   9  -3 3018.66 60.3081   1
  -3  -9   3 8161.26 59.2628  -2
   3  -9  -3 8161.26 59.2628   1
  -3  -9   2 691.852 34.5175   1
  -3  -9   2 1476.42 27.8096  -2
   3  -9  -2 1476.42 27.8096   1
  -3  -9   1 11567.8 90.9024   1
  -3   9   1 20656.3 88.9348  -2
   3   9  -1 20656.3 88.9348   1
   3   9   0 57.7244 10.1249  -2
  -3   9   0 57.7244 10.1249   1
  -3   9  -1 2863.84 81.2557   1
  -3   9  -1 6663.13 63.3020  -2
   3   9   1 6663.13 63.3020   1
  -3   9  -2 189.078 16.1875   1
  -3   9  -2 421.810 22.5821  -2
   3   9   2 421.810 22.5821   1
  -3   9  -3 8318.45 110.342   1
  -3  -9  -3 15574.9 78.2453  -2
   3  -9   3 15574.9 78.2453   1
  -3   9  -4 87.0126 18.2037   1
   3  -9   4 180.452 9.21776  -2
  -3  -9  -4 180.452 9.21776   1
   3  -9   5 5791.06 35.2801  -2
  -3  -9  -5 5791.06 35.2801   1
   3   9   6 12.9544 10.7358  -2
  -3   9  -6 12.9544 10.7358   1
   3   9   7 1254.60 28.2439  -2
  -3   9  -7 1254.60 28.2439   1
   3  -9   8 9.08139 11.4313  -2
  -3  -9  -8 9.08139 11.4313   1
   3   9   9 27.5227 10.1491  -2
  -3   9  -9 27.5227 10.1491   1
  -3 -10   9 164.040 13.3643  -2
   3 -10  -9 164.040 13.3643   1
   3 -10  -8 264.158 18.5036   1
  -3 -10   8 701.934 18.9982  -2
   3 -10  -8 701.934 18.9982   1
   3  10  -7 95.2838 16.3924   1
  -3  10   7 209.606 12.0161  -2
   3  10  -7 209.606 12.0161   1
   3 -10  -6 566.097 22.0045   1
  -3  10   6 1240.92 19.3819  -2
   3  10  -6 1240.92 19.3819   1
   3  10  -5-10.4348 8.14367   1
  -3  10   5 11.5810 8.73340  -2
   3  10  -5 11.5810 8.73340   1
   3 -10  -4 118.358 11.0643   1
  -3  10   4 254.634 8.91879  -2
   3  10  -4 254.634 8.91879   1
   3  10  -3 116.771 10.6060   1
  -3 -10   3 241.064 14.8656  -2
   3 -10  -3 241.064 14.8656   1
  -3 -10   2 5195.24 91.8441   1
  -3 -10   2 12663.5 89.0774  -2
   3 -10  -2 12663.5 89.0774   1
  -3  10   1 889.993 27.0173   1
  -3  10   1 2321.58 35.1035  -2
   3  10  -1 2321.58 35.1035   1
  -3  10   0 2131.45 31.6217  -2
   3  10   0 2131.45 31.6217   1
  -3 -10  -1 4459.45 62.3505  -2
   3 -10   1 4459.45 62.3505   1
  -3  10  -2 11471.0 122.005   1
  -3 -10  -2 21844.1 188.674  -2
   3 -10   2 21844.1 188.674   1
  -3  10  -3 1.45200 13.0167   1
   3 -10   3 17.1384 9.19264  -2
  -3 -10  -3 17.1384 9.19264   1
  -3  10  -4 827.699 40.6665   1
   3  10   4 1518.35 25.3698  -2
  -3  10  -4 1518.35 25.3698   1
  -3  10  -5 7.18544 14.2834   1
  -3 -10  -5 31.7174 10.6233  -2
   3 -10   5 31.7174 10.6233   1
  -3  10  -6 1085.90 63.5676   1
  -3  10  -6 2438.13 43.8786  -2
   3  10   6 2438.13 43.8786   1
   3  10   7 10.6017 13.8491  -2
  -3  10  -7 10.6017 13.8491   1
   3  10   8 13.3206 9.85425  -2
  -3  10  -8 13.3206 9.85425   1
   3  10   9 27.3944 9.16217  -2
  -3  10  -9 27.3944 9.16217   1
   3 -11  -8 19.6442 11.3355   1
  -3  11   8 44.6598 10.8349  -2
   3  11  -8 44.6598 10.8349   1
   3 -11  -7 956.866 24.4386   1
  -3  11   7 2240.65 30.9857  -2
   3  11  -7 2240.65 30.9857   1
   3 -11  -6 34.9593 11.4521   1
  -3  11   6 81.8510 11.3210  -2
   3  11  -6 81.8510 11.3210   1
   3 -11  -5 254.935 14.8291   1
  -3  11   5 545.375 15.5992  -2
   3  11  -5 545.375 15.5992   1
   3 -11  -4-4.70158 9.15082   1
  -3  11   4 25.2767 10.5033  -2
   3  11  -4 25.2767 10.5033   1
   3  11  -3 4.94504 8.05060   1
   3  11  -3 27.6680 7.79232  -2
  -3  11   3 27.6680 7.79232   1
   3  11  -2 21.3418 10.8292   1
   3  11  -2 47.1305 7.94841  -2
  -3  11   2 47.1305 7.94841   1
  -3 -11   1 2593.29 39.4015   1
  -3  11   1 5948.33 64.2002  -2
   3  11  -1 5948.33 64.2002   1
  -3  11   0 11817.0 73.0883  -2
   3  11   0 11817.0 73.0883   1
  -3  11  -1 1309.68 37.3541  -2
   3  11   1 1309.68 37.3541   1
  -3  11  -2 1641.21 48.8635   1
   3 -11   2 3399.17 40.4961  -2
  -3 -11  -2 3399.17 40.4961   1
  -3  11  -3 2528.54 49.0738   1
   3  11   3 4415.12 39.5144  -2
  -3  11  -3 4415.12 39.5144   1
  -3  11  -4 151.265 21.5066   1
  -3 -11  -4 255.516 13.4977  -2
   3 -11   4 255.516 13.4977   1
   3  11   5 2491.04 33.7192  -2
  -3  11  -5 2491.04 33.7192   1
   3 -11   6 394.157 23.8444  -2
  -3 -11  -6 394.157 23.8444   1
   3  11   7 153.016 16.0203  -2
  -3  11  -7 153.016 16.0203   1
   3  11   8 164.338 13.5759  -2
  -3  11  -8 164.338 13.5759   1
   3  11   9 85.8520 16.0022  -2
  -3  11  -9 85.8520 16.0022   1
   3  12  -8 371.922 14.8836   1
  -3 -12   8 781.849 19.3932  -2
   3 -12  -8 781.849 19.3932   1
   3  12  -7 88.9150 9.88323   1
  -3 -12   7 229.411 15.4681  -2
   3 -12  -7 229.411 15.4681   1
   3  12  -6 101.367 11.2140   1
  -3  12   6 201.327 16.9735  -2
   3  12  -6 201.327 16.9735   1
   3 -12  -5 1124.86 22.8641   1
  -3  12   5 2551.41 29.5864  -2
   3  12  -5 2551.41 29.5864   1
   3 -12  -4 140.845 13.6543   1
  -3  12   4 266.597 13.8195  -2
   3  12  -4 266.597 13.8195   1
   3  12  -3 22.2026 7.89976   1
  -3  12   3 29.0192 9.60243  -2
   3  12  -3 29.0192 9.60243   1
   3 -12  -2 3278.46 35.9994   1
  -3  12   2 6979.44 44.1287  -2
   3  12  -2 6979.44 44.1287   1
   3  12  -1 1507.64 50.7542   1
   3  12  -1 3772.88 31.0362  -2
  -3  12   1 3772.88 31.0362   1
   3 -12   0 2322.13 60.9027   1
   3  12   0 3698.76 30.2769  -2
  -3  12   0 3698.76 30.2769   1
  -3  12  -1 5398.61 133.563   1
  -3  12  -1 13225.1 76.5366  -2
   3  12   1 13225.1 76.5366   1
  -3  12  -2 130.551 13.1225   1
   3 -12   2 429.894 14.1326  -2
  -3 -12  -2 429.894 14.1326   1
  -3  12  -3 8.80874 13.3279   1
   3  12   3 30.0189 9.87768  -2
  -3  12  -3 30.0189 9.87768   1
  -3  12  -4 153.752 13.7525   1
   3 -12   4 243.130 13.1158  -2
  -3 -12  -4 243.130 13.1158   1
  -3  12  -5 115.924 12.5547   1
   3 -12   5 234.056 16.3133  -2
  -3 -12  -5 234.056 16.3133   1
  -3  12  -6 829.281 21.8760  -2
   3  12   6 829.281 21.8760   1
   3  12   7 628.075 19.2674  -2
  -3  12  -7 628.075 19.2674   1
  -3  12  -8 111.595 19.0442   1
   3 -12   8 137.352 11.9432  -2
  -3 -12  -8 137.352 11.9432   1
   3 -13  -8 64.6889 9.83135   1
  -3 -13   8 144.835 11.1157  -2
   3 -13  -8 144.835 11.1157   1
   3 -13  -7 386.769 15.5662   1
  -3  13   7 902.331 24.1637  -2
   3  13  -7 902.331 24.1637   1
   3  13  -6 1638.73 28.5371   1
  -3  13   6 3768.67 42.3148  -2
   3  13  -6 3768.67 42.3148   1
   3  13  -5 167.998 11.5931   1
  -3 -13   5 329.413 19.4086  -2
   3 -13  -5 329.413 19.4086   1
   3  13  -4 1332.03 31.2984   1
  -3 -13   4 2767.11 34.9265  -2
   3 -13  -4 2767.11 34.9265   1
   3 -13  -3 61.5914 10.0672   1
  -3  13   3 117.440 12.8335  -2
   3  13  -3 117.440 12.8335   1
   3  13  -2 663.481 27.6672   1
  -3  13   2 1396.48 22.0544  -2
   3  13  -2 1396.48 22.0544   1
   3 -13  -1 3742.72 56.6979   1
   3  13  -1 7355.81 43.9119  -2
  -3  13   1 7355.81 43.9119   1
   3 -13   0 3413.93 52.9025   1
   3 -13   0 6235.13 45.9951  -2
  -3 -13   0 6235.13 45.9951   1
  -3 -13  -1 1487.97 33.4115   1
  -3  13  -1 3137.56 38.0971  -2
   3  13   1 3137.56 38.0971   1
   3  13   2 12510.7 62.0427  -2
  -3  13  -2 12510.7 62.0427   1
   3 -13   3 703.485 17.3805  -2
  -3 -13  -3 703.485 17.3805   1
  -3  13  -4 25.0389 11.5269   1
  -3  13  -4 43.4996 8.71043  -2
   3  13   4 43.4996 8.71043   1
  -3  13  -5 70.7949 14.1015   1
   3 -13   5 132.382 12.4165  -2
  -3 -13  -5 132.382 12.4165   1
  -3  13  -6 297.852 28.1708   1
  -3  13  -6 587.990 18.5640  -2
   3  13   6 587.990 18.5640   1
   3  13   7 18.3571 9.25277  -2
  -3  13  -7 18.3571 9.25277   1
   3  13   8 727.276 15.1771  -2
  -3  13  -8 727.276 15.1771   1
   3 -14  -8 19.9308 7.30517   1
  -3  14   8 54.0935 8.08338  -2
   3  14  -8 54.0935 8.08338   1
   3  14  -7 345.160 11.2781   1
  -3 -14   7 814.429 21.4628  -2
   3 -14  -7 814.429 21.4628   1
   3 -14  -6 352.114 18.1963   1
  -3 -14   6 701.657 21.7592  -2
   3 -14  -6 701.657 21.7592   1
   3  14  -5 3214.46 50.6143   1
  -3  14   5 6777.19 60.2926  -2
   3  14  -5 6777.19 60.2926   1
   3  14  -4 1585.74 30.2918   1
  -3  14   4 3496.12 43.8152  -2
   3  14  -4 3496.12 43.8152   1
   3 -14  -3 16.9009 9.04459   1
  -3  14   3 113.023 13.9881  -2
   3  14  -3 113.023 13.9881   1
   3  14  -2 36.5016 13.2654   1
   3  14  -2 97.4416 12.9818  -2
  -3  14   2 97.4416 12.9818   1
   3 -14  -1 1535.96 29.3621   1
  -3  14   1 3217.59 35.6338  -2
   3  14  -1 3217.59 35.6338   1
   3 -14   0 291.950 20.6259   1
   3  14   0 622.933 19.2257  -2
  -3  14   0 622.933 19.2257   1
  -3 -14  -1 2907.96 39.9510   1
  -3  14  -1 6169.42 53.1206  -2
   3  14   1 6169.42 53.1206   1
   3  14   2 1577.60 24.8223  -2
  -3  14  -2 1577.60 24.8223   1
  -3  14  -3 4988.45 83.4003   1
  -3  14  -3 7635.96 53.6097  -2
   3  14   3 7635.96 53.6097   1
  -3  14  -4 84.2559 15.7728   1
   3 -14   4 111.425 11.3693  -2
  -3 -14  -4 111.425 11.3693   1
  -3  14  -5 84.7201 14.8311   1
   3 -14   5 167.962 12.4212  -2
  -3 -14  -5 167.962 12.4212   1
  -3  14  -6-17.8038 14.3045   1
   3  14   6 36.1323 11.2190  -2
  -3  14  -6 36.1323 11.2190   1
   3  14   7 632.818 16.3398  -2
  -3  14  -7 632.818 16.3398   1
   3 -14   8 36.5985 9.59190  -2
  -3 -14  -8 36.5985 9.59190   1
   3 -15  -8-2.93215 7.48345   1
  -3  15   8 54.7544 14.5469  -2
   3  15  -8 54.7544 14.5469   1
   3  15  -7 7.80477 4.39821   1
  -3 -15   7 133.595 12.5138  -2
   3 -15  -7 133.595 12.5138   1
   3 -15  -6 232.788 19.1448   1
  -3 -15   6 595.052 19.3278  -2
   3 -15  -6 595.052 19.3278   1
   3  15  -5 171.213 16.6694   1
  -3 -15   5 416.685 19.3385  -2
   3 -15  -5 416.685 19.3385   1
   3 -15  -4 1245.61 35.0354   1
  -3 -15   4 2455.85 38.2799  -2
   3 -15  -4 2455.85 38.2799   1
   3 -15  -3 1684.77 34.7694   1
  -3  15   3 3725.94 38.3477  -2
   3  15  -3 3725.94 38.3477   1
   3  15  -2 17.3371 13.5430   1
  -3 -15   2 58.1608 13.1674  -2
   3 -15  -2 58.1608 13.1674   1
   3 -15  -1 369.665 17.2777   1
  -3  15   1 787.666 20.6543  -2
   3  15  -1 787.666 20.6543   1
   3 -15   0 33.6863 13.8729   1
   3  15   0 89.2998 13.3425  -2
  -3  15   0 89.2998 13.3425   1
  -3 -15  -1 1113.33 23.3386   1
  -3  15  -1 2205.69 52.4444  -2
   3  15   1 2205.69 52.4444   1
   3 -15   2 1708.90 60.0064   1
   3 -15   2 3380.69 35.0896  -2
  -3 -15  -2 3380.69 35.0896   1
   3 -15   3 276.560 59.7762   1
   3 -15   3 611.680 19.0265  -2
  -3 -15  -3 611.680 19.0265   1
  -3  15  -4 705.907 28.7974   1
   3 -15   4 1245.16 20.9327  -2
  -3 -15  -4 1245.16 20.9327   1
  -3  15  -5 64.2770 13.6452   1
   3 -15   5 150.775 12.4641  -2
  -3 -15  -5 150.775 12.4641   1
  -3  15  -6 319.758 26.4213   1
   3  15   6 578.028 19.3236  -2
  -3  15  -6 578.028 19.3236   1
   3  15   7 41.9258 8.72657  -2
  -3  15  -7 41.9258 8.72657   1
   3 -15   8 140.604 9.57726  -2
  -3 -15  -8 140.604 9.57726   1
   3  16  -7-1.41043 2.84533   1
  -3 -16   7 15.4087 9.09223  -2
   3 -16  -7 15.4087 9.09223   1
   3 -16  -6-1.96168 7.23474   1
  -3  16   6 13.4453 12.8358  -2
   3  16  -6 13.4453 12.8358   1
   3 -16  -5 610.532 17.7959   1
  -3  16   5 1320.35 26.0935  -2
   3  16  -5 1320.35 26.0935   1
   3  16  -4 1788.71 38.3807   1
  -3  16   4 3918.80 46.6409  -2
   3  16  -4 3918.80 46.6409   1
   3  16  -3 32.8589 14.7094   1
  -3  16   3 60.0294 10.7850  -2
   3  16  -3 60.0294 10.7850   1
   3  16  -2 452.377 22.3395   1
   3  16  -2 940.573 25.2898  -2
  -3  16   2 940.573 25.2898   1
  -3  16   1 28.0170 9.52704   1
   3  16  -1 56.6323 14.3813  -2
  -3  16   1 56.6323 14.3813   1
   3 -16   0 2268.53 48.4536   1
  -3  16   0 5021.98 57.1433  -2
   3  16   0 5021.98 57.1433   1
   3 -16   1 413.812 15.5774   1
  -3  16  -1 929.396 31.4655  -2
   3  16   1 929.396 31.4655   1
  -3 -16  -2 466.878 16.2993   1
  -3  16  -2 732.747 35.6856  -2
   3  16   2 732.747 35.6856   1
   3 -16   3 238.907 12.4009   1
   3 -16   3 427.270 28.0769  -2
  -3 -16  -3 427.270 28.0769   1
   3  16   4 599.221 25.3700   1
   3 -16   4 1326.65 23.7041  -2
  -3 -16  -4 1326.65 23.7041   1
  -3  16  -5 158.805 11.4950   1
   3 -16   5 247.874 15.1306  -2
  -3 -16  -5 247.874 15.1306   1
  -3  16  -6 9.09493 13.6743   1
   3 -16   6 26.0866 12.4576  -2
  -3 -16  -6 26.0866 12.4576   1
   3 -16   7 3.85524 8.10647  -2
  -3 -16  -7 3.85524 8.10647   1
   3  17  -7 160.269 10.3254   1
  -3  17   7 291.408 21.7971  -2
   3  17  -7 291.408 21.7971   1
   3  17  -6 99.5628 8.71062   1
  -3 -17   6 216.595 15.1297  -2
   3 -17  -6 216.595 15.1297   1
   3 -17  -5 118.395 10.9586   1
  -3 -17   5 222.437 18.4239  -2
   3 -17  -5 222.437 18.4239   1
   3 -17  -4 737.056 21.2597   1
  -3 -17   4 1460.13 32.4727  -2
   3 -17  -4 1460.13 32.4727   1
   3  17  -3 957.691 40.6734   1
  -3 -17   3 1564.24 28.1078  -2
   3 -17  -3 1564.24 28.1078   1
   3 -17  -2 20.0500 9.76751   1
  -3  17   2 48.7541 14.8206  -2
   3  17  -2 48.7541 14.8206   1
   3 -17  -1 62.9488 11.1140   1
   3  17  -1 57.5591 15.6680  -2
  -3  17   1 57.5591 15.6680   1
   3 -17   0 263.957 20.6779   1
  -3  17   0 590.613 23.9381  -2
   3  17   0 590.613 23.9381   1
  -3 -17  -1 892.630 23.7993   1
   3  17   1 1932.78 44.5705  -2
  -3  17  -1 1932.78 44.5705   1
  -3 -17  -2 337.630 16.5840   1
  -3  17  -2 698.593 40.7110  -2
   3  17   2 698.593 40.7110   1
  -3 -17  -3 270.238 13.7364   1
   3 -17   4 23.7660 6.38192   1
   3  17   4 31.4708 20.7173  -2
  -3  17  -4 31.4708 20.7173   1
  -3  17  -5 155.253 10.7007   1
   3 -17   5 316.110 14.8348  -2
  -3 -17  -5 316.110 14.8348   1
  -3  17  -6 61.0303 12.8971   1
   3 -17   6 261.536 14.4619  -2
  -3 -17  -6 261.536 14.4619   1
   3 -17   7 15.7989 7.24815  -2
  -3 -17  -7 15.7989 7.24815   1
   3 -18  -6 269.527 9.87308   1
  -3  18   6 536.134 14.7584  -2
   3  18  -6 536.134 14.7584   1
   3 -18  -5 9.59186 6.68601   1
  -3 -18   5 10.6836 12.7224  -2
   3 -18  -5 10.6836 12.7224   1
   3 -18  -4 165.505 12.2845   1
  -3  18   4 264.498 17.0726  -2
   3  18  -4 264.498 17.0726   1
   3 -18  -3 13.0261 9.86584   1
  -3  18   3 7.99500 12.8426  -2
   3  18  -3 7.99500 12.8426   1
   3 -18  -2 1205.40 30.6778   1
   3  18  -2 2737.31 41.9617  -2
  -3  18   2 2737.31 41.9617   1
   3 -18  -1-5.63776 12.0890   1
   3  18  -1-1.44795 12.9127  -2
  -3  18   1-1.44795 12.9127   1
   3 -18   0 118.312 13.3569   1
   3  18   0 220.523 18.2083  -2
  -3  18   0 220.523 18.2083   1
  -3 -18  -1 39.9870 8.71848   1
  -3  18  -1 113.938 30.4795  -2
   3  18   1 113.938 30.4795   1
  -3 -18  -2 56.2163 11.7974   1
  -3  18  -2 126.665 27.1113  -2
   3  18   2 126.665 27.1113   1
   3 -18   3 32.0828 8.46373   1
  -3 -18  -4 584.821 13.3706   1
  -3 -18  -5 47.5062 7.68662   1
   3  18   5 64.6070 14.7170  -2
  -3  18  -5 64.6070 14.7170   1
  -3  18  -6 16.1675 3.47007   1
   3  18   6 319.273 18.6912  -2
  -3  18  -6 319.273 18.6912   1
   3 -19  -6 115.244 7.70127   1
  -3  19   6 320.586 23.9721  -2
   3  19  -6 320.586 23.9721   1
   3 -19  -5 59.4987 6.87328   1
  -3 -19   5 109.542 12.2882  -2
   3 -19  -5 109.542 12.2882   1
   3 -19  -4 20.3463 6.99152   1
  -3  19   4 51.1226 23.3015  -2
   3  19  -4 51.1226 23.3015   1
   3  19  -3 175.041 15.9128   1
  -3  19   3 295.867 21.1959  -2
   3  19  -3 295.867 21.1959   1
  -3  19   2 43.8691 18.6577  -2
   3  19  -2 43.8691 18.6577   1
   3 -19  -1 444.688 18.1792   1
  -3  19   1 818.205 28.7234  -2
   3  19  -1 818.205 28.7234   1
   3 -19   0 4.13094 9.63740   1
  -3  19   0 0.45613 18.7375  -2
   3  19   0 0.45613 18.7375   1
   3 -19   1 58.5724 15.3033   1
   3  19   1 112.975 19.4142  -2
  -3  19  -1 112.975 19.4142   1
  -3 -19  -2 225.429 14.7855   1
   3  19   2 476.756 28.3129  -2
  -3  19  -2 476.756 28.3129   1
  -3 -19  -3 861.553 20.2362   1
   3  19   3 1997.06 73.4907  -2
  -3  19  -3 1997.06 73.4907   1
  -3 -19  -4 2.67449 5.40598   1
  -3  19  -5 294.777 17.4936   1
  -3 -19  -6 2.23020 8.18074   1
   3  19   6 27.4681 10.8321  -2
  -3  19  -6 27.4681 10.8321   1
   3 -20  -5 1.29437 2.43044   1
  -3 -20   5 34.1045 10.7423  -2
   3 -20  -5 34.1045 10.7423   1
   3  20  -4-1.56235 6.22183   1
  -3 -20   4 28.3893 19.2845  -2
   3 -20  -4 28.3893 19.2845   1
   3  20  -3 22.0757 7.32081   1
  -3 -20   3 36.0159 18.5120  -2
   3 -20  -3 36.0159 18.5120   1
   3 -20  -2 140.169 13.6703   1
   3  20  -2 276.598 16.0113  -2
  -3  20   2 276.598 16.0113   1
   3 -20  -1 390.917 21.7256   1
  -3  20   1 751.681 20.9430  -2
   3  20  -1 751.681 20.9430   1
   3  20   0 35.9071 13.2305   1
   3  20   0 62.6827 12.2157  -2
  -3  20   0 62.6827 12.2157   1
   3  20   1 199.018 15.6025   1
   3  20   1 418.629 28.6238  -2
  -3  20  -1 418.629 28.6238   1
   3  20   2 63.5685 8.47359   1
   3  20   2 142.973 35.8000  -2
  -3  20  -2 142.973 35.8000   1
  -3 -20  -3 64.6129 6.73115   1
   3  20   3 185.446 34.4370  -2
  -3  20  -3 185.446 34.4370   1
  -3  20  -4 17.3314 4.08401   1
  -3  20  -5 2.32204 7.85953   1
   3 -21  -5 36.2668 7.41952   1
   3  21  -4 2.17413 3.85558   1
  -3 -21   4 334.705 16.2793  -2
   3 -21  -4 334.705 16.2793   1
   3  21  -3 49.6714 7.72391   1
  -3 -21   3 55.2658 15.8791  -2
   3 -21  -3 55.2658 15.8791   1
   3  21  -2 38.1238 7.10045   1
  -3 -21   2 86.6114 21.0646  -2
   3 -21  -2 86.6114 21.0646   1
   3 -21  -1 76.5042 13.8025   1
   3  21  -1 179.795 14.3713  -2
  -3  21   1 179.795 14.3713   1
   3 -21   0 552.992 19.4236   1
   3  21   0 1261.83 26.9408  -2
  -3  21   0 1261.83 26.9408   1
  -3  21  -1 21.4857 7.48220   1
   3  21   1 5.73898 26.0609  -2
  -3  21  -1 5.73898 26.0609   1
   3 -21   2 24.0112 9.82128   1
   3  21   2 62.9920 30.1405  -2
  -3  21  -2 62.9920 30.1405   1
  -3  21  -3 5.81044 5.30480   1
   3  21   3 34.2267 25.7540  -2
  -3  21  -3 34.2267 25.7540   1
  -3  21  -4 4.38278 7.06852   1
   3  21   4 9.20100 21.8823  -2
  -3  21  -4 9.20100 21.8823   1
   3  22  -4 1.65643 7.44216   1
   3 -22  -3 69.7361 9.33724   1
   3 -22  -2 3.78359 3.98948   1
  -3 -22   2-5.33030 15.0842  -2
   3 -22  -2-5.33030 15.0842   1
   3 -22  -1 20.5430 7.15007   1
  -3  22   0 381.534 19.3899   1
  -3  22   0 685.696 21.2510  -2
   3  22   0 685.696 21.2510   1
   3  22   1 319.486 11.7495   1
  -3  22  -1 612.578 20.6878  -2
   3  22   1 612.578 20.6878   1
   3 -22   2 13.5064 6.33647   1
  -3  22  -2 17.1011 12.8387  -2
   3  22   2 17.1011 12.8387   1
  -3  22  -3 29.4880 5.94919   1
   3  22   3 135.723 23.9242  -2
  -3  22  -3 135.723 23.9242   1
  -3 -22  -4 22.5673 7.34665   1
   3  22   4 49.9733 17.3685  -2
  -3  22  -4 49.9733 17.3685   1
   3 -23  -3 9.64211 6.01880   1
   3 -23  -2 20.1931 5.64569   1
   3 -23  -1 11.8019 5.96785   1
   3  23  -1 1.13577 12.5501  -2
  -3  23   1 1.13577 12.5501   1
  -3  23   0 94.4295 7.96786   1
   3  23   0 180.950 17.7992  -2
  -3  23   0 180.950 17.7992   1
   3 -23   1 55.8037 6.09491   1
   3  23   1 118.292 16.5896  -2
  -3  23  -1 118.292 16.5896   1
  -3 -23  -2 59.6370 7.18428   1
   3  23   2 97.3101 21.1974  -2
  -3  23  -2 97.3101 21.1974   1
  -3  23  -3 1.95826 5.27836   1
   3  23   3-3.09784 15.1340  -2
  -3  23  -3-3.09784 15.1340   1
   3 -24  -2 119.147 8.76833   1
   3 -24  -1 18.2702 5.97796   1
  -3  24   0-13.0797 5.42798   1
   3  24   0 1.89065 9.38124  -2
  -3  24   0 1.89065 9.38124   1
  -3  24  -1 57.5972 6.39368   1
  -3  24  -2 13.0114 5.90680   1
   4   0  -8 243.400 27.4258   1
  -4   0   8 558.910 26.3058  -2
   4   0  -8 558.910 26.3058   1
   4   0  -6 5808.08 102.697   1
  -4   0   6 12805.6 52.7663  -2
   4   0  -6 12805.6 52.7663   1
  -4   0   4 18123.9 119.417  -2
   4   0  -4 18123.9 119.417   1
   4   0  -2 20724.2 116.054  -2
  -4   0   2 20724.2 116.054   1
   4   0   0 26.8606 21.7753  -2
  -4   0   0 26.8606 21.7753   1
   4   0   2 1179.63 26.8754  -2
  -4   0  -2 1179.63 26.8754   1
   4   0   4 2029.06 39.8896  -2
  -4   0  -4 2029.06 39.8896   1
  -4   0  -6 20047.4 108.939  -2
   4   0   6 20047.4 108.939   1
  -4   0  -8 1609.50 60.4399   1
   4   0   8 3986.42 63.1273  -2
  -4   0  -8 3986.42 63.1273   1
   4  -1  -9 11.9026 5.69983   1
   4   1  -8 648.727 37.9922   1
  -4  -1   8 1379.67 22.4556  -2
   4  -1  -8 1379.67 22.4556   1
   4   1  -7 1811.16 37.1136   1
  -4  -1   7 3823.22 26.4623  -2
   4  -1  -7 3823.22 26.4623   1
   4  -1  -6 36.3433 10.8795   1
  -4  -1   6 121.955 8.74035  -2
   4  -1  -6 121.955 8.74035   1
   4   1  -5 5037.93 45.3155   1
   4   1  -5 9665.26 35.4691  -2
  -4   1   5 9665.26 35.4691   1
   4   1  -4 1076.55 30.2316  -2
  -4   1   4 1076.55 30.2316   1
   4  -1  -3 5372.10 55.6725  -2
  -4  -1   3 5372.10 55.6725   1
   4  -1  -2 2157.39 45.0095   1
   4   1  -2 4121.40 30.2825  -2
  -4   1   2 4121.40 30.2825   1
   4  -1  -1 14717.1 98.9644  -2
  -4  -1   1 14717.1 98.9644   1
  -4  -1   0 214.986 20.4503  -2
   4  -1   0 214.986 20.4503   1
  -4   1  -1 5359.86 73.1175  -2
   4   1   1 5359.86 73.1175   1
  -4   1  -2 13646.4 72.4085  -2
   4   1   2 13646.4 72.4085   1
   4  -1   3 3288.98 43.3035  -2
  -4  -1  -3 3288.98 43.3035   1
   4  -1   4 913.107 22.9887  -2
  -4  -1  -4 913.107 22.9887   1
   4   1   5 5862.26 38.7497  -2
  -4   1  -5 5862.26 38.7497   1
  -4   1  -6 632.880 17.6254  -2
   4   1   6 632.880 17.6254   1
   4  -1   7 3601.58 34.1892  -2
  -4  -1  -7 3601.58 34.1892   1
   4   1   8 872.812 20.2734  -2
  -4   1  -8 872.812 20.2734   1
  -4  -1  -9-3.45937 2.78977   1
   4  -1   9 24.8435 14.8226  -2
  -4  -1  -9 24.8435 14.8226   1
   4   2  -9 790.652 14.4459   1
  -4  -1   9 807.807 41.3346  -2
   4  -2  -9 807.807 41.3346   1
   4   2  -8 6.78443 12.3672   1
  -4   2   8 21.4894 10.1735  -2
   4   2  -8 21.4894 10.1735   1
   4   2  -7 328.863 13.1658   1
  -4  -2   7 611.107 15.5414  -2
   4  -2  -7 611.107 15.5414   1
   4   2  -6 1269.19 29.7402   1
  -4  -2   6 2632.68 21.7013  -2
   4  -2  -6 2632.68 21.7013   1
   4   2  -5 128.549 13.5559   1
  -4   2   5 332.022 8.37250  -2
   4   2  -5 332.022 8.37250   1
   4   2  -4 1542.11 95.7045   1
   4   2  -4 2434.04 41.6629  -2
  -4   2   4 2434.04 41.6629   1
   4   2  -3 4041.81 49.9191  -2
  -4   2   3 4041.81 49.9191   1
   4   2  -2 24866.2 74.0048  -2
  -4   2   2 24866.2 74.0048   1
   4   2  -1 1956.07 41.2869  -2
  -4   2   1 1956.07 41.2869   1
  -4   2   0 33399.8 167.811  -2
   4   2   0 33399.8 167.811   1
  -4  -2  -1 10275.7 99.4151  -2
   4  -2   1 10275.7 99.4151   1
   4   2   2 2138.85 25.7653  -2
  -4   2  -2 2138.85 25.7653   1
  -4  -2  -3 4002.13 39.4043  -2
   4  -2   3 4002.13 39.4043   1
  -4  -2  -4 36.9847 7.98407  -2
   4  -2   4 36.9847 7.98407   1
   4  -2   5 1581.12 20.3590  -2
  -4  -2  -5 1581.12 20.3590   1
   4  -2   6 1549.41 22.2846  -2
  -4  -2  -6 1549.41 22.2846   1
   4   2   7 82.1292 9.51953  -2
  -4   2  -7 82.1292 9.51953   1
   4  -2   8 20.6854 8.94123  -2
  -4  -2  -8 20.6854 8.94123   1
   4   2   9 1584.96 29.2860  -2
  -4   2  -9 1584.96 29.2860   1
   4  -3  -9 21.8494 5.26292   1
  -4  -2   9 618.220 36.6568  -2
   4  -3  -9 618.220 36.6568   1
   4   3  -8 317.840 29.8781   1
  -4   3   8 584.072 16.2344  -2
   4   3  -8 584.072 16.2344   1
   4   3  -7 245.187 17.9085   1
  -4   3   7 519.628 11.9161  -2
   4   3  -7 519.628 11.9161   1
   4  -3  -6 116.847 21.6866   1
  -4   3   6 242.980 8.30147  -2
   4   3  -6 242.980 8.30147   1
   4   3  -5 687.245 25.2570   1
  -4   3   5 1485.91 13.2170  -2
   4   3  -5 1485.91 13.2170   1
  -4  -3   4 886.929 60.8761   1
  -4  -3   4 2336.13 43.1982  -2
   4  -3  -4 2336.13 43.1982   1
  -4  -3   3 205.844 34.7307   1
   4   3  -3 471.570 21.1652  -2
  -4   3   3 471.570 21.1652   1
   4  -3  -2 4936.05 69.8777   1
   4   3  -2 9369.31 73.3162  -2
  -4   3   2 9369.31 73.3162   1
   4  -3  -1 29358.7 140.822  -2
  -4  -3   1 29358.7 140.822   1
   4  -3   0 5515.92 71.9315  -2
  -4  -3   0 5515.92 71.9315   1
   4   3   1 10079.7 104.328  -2
  -4   3  -1 10079.7 104.328   1
   4  -3   2 10432.6 73.8781  -2
  -4  -3  -2 10432.6 73.8781   1
  -4  -3  -3 1993.02 29.9286  -2
   4  -3   3 1993.02 29.9286   1
   4  -3   4 713.264 15.1253  -2
  -4  -3  -4 713.264 15.1253   1
   4   3   5 518.339 12.7674  -2
  -4   3  -5 518.339 12.7674   1
   4   3   6 1112.39 19.7791  -2
  -4   3  -6 1112.39 19.7791   1
   4   3   7 94.2389 10.6108  -2
  -4   3  -7 94.2389 10.6108   1
  -4  -3  -8 848.214 29.8631   1
   4  -3   8 1968.53 30.4948  -2
  -4  -3  -8 1968.53 30.4948   1
   4  -3   9 103.134 9.23311  -2
  -4  -3  -9 103.134 9.23311   1
   4   4  -9 434.002 9.80876   1
   4   4  -8 75.9706 14.8403   1
  -4   4   8 128.764 9.73326  -2
   4   4  -8 128.764 9.73326   1
   4  -4  -7 53.7553 10.4419   1
  -4   4   7 114.740 9.16230  -2
   4   4  -7 114.740 9.16230   1
   4  -4  -6 192.315 25.4038   1
  -4   4   6 415.105 10.1555  -2
   4   4  -6 415.105 10.1555   1
   4  -4  -5 3397.68 41.1006   1
   4   4  -5 7892.27 29.3457  -2
  -4   4   5 7892.27 29.3457   1
  -4   4   4 4210.45 31.0012  -2
   4   4  -4 4210.45 31.0012   1
  -4  -4   3 4160.03 42.5663   1
  -4  -4   3 10860.7 112.193  -2
   4  -4  -3 10860.7 112.193   1
   4   4  -2 7414.37 71.6966  -2
  -4   4   2 7414.37 71.6966   1
  -4   4   1 43198.0 175.218  -2
   4   4  -1 43198.0 175.218   1
   4  -4   0 19406.6 133.598  -2
  -4  -4   0 19406.6 133.598   1
  -4   4  -1 23242.1 159.223  -2
   4   4   1 23242.1 159.223   1
  -4   4  -2 10571.1 69.7308  -2
   4   4   2 10571.1 69.7308   1
  -4   4  -3 21515.5 89.7645  -2
   4   4   3 21515.5 89.7645   1
   4   4   4 1564.21 21.2471  -2
  -4   4  -4 1564.21 21.2471   1
  -4   4  -5 1258.53 56.7991   1
   4  -4   5 2074.61 27.7273  -2
  -4  -4  -5 2074.61 27.7273   1
   4  -4   6 1669.80 25.0179  -2
  -4  -4  -6 1669.80 25.0179   1
   4   4   7 510.883 15.4899  -2
  -4   4  -7 510.883 15.4899   1
   4   4   8 356.934 15.6325  -2
  -4   4  -8 356.934 15.6325   1
   4   4   9 431.966 14.0638  -2
  -4   4  -9 431.966 14.0638   1
   4  -5  -9 61.7585 4.57634   1
   4  -5  -8 321.608 14.9914   1
  -4  -5   8 706.691 14.5360  -2
   4  -5  -8 706.691 14.5360   1
   4   5  -7 22.7864 13.0499   1
  -4  -5   7 45.5178 9.52297  -2
   4  -5  -7 45.5178 9.52297   1
   4  -5  -6 1906.72 40.7208   1
  -4  -5   6 4465.31 26.3720  -2
   4  -5  -6 4465.31 26.3720   1
   4   5  -5 31.3117 11.9168   1
  -4  -5   5 59.1435 6.56134  -2
   4  -5  -5 59.1435 6.56134   1
   4   5  -4 8836.87 125.217   1
  -4   5   4 17490.2 52.3250  -2
   4   5  -4 17490.2 52.3250   1
  -4  -5   3 486.829 22.9376   1
  -4  -5   3 1208.21 33.7217  -2
   4  -5  -3 1208.21 33.7217   1
  -4  -5   2 35735.0 354.523   1
  -4  -5   2 66126.7 204.422  -2
   4  -5  -2 66126.7 204.422   1
  -4  -5   1 2589.40 102.954   1
  -4   5   1 5625.83 74.3580  -2
   4   5  -1 5625.83 74.3580   1
   4   5   0 2359.06 44.7294  -2
  -4   5   0 2359.06 44.7294   1
   4  -5   1 255.560 21.2751  -2
  -4  -5  -1 255.560 21.2751   1
  -4   5  -2 21680.6 82.5802  -2
   4   5   2 21680.6 82.5802   1
   4   5   3 387.456 14.4961  -2
  -4   5  -3 387.456 14.4961   1
   4   5   4 11544.1 57.4534  -2
  -4   5  -4 11544.1 57.4534   1
   4  -5   5 398.640 12.4084  -2
  -4  -5  -5 398.640 12.4084   1
   4  -5   6 152.676 11.6156  -2
  -4  -5  -6 152.676 11.6156   1
   4  -5   7 96.9292 12.6639  -2
  -4  -5  -7 96.9292 12.6639   1
   4  -5   8 972.845 22.0825  -2
  -4  -5  -8 972.845 22.0825   1
   4  -5   9-2.82141 15.1800  -2
  -4  -5  -9-2.82141 15.1800   1
   4  -6  -9 227.028 6.88720   1
   4   6  -8 380.442 15.8491   1
  -4  -6   8 833.043 15.1546  -2
   4  -6  -8 833.043 15.1546   1
   4   6  -7 72.7423 10.6990   1
  -4  -6   7 128.927 10.3012  -2
   4  -6  -7 128.927 10.3012   1
   4   6  -6 0.67337 8.93827   1
  -4  -6   6 36.8183 8.14785  -2
   4  -6  -6 36.8183 8.14785   1
   4   6  -5 1889.39 64.0380   1
  -4  -6   5 3885.73 21.9930  -2
   4  -6  -5 3885.73 21.9930   1
   4   6  -4 27.5074 11.9790   1
  -4  -6   4 114.488 6.91885  -2
   4  -6  -4 114.488 6.91885   1
   4  -6  -3 3323.85 68.7763   1
  -4  -6   3 8535.62 83.9732  -2
   4  -6  -3 8535.62 83.9732   1
  -4  -6   2 3439.17 114.325   1
  -4  -6   2 7516.91 79.2408  -2
   4  -6  -2 7516.91 79.2408   1
   4   6  -1 24406.9 126.929  -2
  -4   6   1 24406.9 126.929   1
  -4   6   0 66057.6 227.367  -2
   4   6   0 66057.6 227.367   1
   4   6   1 7633.37 98.2665  -2
  -4   6  -1 7633.37 98.2665   1
   4  -6   2 2851.18 30.2264  -2
  -4  -6  -2 2851.18 30.2264   1
   4   6   3 11474.3 57.0544  -2
  -4   6  -3 11474.3 57.0544   1
   4  -6   4 178.530 8.17709  -2
  -4  -6  -4 178.530 8.17709   1
   4  -6   5 4574.40 37.0919  -2
  -4  -6  -5 4574.40 37.0919   1
   4   6   6 1.69872 7.87300  -2
  -4   6  -6 1.69872 7.87300   1
   4  -6   7 510.102 18.8499  -2
  -4  -6  -7 510.102 18.8499   1
   4  -6   8 94.8886 11.8940  -2
  -4  -6  -8 94.8886 11.8940   1
   4   6   9 415.101 18.9991  -2
  -4   6  -9 415.101 18.9991   1
   4  -7  -9 66.3608 4.49644   1
   4  -7  -8 328.636 14.5753   1
  -4   7   8 667.105 13.5887  -2
   4   7  -8 667.105 13.5887   1
   4   7  -7 1145.07 22.4665   1
  -4  -7   7 2385.53 24.1860  -2
   4  -7  -7 2385.53 24.1860   1
   4  -7  -6 36.7611 10.0157   1
  -4   7   6 71.1959 7.30643  -2
   4   7  -6 71.1959 7.30643   1
   4  -7  -5 21.8185 10.0402   1
  -4  -7   5 64.3002 6.47113  -2
   4  -7  -5 64.3002 6.47113   1
   4   7  -4-7.06110 10.7149   1
  -4   7   4 15.2362 5.46753  -2
   4   7  -4 15.2362 5.46753   1
   4  -7  -3 72.8290 10.0467   1
  -4  -7   3 202.812 19.5007  -2
   4  -7  -3 202.812 19.5007   1
  -4  -7   2 14.0114 21.8746   1
  -4   7   2 23.7382 10.2494  -2
   4   7  -2 23.7382 10.2494   1
  -4  -7   1 9963.99 207.157   1
   4   7  -1 19741.4 92.1142  -2
  -4   7   1 19741.4 92.1142   1
  -4   7   0 5036.14 64.5307  -2
   4   7   0 5036.14 64.5307   1
   4   7   1 34071.1 243.805  -2
  -4   7  -1 34071.1 243.805   1
   4  -7   2 5914.09 41.3651  -2
  -4  -7  -2 5914.09 41.3651   1
   4  -7   3 1770.85 20.4507  -2
  -4  -7  -3 1770.85 20.4507   1
   4   7   4 6809.31 34.4663  -2
  -4   7  -4 6809.31 34.4663   1
  -4   7  -5 964.378 49.8881   1
   4   7   5 1565.31 24.0404  -2
  -4   7  -5 1565.31 24.0404   1
   4  -7   6 118.289 10.8378  -2
  -4  -7  -6 118.289 10.8378   1
   4   7   7 273.148 13.8307  -2
  -4   7  -7 273.148 13.8307   1
   4   7   8 422.010 15.0665  -2
  -4   7  -8 422.010 15.0665   1
   4  -7   9 54.4078 15.0168  -2
  -4  -7  -9 54.4078 15.0168   1
   4  -8  -9 187.065 12.4910   1
   4   8  -8 634.623 15.5903   1
  -4   8   8 1432.90 19.7385  -2
   4   8  -8 1432.90 19.7385   1
   4   8  -7 685.301 19.6439   1
  -4   8   7 1409.74 17.6479  -2
   4   8  -7 1409.74 17.6479   1
   4   8  -6 1159.58 20.8440   1
   4   8  -6 2474.99 21.0119  -2
  -4   8   6 2474.99 21.0119   1
   4   8  -5 1.57369 5.71834   1
  -4   8   5 1.40900 6.79001  -2
   4   8  -5 1.40900 6.79001   1
   4   8  -4 164.428 14.1000   1
  -4   8   4 305.724 8.98425  -2
   4   8  -4 305.724 8.98425   1
   4   8  -3 63.5348 7.60448   1
  -4  -8   3 164.678 12.3860  -2
   4  -8  -3 164.678 12.3860   1
  -4   8   2 3967.39 41.7971  -2
   4   8  -2 3967.39 41.7971   1
   4   8  -1 145.018 12.6633  -2
  -4   8   1 145.018 12.6633   1
  -4   8   0 6794.44 82.1094  -2
   4   8   0 6794.44 82.1094   1
  -4   8  -1 254.039 30.3295  -2
   4   8   1 254.039 30.3295   1
  -4   8  -2 2913.42 28.1137  -2
   4   8   2 2913.42 28.1137   1
  -4   8  -3 6225.97 30.7963  -2
   4   8   3 6225.97 30.7963   1
  -4   8  -4 1343.13 54.0445   1
   4  -8   4 2299.86 22.1651  -2
  -4  -8  -4 2299.86 22.1651   1
  -4   8  -5 65.2123 21.5343   1
   4   8   5 122.568 9.39045  -2
  -4   8  -5 122.568 9.39045   1
   4  -8   6 3876.05 36.0758  -2
  -4  -8  -6 3876.05 36.0758   1
   4   8   7 107.384 11.7203  -2
  -4   8  -7 107.384 11.7203   1
   4   8   8 653.882 63.1533  -2
  -4   8  -8 653.882 63.1533   1
   4  -8   9 161.442 16.0500  -2
  -4  -8  -9 161.442 16.0500   1
   4  -9  -9 64.3380 8.32509   1
   4   9  -8 51.6062 6.16551   1
  -4  -9   8 129.121 13.3003  -2
   4  -9  -8 129.121 13.3003   1
   4   9  -7 617.778 17.9700   1
  -4   9   7 1340.21 17.6316  -2
   4   9  -7 1340.21 17.6316   1
   4   9  -6 288.020 14.3789   1
   4   9  -6 628.422 13.1641  -2
  -4   9   6 628.422 13.1641   1
   4  -9  -5 1304.48 21.9385   1
  -4  -9   5 2741.91 21.8282  -2
   4  -9  -5 2741.91 21.8282   1
   4   9  -4 20.1770 9.49934   1
  -4   9   4 26.0246 8.28494  -2
   4   9  -4 26.0246 8.28494   1
   4  -9  -3 160.222 10.6977   1
  -4   9   3 338.224 11.1982  -2
   4   9  -3 338.224 11.1982   1
   4   9  -2 103.739 22.3831   1
  -4   9   2 287.182 13.5835  -2
   4   9  -2 287.182 13.5835   1
  -4  -9   1 4741.96 43.2519  -2
   4  -9  -1 4741.96 43.2519   1
   4   9   0 124.520 13.5101  -2
  -4   9   0 124.520 13.5101   1
  -4   9  -1 6723.89 146.228   1
  -4   9  -1 13613.0 121.920  -2
   4   9   1 13613.0 121.920   1
  -4   9  -2 53.2606 12.5470   1
  -4   9  -2 100.846 18.8860  -2
   4   9   2 100.846 18.8860   1
  -4   9  -3 1284.11 49.7746   1
   4   9   3 2059.28 20.0341  -2
  -4   9  -3 2059.28 20.0341   1
  -4   9  -4 87.9593 6.98661  -2
   4   9   4 87.9593 6.98661   1
  -4   9  -5 4636.78 100.714   1
   4   9   5 7930.80 47.0247  -2
  -4   9  -5 7930.80 47.0247   1
   4  -9   6 171.153 14.6043  -2
  -4  -9  -6 171.153 14.6043   1
  -4  -9  -7 988.135 39.0083   1
   4  -9   7 1595.61 32.7772  -2
  -4  -9  -7 1595.61 32.7772   1
   4   9   8 19.2430 11.2591  -2
  -4   9  -8 19.2430 11.2591   1
   4  -9   9 78.0414 10.4974  -2
  -4  -9  -9 78.0414 10.4974   1
   4 -10  -9 11.7082 5.39031   1
   4 -10  -8 116.759 18.0107   1
  -4 -10   8 359.152 17.0049  -2
   4 -10  -8 359.152 17.0049   1
   4 -10  -7-0.05310 4.94802   1
  -4  10   7 16.3262 13.4607  -2
   4  10  -7 16.3262 13.4607   1
   4 -10  -6 554.447 17.5254   1
  -4  10   6 1222.48 17.3566  -2
   4  10  -6 1222.48 17.3566   1
   4  10  -5 852.254 26.9002   1
  -4  10   5 1843.60 20.9962  -2
   4  10  -5 1843.60 20.9962   1
   4 -10  -4 219.799 20.2374   1
  -4  10   4 496.855 14.8920  -2
   4  10  -4 496.855 14.8920   1
   4 -10  -3 221.796 11.4039   1
  -4 -10   3 522.725 16.9242  -2
   4 -10  -3 522.725 16.9242   1
   4  10  -2 51.9025 20.9308   1
  -4  10   2 177.802 10.7424  -2
   4  10  -2 177.802 10.7424   1
  -4 -10   1 135.950 53.5572   1
   4  10  -1 564.570 15.8663  -2
  -4  10   1 564.570 15.8663   1
   4  10   0 5352.01 54.5739  -2
  -4  10   0 5352.01 54.5739   1
   4  10   1 3251.15 47.7391  -2
  -4  10  -1 3251.15 47.7391   1
  -4  10  -2 1290.71 47.5770   1
   4  10   2 2364.74 33.7821  -2
  -4  10  -2 2364.74 33.7821   1
  -4  10  -3 279.483 27.4217   1
   4  10   3 542.545 15.5121  -2
  -4  10  -3 542.545 15.5121   1
  -4  10  -4 7048.76 84.7900   1
   4  10   4 11586.5 57.4622  -2
  -4  10  -4 11586.5 57.4622   1
   4 -10   5 29.2859 9.91986  -2
  -4 -10  -5 29.2859 9.91986   1
  -4  10  -6 891.762 29.6126  -2
   4  10   6 891.762 29.6126   1
   4  10   7 33.5709 13.7668  -2
  -4  10  -7 33.5709 13.7668   1
   4 -10   8 287.554 15.4234  -2
  -4 -10  -8 287.554 15.4234   1
   4 -10   9-4.59301 10.1280  -2
  -4 -10  -9-4.59301 10.1280   1
   4  11  -8 7.18583 9.26274   1
  -4 -11   8 13.6333 11.1602  -2
   4 -11  -8 13.6333 11.1602   1
   4  11  -7 166.948 11.6302   1
  -4 -11   7 372.441 20.0510  -2
   4 -11  -7 372.441 20.0510   1
   4 -11  -6 197.821 12.7062   1
  -4 -11   6 373.336 13.2094  -2
   4 -11  -6 373.336 13.2094   1
   4 -11  -5 1117.42 27.3776   1
  -4 -11   5 2127.69 25.1085  -2
   4 -11  -5 2127.69 25.1085   1
   4  11  -4 536.414 23.5247   1
  -4 -11   4 1100.28 20.6961  -2
   4 -11  -4 1100.28 20.6961   1
   4  11  -3-1.69381 7.31529   1
  -4  11   3 23.5068 14.3804  -2
   4  11  -3 23.5068 14.3804   1
   4  11  -2 14.8334 10.4480   1
   4  11  -2 127.134 11.2858  -2
  -4  11   2 127.134 11.2858   1
   4 -11  -1 1043.62 43.0141   1
  -4  11   1 1967.51 26.3915  -2
   4  11  -1 1967.51 26.3915   1
   4  11   0 3126.83 27.6160  -2
  -4  11   0 3126.83 27.6160   1
  -4  11  -1 1865.87 27.9329  -2
   4  11   1 1865.87 27.9329   1
  -4  11  -2 1651.62 53.8864   1
   4  11   2 3080.38 28.5847  -2
  -4  11  -2 3080.38 28.5847   1
  -4  11  -3 39.9879 17.2722   1
   4  11   3 66.5452 9.46527  -2
  -4  11  -3 66.5452 9.46527   1
  -4  11  -4 568.700 22.2833   1
  -4  11  -4 984.185 20.0713  -2
   4  11   4 984.185 20.0713   1
   4  11   5 1556.41 26.6199  -2
  -4  11  -5 1556.41 26.6199   1
  -4  11  -6 60.5570 23.0165   1
   4  11   6 236.449 19.9745  -2
  -4  11  -6 236.449 19.9745   1
  -4  11  -7 852.731 18.9745  -2
   4  11   7 852.731 18.9745   1
   4  11   8 64.5371 12.9483  -2
  -4  11  -8 64.5371 12.9483   1
   4 -12  -8 28.3126 9.24338   1
  -4 -12   8 112.457 11.4238  -2
   4 -12  -8 112.457 11.4238   1
   4  12  -7 48.2283 10.8928   1
  -4  12   7 55.0513 13.7552  -2
   4  12  -7 55.0513 13.7552   1
   4 -12  -6 410.149 14.5595   1
  -4 -12   6 917.468 31.6658  -2
   4 -12  -6 917.468 31.6658   1
   4 -12  -5 9.03011 9.08203   1
   4  12  -5 54.2377 17.6427  -2
  -4  12   5 54.2377 17.6427   1
   4  12  -4 323.671 24.2912   1
  -4  12   4 606.428 16.0522  -2
   4  12  -4 606.428 16.0522   1
   4 -12  -3 283.858 15.1187   1
   4  12  -3 746.994 18.7562  -2
  -4  12   3 746.994 18.7562   1
   4  12  -2 774.736 22.8086   1
   4  12  -2 1667.62 29.4447  -2
  -4  12   2 1667.62 29.4447   1
   4 -12  -1 27.4821 9.61046   1
   4  12  -1 65.8939 12.1154  -2
  -4  12   1 65.8939 12.1154   1
  -4  12   0 9340.56 47.7615  -2
   4  12   0 9340.56 47.7615   1
  -4  12  -1 503.376 31.5822   1
   4  12   1 913.808 24.7402  -2
  -4  12  -1 913.808 24.7402   1
  -4  12  -2 695.576 22.7818   1
  -4  12  -2 1282.30 25.6031  -2
   4  12   2 1282.30 25.6031   1
   4 -12   3 4232.14 52.2034   1
   4  12   3 7493.79 51.4648  -2
  -4  12  -3 7493.79 51.4648   1
  -4  12  -4-1.79843 13.8391   1
  -4  12  -4 29.0218 9.58969  -2
   4  12   4 29.0218 9.58969   1
   4 -12   5 26.4473 10.5373  -2
  -4 -12  -5 26.4473 10.5373   1
  -4  12  -6 186.495 15.9540  -2
   4  12   6 186.495 15.9540   1
   4  12   7 145.117 12.2436  -2
  -4  12  -7 145.117 12.2436   1
   4  12   8 218.568 14.2260  -2
  -4  12  -8 218.568 14.2260   1
   4 -13  -8 72.8610 9.11404   1
  -4 -13   8 167.744 11.8852  -2
   4 -13  -8 167.744 11.8852   1
   4 -13  -7 56.4064 10.0363   1
  -4  13   7 156.910 14.9028  -2
   4  13  -7 156.910 14.9028   1
   4 -13  -6 23.8448 8.38666   1
  -4  13   6 48.8131 15.1763  -2
   4  13  -6 48.8131 15.1763   1
   4 -13  -5 10.3136 8.55568   1
  -4 -13   5 109.584 18.8123  -2
   4 -13  -5 109.584 18.8123   1
   4 -13  -4 4479.99 37.6635   1
  -4  13   4 9033.77 74.5360  -2
   4  13  -4 9033.77 74.5360   1
   4 -13  -3 190.136 12.0243   1
   4  13  -3 418.311 18.0997  -2
  -4  13   3 418.311 18.0997   1
   4 -13  -2 1377.41 29.7464   1
   4  13  -2 3150.81 44.9646  -2
  -4  13   2 3150.81 44.9646   1
   4  13  -1 2721.45 43.5912   1
  -4  13   1 5256.97 55.6553  -2
   4  13  -1 5256.97 55.6553   1
   4 -13   0 3.95754 12.2834   1
   4 -13   0 43.2527 10.2687  -2
  -4 -13   0 43.2527 10.2687   1
   4 -13   1 1028.64 43.9800   1
  -4  13  -1 2057.42 53.4591  -2
   4  13   1 2057.42 53.4591   1
  -4  13  -2 2023.82 41.8869   1
  -4  13  -2 4053.06 37.5263  -2
   4  13   2 4053.06 37.5263   1
  -4  13  -3 902.872 42.8905   1
  -4  13  -3 2042.64 26.7790  -2
   4  13   3 2042.64 26.7790   1
  -4  13  -4 2018.52 46.9155   1
  -4  13  -4 3935.92 31.0255  -2
   4  13   4 3935.92 31.0255   1
  -4  13  -5 77.2186 17.0217   1
  -4  13  -5 241.999 14.7790  -2
   4  13   5 241.999 14.7790   1
  -4  13  -6 1.03924 9.32312  -2
   4  13   6 1.03924 9.32312   1
   4  13   7 237.562 12.5668  -2
  -4  13  -7 237.562 12.5668   1
   4  13   8 111.957 9.40607  -2
  -4  13  -8 111.957 9.40607   1
   4  14  -8-1.80875 5.53076   1
  -4 -14   8 5.48353 6.80075  -2
   4 -14  -8 5.48353 6.80075   1
   4  14  -7 2.78732 9.27084   1
  -4  14   7 41.2150 11.8969  -2
   4  14  -7 41.2150 11.8969   1
   4 -14  -6 8.18703 9.85481   1
  -4 -14   6 44.0886 14.6558  -2
   4 -14  -6 44.0886 14.6558   1
   4 -14  -5 1024.28 21.5380   1
  -4  14   5 2268.43 36.9551  -2
   4  14  -5 2268.43 36.9551   1
   4 -14  -4 201.092 22.3613   1
  -4  14   4 450.627 20.4783  -2
   4  14  -4 450.627 20.4783   1
   4 -14  -3 7101.50 58.2150   1
   4  14  -3 16697.1 77.4429  -2
  -4  14   3 16697.1 77.4429   1
   4  14  -2 1116.89 26.9855   1
  -4  14   2 2659.69 40.4918  -2
   4  14  -2 2659.69 40.4918   1
   4  14  -1 194.495 17.9845   1
   4  14  -1 419.583 18.6916  -2
  -4  14   1 419.583 18.6916   1
   4  14   0 68.9543 11.3126   1
  -4  14   0 118.970 14.1807  -2
   4  14   0 118.970 14.1807   1
  -4  14  -1 112.367 15.4134   1
   4 -14   1 178.938 28.0936  -2
  -4 -14  -1 178.938 28.0936   1
  -4  14  -2 155.547 14.0142   1
  -4  14  -2 347.708 15.6577  -2
   4  14   2 347.708 15.6577   1
  -4  14  -3 1034.43 59.1605   1
   4 -14   3 1804.62 25.3727  -2
  -4 -14  -3 1804.62 25.3727   1
   4 -14   4 373.524 23.7266   1
  -4  14  -4 686.687 18.9164  -2
   4  14   4 686.687 18.9164   1
  -4  14  -5 984.707 32.4616   1
   4  14   5 1697.74 26.3957  -2
  -4  14  -5 1697.74 26.3957   1
   4 -14   6 74.3869 11.0116  -2
  -4 -14  -6 74.3869 11.0116   1
   4 -14   7 34.6398 8.21097  -2
  -4 -14  -7 34.6398 8.21097   1
   4 -14   8-4.78323 8.09390  -2
  -4 -14  -8-4.78323 8.09390   1
   4  15  -7 1.39441 5.84045   1
  -4 -15   7 17.8512 9.91827  -2
   4 -15  -7 17.8512 9.91827   1
   4 -15  -6-3.50197 6.96926   1
  -4 -15   6 5.51886 17.6733  -2
   4 -15  -6 5.51886 17.6733   1
   4  15  -5 18.3322 11.5568   1
  -4 -15   5 40.9455 11.9324  -2
   4 -15  -5 40.9455 11.9324   1
   4 -15  -4 1144.01 31.5622   1
  -4 -15   4 2296.22 42.0334  -2
   4 -15  -4 2296.22 42.0334   1
   4 -15  -3 1416.23 31.0785   1
   4  15  -3 3494.66 36.8721  -2
  -4  15   3 3494.66 36.8721   1
   4 -15  -2 520.725 20.5572   1
  -4  15   2 1136.77 29.2521  -2
   4  15  -2 1136.77 29.2521   1
  -4  15   1 180.426 16.3119   1
   4  15  -1 310.209 19.8131  -2
  -4  15   1 310.209 19.8131   1
   4 -15   0 46.3386 11.8473   1
   4  15   0 102.707 16.1391  -2
  -4  15   0 102.707 16.1391   1
   4 -15   1 1531.89 32.0738   1
   4 -15   1 2991.39 73.5212  -2
  -4 -15  -1 2991.39 73.5212   1
   4  15   2 222.056 14.7788   1
   4  15   2 424.284 20.5128  -2
  -4  15  -2 424.284 20.5128   1
  -4  15  -3 217.976 20.8812   1
  -4  15  -3 380.537 16.5136  -2
   4  15   3 380.537 16.5136   1
  -4  15  -4 794.482 34.5399   1
   4 -15   4 1409.10 24.3188  -2
  -4 -15  -4 1409.10 24.3188   1
   4 -15   5 206.942 13.7150   1
  -4  15  -5 450.837 20.1791  -2
   4  15   5 450.837 20.1791   1
   4  15   6 79.7250 9.90878  -2
  -4  15  -6 79.7250 9.90878   1
   4  15   7 3.88654 7.62894  -2
  -4  15  -7 3.88654 7.62894   1
   4 -16  -7 34.5561 7.90247   1
  -4 -16   7 71.7305 9.74850  -2
   4 -16  -7 71.7305 9.74850   1
   4  16  -6 301.424 13.8138   1
  -4 -16   6 608.229 21.1773  -2
   4 -16  -6 608.229 21.1773   1
   4 -16  -5 15.4684 10.8270   1
  -4 -16   5 10.5189 10.7850  -2
   4 -16  -5 10.5189 10.7850   1
   4 -16  -4 139.153 18.0016   1
  -4  16   4 361.359 20.9914  -2
   4  16  -4 361.359 20.9914   1
   4 -16  -3 1172.66 29.8742   1
  -4  16   3 2663.14 36.3479  -2
   4  16  -3 2663.14 36.3479   1
  -4  16   2 1926.02 39.5422   1
  -4  16   2 4395.52 53.4418  -2
   4  16  -2 4395.52 53.4418   1
   4 -16  -1-3.86082 9.21238   1
  -4  16   1-16.7703 19.5255  -2
   4  16  -1-16.7703 19.5255   1
   4  16   0 6.07099 9.57796   1
   4  16   0-3.18587 16.8493  -2
  -4  16   0-3.18587 16.8493   1
   4 -16   1 22.4675 14.0843   1
  -4  16  -1 24.0370 25.6720  -2
   4  16   1 24.0370 25.6720   1
  -4 -16  -2 716.619 22.3586   1
  -4  16  -2 1382.21 35.4470  -2
   4  16   2 1382.21 35.4470   1
  -4 -16  -3 121.823 11.1849   1
   4  16   3 240.723 36.7839  -2
  -4  16  -3 240.723 36.7839   1
   4 -16   4 122.458 13.6042   1
  -4  16  -4 176.273 12.4524  -2
   4  16   4 176.273 12.4524   1
  -4  16  -5 52.5106 7.85407   1
   4  16   5 104.536 16.8114  -2
  -4  16  -5 104.536 16.8114   1
   4  16   6 323.390 15.4895  -2
  -4  16  -6 323.390 15.4895   1
   4 -16   7 21.9964 7.53769  -2
  -4 -16  -7 21.9964 7.53769   1
   4 -17  -7 51.2139 9.65101   1
  -4  17   7 115.558 16.0602  -2
   4  17  -7 115.558 16.0602   1
   4 -17  -6 136.792 8.54848   1
  -4 -17   6 309.454 15.1136  -2
   4 -17  -6 309.454 15.1136   1
   4 -17  -5 425.694 12.6328   1
  -4 -17   5 919.010 25.0799  -2
   4 -17  -5 919.010 25.0799   1
   4 -17  -4 83.8779 12.9792   1
  -4  17   4 150.101 19.6971  -2
   4  17  -4 150.101 19.6971   1
   4  17  -3 399.026 22.1413   1
  -4  17   3 841.455 24.7764  -2
   4  17  -3 841.455 24.7764   1
   4  17  -2 234.394 17.9814   1
   4  17  -2 620.044 24.1423  -2
  -4  17   2 620.044 24.1423   1
   4 -17  -1 1067.93 27.1767   1
   4  17  -1 2344.74 41.5166  -2
  -4  17   1 2344.74 41.5166   1
   4 -17   0 14.8543 10.4322   1
   4  17   0 26.4366 23.5327  -2
  -4  17   0 26.4366 23.5327   1
   4 -17   1 100.925 12.7329   1
  -4  17  -1 95.0085 27.9004  -2
   4  17   1 95.0085 27.9004   1
  -4 -17  -2 422.868 16.3384   1
  -4  17  -2 760.759 32.9391  -2
   4  17   2 760.759 32.9391   1
  -4 -17  -3 43.3552 8.72324   1
   4  17   3 104.121 18.9834  -2
  -4  17  -3 104.121 18.9834   1
  -4 -17  -4 51.4595 10.1977   1
   4 -17   4 105.952 15.3778  -2
  -4 -17  -4 105.952 15.3778   1
   4  17   5 81.7152 8.21783   1
   4 -17   5 149.780 16.2496  -2
  -4 -17  -5 149.780 16.2496   1
   4 -17   6 8.89917 8.32313  -2
  -4 -17  -6 8.89917 8.32313   1
   4 -18  -6 308.522 9.43694   1
  -4 -18   6 782.090 21.2876  -2
   4 -18  -6 782.090 21.2876   1
   4 -18  -5 266.502 12.0603   1
  -4 -18   5 576.491 24.3126  -2
   4 -18  -5 576.491 24.3126   1
   4 -18  -4 24.7608 8.66180   1
  -4 -18   4 42.5339 14.7876  -2
   4 -18  -4 42.5339 14.7876   1
   4 -18  -3 110.316 14.6934   1
   4  18  -3 193.207 14.8951  -2
  -4  18   3 193.207 14.8951   1
   4  18  -2 26.3048 13.1224   1
  -4  18   2 44.5566 14.4994  -2
   4  18  -2 44.5566 14.4994   1
   4 -18  -1 0.62312 10.0395   1
  -4  18   1-15.3804 13.9797  -2
   4  18  -1-15.3804 13.9797   1
   4 -18   0 1445.40 39.6204   1
   4  18   0 3010.51 45.5447  -2
  -4  18   0 3010.51 45.5447   1
   4 -18   1 0.53802 9.60092   1
   4  18   1 6.91345 16.6452  -2
  -4  18  -1 6.91345 16.6452   1
  -4 -18  -2 141.363 12.9357   1
  -4  18  -2 280.669 30.4686  -2
   4  18   2 280.669 30.4686   1
  -4 -18  -3 73.1043 8.34956   1
   4 -18   3 192.395 30.6210  -2
  -4 -18  -3 192.395 30.6210   1
   4 -18   4 168.017 9.81722   1
   4  18   4 337.818 38.3447  -2
  -4  18  -4 337.818 38.3447   1
   4  18   5 4.27122 6.71371   1
   4  18   5 19.7869 15.7549  -2
  -4  18  -5 19.7869 15.7549   1
  -4 -18  -6 164.467 12.3613   1
   4  18   6 481.805 14.8427  -2
  -4  18  -6 481.805 14.8427   1
   4 -19  -6 58.0615 9.40913   1
   4 -19  -5 231.581 8.91538   1
  -4 -19   5 517.198 20.4442  -2
   4 -19  -5 517.198 20.4442   1
   4 -19  -4 167.546 11.8230   1
  -4 -19   4 344.343 18.7191  -2
   4 -19  -4 344.343 18.7191   1
   4  19  -3 12.0681 8.51130   1
  -4  19   3 60.6204 15.6071  -2
   4  19  -3 60.6204 15.6071   1
   4  19  -2 12.5386 13.4668   1
   4  19  -2 19.8238 10.6325  -2
  -4  19   2 19.8238 10.6325   1
   4 -19  -1 171.209 14.7811   1
   4  19  -1 390.861 17.8545  -2
  -4  19   1 390.861 17.8545   1
   4 -19   0 250.267 16.5851   1
  -4  19   0 444.868 23.2432  -2
   4  19   0 444.868 23.2432   1
   4 -19   1 317.857 21.6122   1
  -4  19  -1 748.800 46.0448  -2
   4  19   1 748.800 46.0448   1
  -4  19  -2 5.78006 8.74315   1
  -4 -19  -3 0.85973 7.12988   1
   4 -19   3 65.9644 24.9883  -2
  -4 -19  -3 65.9644 24.9883   1
   4  19   4 26.0363 6.92940   1
   4  19   4 66.2489 27.3325  -2
  -4  19  -4 66.2489 27.3325   1
  -4  19  -5 353.771 16.8311   1
   4  19   5 638.472 35.4279  -2
  -4  19  -5 638.472 35.4279   1
   4 -20  -5 9.42183 4.55832   1
  -4 -20   5 37.7700 9.29950  -2
   4 -20  -5 37.7700 9.29950   1
   4 -20  -4 24.6976 5.94431   1
  -4 -20   4 61.2123 14.3022  -2
   4 -20  -4 61.2123 14.3022   1
   4 -20  -3 29.7636 9.80534   1
  -4  20   3 68.8261 14.5003  -2
   4  20  -3 68.8261 14.5003   1
   4 -20  -2-0.18710 8.92778   1
   4  20  -2 1.70693 15.1185  -2
  -4  20   2 1.70693 15.1185   1
   4 -20  -1 72.3377 10.7098   1
  -4  20   1 143.768 15.9993  -2
   4  20  -1 143.768 15.9993   1
   4 -20   0 174.982 12.7459   1
  -4  20   0 424.930 25.8525  -2
   4  20   0 424.930 25.8525   1
   4  20   1 456.669 17.6283   1
  -4  20  -1 875.402 44.7433  -2
   4  20   1 875.402 44.7433   1
   4 -20   2-4.45542 9.12614   1
   4 -20   2 38.3198 25.5132  -2
  -4 -20  -2 38.3198 25.5132   1
   4  20   3 108.849 8.50727   1
  -4 -20  -4 3.73674 3.81678   1
   4  20   4 81.2429 24.2570  -2
  -4  20  -4 81.2429 24.2570   1
  -4  20  -5 21.8756 6.78840   1
   4  20   5 31.1090 16.6594  -2
  -4  20  -5 31.1090 16.6594   1
  -4  21   5 15.9560 12.3610  -2
   4  21  -5 15.9560 12.3610   1
   4 -21  -4-5.98766 5.03626   1
  -4 -21   4 9.00619 15.4626  -2
   4 -21  -4 9.00619 15.4626   1
   4  21  -3 5.04726 5.79846   1
   4 -21  -2 42.4529 9.44726   1
  -4 -21   2 138.812 10.3883  -2
   4 -21  -2 138.812 10.3883   1
   4 -21  -1 24.8106 9.78657   1
   4  21  -1 33.2099 9.86388  -2
  -4  21   1 33.2099 9.86388   1
   4 -21   0 2.50382 10.4314   1
   4  21   0 23.8032 12.7348  -2
  -4  21   0 23.8032 12.7348   1
   4 -21   1 234.986 12.3456   1
   4  21   1 505.101 29.0128  -2
  -4  21  -1 505.101 29.0128   1
   4 -21   2 334.087 13.2494   1
   4  21   2 678.131 42.3681  -2
  -4  21  -2 678.131 42.3681   1
   4 -21   3 2.00323 5.05928   1
  -4  21  -4 11.3319 7.85736   1
   4 -22  -4 6.67975 5.51598   1
   4  22  -3 34.0486 10.0309   1
  -4 -22   3 81.5450 12.0571  -2
   4 -22  -3 81.5450 12.0571   1
   4  22  -2 7.65589 4.33749   1
   4 -22  -1 18.5664 9.06505   1
  -4 -22   1 46.9679 10.5790  -2
   4 -22  -1 46.9679 10.5790   1
   4  22   0 4.65518 9.64770   1
  -4  22   0 19.2473 13.8869  -2
   4  22   0 19.2473 13.8869   1
   4  22   1 26.8410 9.04720   1
  -4  22  -1 61.5068 14.3231  -2
   4  22   1 61.5068 14.3231   1
   4  22   2 154.859 9.28052   1
  -4  22  -2 301.491 17.6188  -2
   4  22   2 301.491 17.6188   1
  -4 -22  -3 88.8153 7.86429   1
   4  23  -3 0.74677 8.82664   1
   4 -23  -2 71.3137 6.15430   1
   4 -23  -1 21.9428 6.00679   1
   4  23  -1 75.8273 12.0374  -2
  -4  23   1 75.8273 12.0374   1
   4 -23   0 5.65683 4.06063   1
   4  23   0 17.9010 12.8403  -2
  -4  23   0 17.9010 12.8403   1
   4 -23   1 8.33920 4.33995   1
   4  23   1 19.7020 18.0248  -2
  -4  23  -1 19.7020 18.0248   1
  -4 -23  -2 87.7107 6.36037   1
  -4 -24   0 29.9655 6.82929   1
  -4 -24  -1 20.9418 8.30526   1
   5   0  -8 53.5141 9.36673   1
  -5   1   8 1053.78 49.0470  -2
   5   0  -8 1053.78 49.0470   1
   5   0  -6 5006.73 94.6688   1
  -5   0   6 10901.1 67.7779  -2
   5   0  -6 10901.1 67.7779   1
  -5   0   4 12174.1 45.2462  -2
   5   0  -4 12174.1 45.2462   1
   5   0  -2 5790.97 69.6882  -2
  -5   0   2 5790.97 69.6882   1
   5   0   0 1825.53 73.4599  -2
  -5   0   0 1825.53 73.4599   1
   5   0   2 1003.02 32.9178  -2
  -5   0  -2 1003.02 32.9178   1
  -5   0  -4 1546.99 26.5376  -2
   5   0   4 1546.99 26.5376   1
   5   0   6 3617.62 47.6398  -2
  -5   0  -6 3617.62 47.6398   1
   5   0   8 3622.62 49.2192  -2
  -5   0  -8 3622.62 49.2192   1
   5   1  -9 175.853 6.90129   1
   5  -1  -8 1095.72 22.4044   1
  -5   0   8 1193.08 39.0343  -2
   5  -1  -8 1193.08 39.0343   1
  -5   2   8 1302.71 30.8018  -2
   5   1  -8 1302.71 30.8018   1
   5  -1  -7 228.178 19.2223   1
  -5  -1   7 509.472 14.4076  -2
   5  -1  -7 509.472 14.4076   1
   5   1  -6 1824.62 31.6311   1
  -5  -1   6 3518.24 28.7874  -2
   5  -1  -6 3518.24 28.7874   1
   5   1  -5 6873.63 60.2465   1
  -5   1   5 15377.6 47.0360  -2
   5   1  -5 15377.6 47.0360   1
   5   1  -4 19.7423 12.0188   1
   5  -1  -4 126.406 7.51811  -2
  -5  -1   4 126.406 7.51811   1
   5  -1  -3 2654.20 47.8413  -2
  -5  -1   3 2654.20 47.8413   1
   5   1  -2 1760.63 21.2091  -2
  -5   1   2 1760.63 21.2091   1
   5   1  -1 9987.20 56.2077  -2
  -5   1   1 9987.20 56.2077   1
  -5  -1   0 677.365 34.0234  -2
   5  -1   0 677.365 34.0234   1
   5  -1   1 704.026 23.9054  -2
  -5  -1  -1 704.026 23.9054   1
  -5   1  -2 31.6020 8.46696  -2
   5   1   2 31.6020 8.46696   1
   5   1   3 6455.79 65.4769  -2
  -5   1  -3 6455.79 65.4769   1
   5   1   4 2391.99 24.5373  -2
  -5   1  -4 2391.99 24.5373   1
   5   1   5 488.051 12.9221  -2
  -5   1  -5 488.051 12.9221   1
   5   1   6 1063.13 21.3264  -2
  -5   1  -6 1063.13 21.3264   1
   5  -1   7 3562.08 36.5196  -2
  -5  -1  -7 3562.08 36.5196   1
   5  -1   8 41.9685 10.9605  -2
  -5  -1  -8 41.9685 10.9605   1
   5   1   9 632.155 21.0874  -2
  -5   1  -9 632.155 21.0874   1
   5   2  -9 135.596 8.17361   1
  -5  -1   9 308.730 17.1796  -2
   5  -2  -9 308.730 17.1796   1
   5   2  -8 152.358 9.09728   1
  -5  -1   8 1140.81 53.2038  -2
   5  -2  -8 1140.81 53.2038   1
  -5   3   8 1037.45 28.2019  -2
   5   2  -8 1037.45 28.2019   1
   5   2  -7 2346.51 29.5584   1
  -5  -2   7 4490.80 32.5372  -2
   5  -2  -7 4490.80 32.5372   1
   5   2  -6 268.522 14.5540   1
  -5  -2   6 598.757 13.0691  -2
   5  -2  -6 598.757 13.0691   1
   5   2  -5 55.0820 9.23749   1
   5   2  -5 112.112 7.74598  -2
  -5   2   5 112.112 7.74598   1
   5   2  -4 1693.78 34.8994   1
   5   2  -4 3521.45 21.8133  -2
  -5   2   4 3521.45 21.8133   1
   5   2  -3 129.283 36.1752   1
   5   2  -3 101.961 25.6526  -2
  -5   2   3 101.961 25.6526   1
  -5  -2   2 1158.41 19.1855  -2
   5  -2  -2 1158.41 19.1855   1
   5   2  -1 5126.31 40.8815  -2
  -5   2   1 5126.31 40.8815   1
   5  -2   0 3723.18 71.8040  -2
  -5  -2   0 3723.18 71.8040   1
   5   2   1 2194.08 39.0895  -2
  -5   2  -1 2194.08 39.0895   1
   5   2   2 24003.5 95.8736  -2
  -5   2  -2 24003.5 95.8736   1
   5   2   3 3365.12 35.3012  -2
  -5   2  -3 3365.12 35.3012   1
   5   2   4 1857.89 19.9644  -2
  -5   2  -4 1857.89 19.9644   1
   5   2   5 881.674 14.4705  -2
  -5   2  -5 881.674 14.4705   1
   5   2   6 445.866 14.5410  -2
  -5   2  -6 445.866 14.5410   1
   5  -2   7 271.736 12.0514  -2
  -5  -2  -7 271.736 12.0514   1
   5   2   8 822.096 19.8588  -2
  -5   2  -8 822.096 19.8588   1
   5   2   9 104.057 13.8134  -2
  -5   2  -9 104.057 13.8134   1
   5   3  -9 87.1435 7.00689   1
  -5  -2   9 270.813 16.2339  -2
   5  -3  -9 270.813 16.2339   1
   5   3  -8 818.309 11.8644   1
   5  -3  -7 74.5149 13.9939   1
  -5   3   7 117.668 9.48029  -2
   5   3  -7 117.668 9.48029   1
  -5   3   6 54.4521 9.57484   1
  -5   3   6 85.0832 8.07780  -2
   5   3  -6 85.0832 8.07780   1
   5  -3  -5 471.051 18.1185   1
  -5   3   5 1030.68 11.7133  -2
   5   3  -5 1030.68 11.7133   1
   5  -3  -4 536.170 18.0928   1
   5   3  -4 1242.61 12.5574  -2
  -5   3   4 1242.61 12.5574   1
   5   3  -3 15.9752 18.9430  -2
  -5   3   3 15.9752 18.9430   1
   5   3  -2 765.217 20.5419  -2
  -5   3   2 765.217 20.5419   1
   5  -3  -1 2775.79 37.6126  -2
  -5  -3   1 2775.79 37.6126   1
  -5   3   0 7260.73 62.5800  -2
   5   3   0 7260.73 62.5800   1
   5   3   1 10914.0 122.733  -2
  -5   3  -1 10914.0 122.733   1
   5   3   2 6777.05 50.9774  -2
  -5   3  -2 6777.05 50.9774   1
   5  -3   3 11612.5 61.0767  -2
  -5  -3  -3 11612.5 61.0767   1
   5  -3   4 3453.54 31.0796  -2
  -5  -3  -4 3453.54 31.0796   1
   5  -3   5 133.879 8.29444  -2
  -5  -3  -5 133.879 8.29444   1
   5  -3   6 408.347 14.3226  -2
  -5  -3  -6 408.347 14.3226   1
   5  -3   7 423.487 13.5364  -2
  -5  -3  -7 423.487 13.5364   1
   5  -3   8 6.69623 10.4703  -2
  -5  -3  -8 6.69623 10.4703   1
  -5   3  -9-3.10532 3.01352   1
   5   3   9 12.5984 11.3694  -2
  -5   3  -9 12.5984 11.3694   1
   5   4  -9 2.08724 3.81687   1
   5   4  -8 0.64155 4.17852   1
   5  -4  -7 585.173 19.6594   1
  -5  -4   7 1332.57 16.6187  -2
   5  -4  -7 1332.57 16.6187   1
  -5   4   6 39.5691 11.1346   1
  -5  -4   6 118.461 8.28143  -2
   5  -4  -6 118.461 8.28143   1
   5   4  -5 61.4480 14.1191   1
  -5  -4   5 175.650 7.44868  -2
   5  -4  -5 175.650 7.44868   1
   5   4  -4 309.714 17.5935   1
  -5   4   4 657.365 9.65339  -2
   5   4  -4 657.365 9.65339   1
  -5  -4   3 9852.13 212.763   1
  -5  -4   3 21101.5 184.190  -2
   5  -4  -3 21101.5 184.190   1
  -5  -4   2 116.552 33.6585   1
   5   4  -2 220.826 13.9951  -2
  -5   4   2 220.826 13.9951   1
   5  -4  -1 13875.2 83.0744  -2
  -5  -4   1 13875.2 83.0744   1
   5   4   0 2527.29 39.0896  -2
  -5   4   0 2527.29 39.0896   1
  -5  -4  -1 13232.4 134.673  -2
   5  -4   1 13232.4 134.673   1
   5   4   2 11144.1 73.2721  -2
  -5   4  -2 11144.1 73.2721   1
   5  -4   3 15569.1 80.6443  -2
  -5  -4  -3 15569.1 80.6443   1
   5  -4   4 2037.64 20.1358  -2
  -5  -4  -4 2037.64 20.1358   1
   5   4   5 5230.65 34.8134  -2
  -5   4  -5 5230.65 34.8134   1
   5  -4   6 314.094 13.1330  -2
  -5  -4  -6 314.094 13.1330   1
   5  -4   7 695.471 18.6131  -2
  -5  -4  -7 695.471 18.6131   1
   5   4   8 467.139 15.6053  -2
  -5   4  -8 467.139 15.6053   1
   5   4   9 425.500 22.1099  -2
  -5   4  -9 425.500 22.1099   1
   5  -5  -9 2.72678 4.00796   1
   5   5  -8 86.4983 5.84611   1
   5  -5  -7 175.179 16.9148   1
  -5   5   7 430.171 11.8286  -2
   5   5  -7 430.171 11.8286   1
  -5   5   6 188.353 18.6143   1
  -5   5   6 380.717 10.6962  -2
   5   5  -6 380.717 10.6962   1
   5   5  -5 107.329 11.7435   1
   5   5  -5 222.692 7.87401  -2
  -5   5   5 222.692 7.87401   1
   5  -5  -4 4592.72 61.3341   1
  -5   5   4 10282.5 34.8458  -2
   5   5  -4 10282.5 34.8458   1
  -5  -5   3 58.6387 28.8465   1
  -5  -5   3 19.2516 13.8152  -2
   5  -5  -3 19.2516 13.8152   1
  -5  -5   2 13687.8 258.560   1
  -5  -5   2 25062.8 119.369  -2
   5  -5  -2 25062.8 119.369   1
  -5   5   1 3000.66 41.2139  -2
   5   5  -1 3000.66 41.2139   1
  -5  -5   0 76110.0 242.573  -2
   5  -5   0 76110.0 242.573   1
   5   5   1 7440.90 101.845  -2
  -5   5  -1 7440.90 101.845   1
   5  -5   2 9885.40 62.7913  -2
  -5  -5  -2 9885.40 62.7913   1
   5   5   3 35.6378 7.51561  -2
  -5   5  -3 35.6378 7.51561   1
   5  -5   4 12089.8 51.6819  -2
  -5  -5  -4 12089.8 51.6819   1
   5  -5   5 223.115 10.8546  -2
  -5  -5  -5 223.115 10.8546   1
   5   5   6 1964.62 27.9918  -2
  -5   5  -6 1964.62 27.9918   1
   5  -5   7 57.4417 10.2126  -2
  -5  -5  -7 57.4417 10.2126   1
  -5   5  -8 8.99110 13.1587   1
   5   5   8-0.00006 8.55212  -2
  -5   5  -8-0.00006 8.55212   1
   5   5   9 37.0570 12.7904  -2
  -5   5  -9 37.0570 12.7904   1
   5   6  -9 154.387 5.99936   1
   5   6  -8 98.2925 5.58332   1
   5   6  -7 199.611 12.9666   1
  -5   6   7 347.058 16.9149  -2
   5   6  -7 347.058 16.9149   1
   5  -6  -6 363.044 16.4881   1
  -5   6   6 765.587 12.9341  -2
   5   6  -6 765.587 12.9341   1
   5   6  -5 5.79648 8.72471   1
   5   6  -5 31.0186 6.09903  -2
  -5   6   5 31.0186 6.09903   1
   5   6  -4 184.643 17.5074   1
  -5   6   4 309.250 8.62493  -2
   5   6  -4 309.250 8.62493   1
  -5  -6   3 3186.26 40.4959   1
  -5   6   3 6263.77 47.2769  -2
   5   6  -3 6263.77 47.2769   1
  -5  -6   2 1512.16 91.9526   1
  -5  -6   2 3172.28 45.9629  -2
   5  -6  -2 3172.28 45.9629   1
   5  -6  -1 11817.2 123.701   1
   5   6  -1 21583.5 95.6327  -2
  -5   6   1 21583.5 95.6327   1
   5   6   0 14157.5 115.399  -2
  -5   6   0 14157.5 115.399   1
   5   6   1 2927.64 36.4355  -2
  -5   6  -1 2927.64 36.4355   1
   5  -6   2 28309.8 101.745  -2
  -5  -6  -2 28309.8 101.745   1
   5   6   3 8359.68 44.9001  -2
  -5   6  -3 8359.68 44.9001   1
   5  -6   4 16.2514 6.63045  -2
  -5  -6  -4 16.2514 6.63045   1
   5   6   5 2092.70 24.2206  -2
  -5   6  -5 2092.70 24.2206   1
   5   6   6 91.5793 10.0078  -2
  -5   6  -6 91.5793 10.0078   1
   5   6   7 743.852 22.5420  -2
  -5   6  -7 743.852 22.5420   1
   5  -6   8 4.28129 9.84503  -2
  -5  -6  -8 4.28129 9.84503   1
   5   6   9 94.8767 14.2895  -2
  -5   6  -9 94.8767 14.2895   1
   5  -7  -9 20.0134 7.55591   1
   5   7  -8 429.536 8.68768   1
   5   7  -7 14.4628 7.34675   1
  -5   7   7 16.9264 12.1120  -2
   5   7  -7 16.9264 12.1120   1
   5   7  -6 1076.88 20.4567   1
   5   7  -6 2098.94 22.0542  -2
  -5   7   6 2098.94 22.0542   1
   5   7  -5 1606.92 28.4013   1
   5   7  -5 3490.72 20.7864  -2
  -5   7   5 3490.72 20.7864   1
   5   7  -4 63.0929 11.7577   1
  -5   7   4 212.506 8.49883  -2
   5   7  -4 212.506 8.49883   1
  -5   7   3 22.9907 7.12102  -2
   5   7  -3 22.9907 7.12102   1
  -5  -7   2 128.538 35.2148   1
  -5  -7   2 286.290 11.5620  -2
   5  -7  -2 286.290 11.5620   1
   5   7  -1 3740.70 41.6178  -2
  -5   7   1 3740.70 41.6178   1
   5  -7   0 543.820 26.8681  -2
  -5  -7   0 543.820 26.8681   1
  -5   7  -1 29005.0 106.838  -2
   5   7   1 29005.0 106.838   1
  -5   7  -2 1115.86 20.5274  -2
   5   7   2 1115.86 20.5274   1
  -5   7  -3 7551.16 39.7175  -2
   5   7   3 7551.16 39.7175   1
   5   7   4 697.414 13.9096  -2
  -5   7  -4 697.414 13.9096   1
   5   7   5 28.5778 7.31371  -2
  -5   7  -5 28.5778 7.31371   1
   5   7   6 1295.92 22.2867  -2
  -5   7  -6 1295.92 22.2867   1
   5  -7   7 249.305 15.1174  -2
  -5  -7  -7 249.305 15.1174   1
   5  -7   8 51.9961 8.94123  -2
  -5  -7  -8 51.9961 8.94123   1
  -5   7  -9 72.1728 10.3306   1
   5  -7   9 133.665 18.3862  -2
  -5  -7  -9 133.665 18.3862   1
   5  -8  -9 27.7398 6.68910   1
   5  -8  -8 136.901 5.67397   1
   5  -8  -7 378.933 12.1593   1
  -5  -8   7 756.456 18.4524  -2
   5  -8  -7 756.456 18.4524   1
   5  -8  -6 956.657 16.5829   1
  -5   8   6 1919.47 22.6580  -2
   5   8  -6 1919.47 22.6580   1
   5   8  -5 2335.54 26.4127   1
  -5   8   5 4739.12 26.7156  -2
   5   8  -5 4739.12 26.7156   1
   5  -8  -4 1808.90 40.6567   1
   5   8  -4 3544.55 25.8978  -2
  -5   8   4 3544.55 25.8978   1
   5  -8  -3 15.8049 8.03542   1
  -5   8   3 14.3956 7.83017  -2
   5   8  -3 14.3956 7.83017   1
  -5  -8   2 676.163 64.4851   1
   5   8  -2 1154.77 17.8696  -2
  -5   8   2 1154.77 17.8696   1
   5   8  -1 2884.92 38.6232  -2
  -5   8   1 2884.92 38.6232   1
   5   8   0 6897.87 89.7086  -2
  -5   8   0 6897.87 89.7086   1
  -5   8  -1 344.766 13.6373  -2
   5   8   1 344.766 13.6373   1
  -5   8  -2 6066.57 176.544   1
  -5   8  -2 11660.5 50.9325  -2
   5   8   2 11660.5 50.9325   1
  -5   8  -3 987.452 14.2926  -2
   5   8   3 987.452 14.2926   1
   5   8   4 208.259 9.18586  -2
  -5   8  -4 208.259 9.18586   1
  -5   8  -5 500.697 40.1726   1
   5  -8   5 854.707 16.1419  -2
  -5  -8  -5 854.707 16.1419   1
   5  -8   6 739.970 19.1030  -2
  -5  -8  -6 739.970 19.1030   1
   5  -8   7 51.7997 12.7794  -2
  -5  -8  -7 51.7997 12.7794   1
   5   8   8 619.539 18.8384  -2
  -5   8  -8 619.539 18.8384   1
   5  -9  -9 64.2442 6.93945   1
   5   9  -8 1.37068 2.45324   1
   5  -9  -7 383.439 10.9334   1
  -5   9   7 841.607 23.5050  -2
   5   9  -7 841.607 23.5050   1
   5  -9  -6 80.0817 7.95029   1
  -5   9   6 154.500 11.1498  -2
   5   9  -6 154.500 11.1498   1
   5   9  -5 1423.43 17.3998   1
  -5  -9   5 2805.90 27.1298  -2
   5  -9  -5 2805.90 27.1298   1
   5   9  -4 1546.37 25.7284   1
  -5   9   4 3289.78 36.2889  -2
   5   9  -4 3289.78 36.2889   1
   5   9  -3 3371.04 34.2648   1
  -5   9   3 7807.56 59.2876  -2
   5   9  -3 7807.56 59.2876   1
   5  -9  -2 44.5730 16.6175   1
  -5  -9   2 73.1970 9.74582  -2
   5  -9  -2 73.1970 9.74582   1
  -5   9   1 835.154 19.0697  -2
   5   9  -1 835.154 19.0697   1
  -5   9   0 259.903 12.8087  -2
   5   9   0 259.903 12.8087   1
  -5   9  -1 4669.39 143.258   1
  -5   9  -1 9898.34 87.9205  -2
   5   9   1 9898.34 87.9205   1
  -5   9  -2 325.094 16.4589   1
  -5   9  -2 664.490 17.4396  -2
   5   9   2 664.490 17.4396   1
  -5   9  -3 116.090 23.1743   1
  -5   9  -3 257.389 8.79560  -2
   5   9   3 257.389 8.79560   1
   5  -9   4 6.78019 8.77533  -2
  -5  -9  -4 6.78019 8.77533   1
   5  -9   5 942.092 16.3681  -2
  -5  -9  -5 942.092 16.3681   1
   5  -9   6 102.996 9.99924  -2
  -5  -9  -6 102.996 9.99924   1
  -5   9  -7 1054.45 52.9401   1
   5   9   7 1572.09 41.6734  -2
  -5   9  -7 1572.09 41.6734   1
   5   9   8 34.3042 10.1334  -2
  -5   9  -8 34.3042 10.1334   1
   5 -10  -8-0.40078 5.55164   1
   5 -10  -7 5.05773 5.69924   1
  -5 -10   7 23.4176 11.3140  -2
   5 -10  -7 23.4176 11.3140   1
   5 -10  -6 208.300 11.0587   1
  -5  10   6 447.963 14.6855  -2
   5  10  -6 447.963 14.6855   1
   5 -10  -5 67.2039 8.23863   1
  -5 -10   5 125.745 12.3392  -2
   5 -10  -5 125.745 12.3392   1
   5 -10  -4 2663.01 56.4556   1
  -5  10   4 5205.34 45.7332  -2
   5  10  -4 5205.34 45.7332   1
   5 -10  -3 400.712 15.4636   1
  -5  10   3 1101.86 24.2903  -2
   5  10  -3 1101.86 24.2903   1
   5  10  -2 98.1720 12.5477   1
   5  10  -2 165.275 15.0500  -2
  -5  10   2 165.275 15.0500   1
   5  10  -1 1626.73 21.8473  -2
  -5  10   1 1626.73 21.8473   1
  -5  10   0 2750.84 30.1096  -2
   5  10   0 2750.84 30.1096   1
  -5  10  -1 1541.27 25.4515  -2
   5  10   1 1541.27 25.4515   1
  -5  10  -2 1188.67 49.5128   1
  -5  10  -2 2143.13 31.2492  -2
   5  10   2 2143.13 31.2492   1
  -5  10  -3 349.308 22.9441   1
  -5  10  -3 618.737 16.9315  -2
   5  10   3 618.737 16.9315   1
   5  10   4 126.128 11.7380  -2
  -5  10  -4 126.128 11.7380   1
  -5  10  -5 142.667 23.8590   1
   5  10   5 212.448 14.6863  -2
  -5  10  -5 212.448 14.6863   1
   5  10   6 1985.54 33.8582  -2
  -5  10  -6 1985.54 33.8582   1
   5  10   7 6.13224 18.1128  -2
  -5  10  -7 6.13224 18.1128   1
   5 -10   8 411.258 15.5725  -2
  -5 -10  -8 411.258 15.5725   1
   5 -11  -8 138.860 8.28108   1
   5  11  -7-1.92638 4.99803   1
  -5 -11   7 2.81782 15.0816  -2
   5 -11  -7 2.81782 15.0816   1
   5 -11  -6 35.0827 8.48629   1
  -5 -11   6 50.8466 9.10990  -2
   5 -11  -6 50.8466 9.10990   1
   5 -11  -5 218.784 16.6966   1
  -5  11   5 456.134 15.7970  -2
   5  11  -5 456.134 15.7970   1
   5  11  -4 325.012 24.1755   1
  -5  11   4 655.521 19.2654  -2
   5  11  -4 655.521 19.2654   1
   5 -11  -3 1410.37 22.8614   1
  -5  11   3 2893.41 49.4701  -2
   5  11  -3 2893.41 49.4701   1
   5 -11  -2 185.250 14.1566   1
   5  11  -2 541.082 25.1021  -2
  -5  11   2 541.082 25.1021   1
   5 -11  -1 385.486 22.4484   1
   5  11  -1 672.065 17.7231  -2
  -5  11   1 672.065 17.7231   1
   5  11   0 32.9312 7.86657  -2
  -5  11   0 32.9312 7.86657   1
  -5  11  -1 3069.49 73.7088   1
   5  11   1 5516.66 48.7724  -2
  -5  11  -1 5516.66 48.7724   1
  -5  11  -2 1031.20 47.2578   1
   5  11   2 1795.45 24.6600  -2
  -5  11  -2 1795.45 24.6600   1
  -5  11  -3 509.559 37.0465   1
  -5  11  -3 999.468 18.1278  -2
   5  11   3 999.468 18.1278   1
  -5  11  -4 499.140 37.7882   1
   5  11   4 861.688 18.3405  -2
  -5  11  -4 861.688 18.3405   1
  -5  11  -5 156.217 12.8993  -2
   5  11   5 156.217 12.8993   1
   5  11   6 177.882 15.9650  -2
  -5  11  -6 177.882 15.9650   1
   5  11   7 589.740 18.5834  -2
  -5  11  -7 589.740 18.5834   1
  -5  11  -8 27.9473 11.6919   1
   5  11   8 41.3296 10.5121  -2
  -5  11  -8 41.3296 10.5121   1
   5 -12  -8 56.1831 6.06476   1
   5  12  -7 119.049 12.1589   1
  -5 -12   7 277.608 18.2446  -2
   5 -12  -7 277.608 18.2446   1
   5  12  -6 99.1207 8.47993   1
  -5 -12   6 183.744 14.3588  -2
   5 -12  -6 183.744 14.3588   1
   5 -12  -5 27.1893 9.41776   1
  -5 -12   5 74.8955 11.9045  -2
   5 -12  -5 74.8955 11.9045   1
   5  12  -4 1110.39 32.0770   1
  -5  12   4 2350.09 26.0917  -2
   5  12  -4 2350.09 26.0917   1
   5 -12  -3 182.461 15.1113   1
  -5  12   3 529.994 16.6265  -2
   5  12  -3 529.994 16.6265   1
   5  12  -2 36.8849 11.0437   1
   5  12  -2 78.5235 13.6650  -2
  -5  12   2 78.5235 13.6650   1
   5  12  -1 206.507 13.4125   1
   5  12  -1 419.276 20.2308  -2
  -5  12   1 419.276 20.2308   1
   5 -12   0 1446.13 53.4168   1
   5  12   0 2422.06 34.4474  -2
  -5  12   0 2422.06 34.4474   1
   5 -12   1 613.758 25.7058   1
   5 -12   1 1036.44 27.9020  -2
  -5 -12  -1 1036.44 27.9020   1
  -5  12  -2 3336.88 48.7111   1
   5 -12   2 5566.50 48.2674  -2
  -5 -12  -2 5566.50 48.2674   1
  -5  12  -3 6.84428 12.0338   1
  -5  12  -3 23.2799 9.05748  -2
   5  12   3 23.2799 9.05748   1
  -5  12  -4 178.324 12.5412   1
  -5  12  -4 264.792 14.7866  -2
   5  12   4 264.792 14.7866   1
  -5  12  -5 1508.64 56.4110   1
   5  12   5 2798.17 36.9387  -2
  -5  12  -5 2798.17 36.9387   1
  -5  12  -6-15.1461 13.9998   1
  -5  12  -6 14.0536 12.9888  -2
   5  12   6 14.0536 12.9888   1
   5  12   7 7.91687 8.64693  -2
  -5  12  -7 7.91687 8.64693   1
   5  12   8 119.561 9.01484  -2
  -5  12  -8 119.561 9.01484   1
   5 -13  -8 137.069 6.35976   1
   5  13  -7-3.24828 11.8205   1
  -5 -13   7 18.1157 15.9109  -2
   5 -13  -7 18.1157 15.9109   1
   5  13  -6 192.653 13.4586   1
  -5 -13   6 333.352 15.0598  -2
   5 -13  -6 333.352 15.0598   1
   5 -13  -5 813.252 18.8825   1
  -5 -13   5 1623.15 27.1522  -2
   5 -13  -5 1623.15 27.1522   1
   5 -13  -4 76.1568 10.2342   1
   5  13  -4 181.690 15.4934  -2
  -5  13   4 181.690 15.4934   1
   5 -13  -3 477.690 21.6105   1
   5  13  -3 1234.12 24.0718  -2
  -5  13   3 1234.12 24.0718   1
   5 -13  -2 5411.61 54.7087   1
   5  13  -2 13324.7 99.9127  -2
  -5  13   2 13324.7 99.9127   1
   5 -13  -1 210.560 14.3427   1
   5  13  -1 333.696 20.8241  -2
  -5  13   1 333.696 20.8241   1
  -5  13   0 277.557 20.5855   1
   5  13   0 569.420 19.4741  -2
  -5  13   0 569.420 19.4741   1
   5 -13   1 2452.65 56.5505   1
  -5  13  -1 4848.55 50.7815  -2
   5  13   1 4848.55 50.7815   1
  -5 -13  -2 59.3756 10.3063   1
  -5  13  -2 154.023 17.5068  -2
   5  13   2 154.023 17.5068   1
  -5  13  -3 285.767 17.4692   1
  -5  13  -3 499.309 14.1504  -2
   5  13   3 499.309 14.1504   1
  -5  13  -4 1614.43 57.3853   1
   5  13   4 3009.22 31.7130  -2
  -5  13  -4 3009.22 31.7130   1
  -5  13  -5 561.696 16.8581  -2
   5  13   5 561.696 16.8581   1
  -5  13  -6 1129.65 21.7858  -2
   5  13   6 1129.65 21.7858   1
   5  13   7 16.4102 9.24276  -2
  -5  13  -7 16.4102 9.24276   1
   5 -14  -7 87.9350 8.62414   1
  -5 -14   7 261.973 18.4952  -2
   5 -14  -7 261.973 18.4952   1
   5  14  -6 8.48421 8.50249   1
  -5 -14   6 20.3518 13.9424  -2
   5 -14  -6 20.3518 13.9424   1
   5 -14  -5 115.702 9.66813   1
  -5 -14   5 231.661 16.2872  -2
   5 -14  -5 231.661 16.2872   1
   5 -14  -4-18.2182 9.65385   1
   5  14  -4 31.0949 11.2490  -2
  -5  14   4 31.0949 11.2490   1
   5 -14  -3 2279.15 39.0283   1
  -5 -14   3 5454.74 53.3436  -2
   5 -14  -3 5454.74 53.3436   1
   5 -14  -2 80.6105 12.8015   1
   5  14  -2 249.866 21.2659  -2
  -5  14   2 249.866 21.2659   1
   5 -14  -1 3106.41 41.5145   1
   5  14  -1 6991.52 70.2663  -2
  -5  14   1 6991.52 70.2663   1
   5  14   0 686.437 25.3965   1
   5  14   0 1370.93 33.0759  -2
  -5  14   0 1370.93 33.0759   1
  -5  14  -1 173.922 15.1370   1
  -5  14  -1 332.650 23.6712  -2
   5  14   1 332.650 23.6712   1
  -5 -14  -2 55.7058 10.7415   1
  -5  14  -2 131.525 15.6399  -2
   5  14   2 131.525 15.6399   1
  -5  14  -3 235.760 16.2380   1
  -5  14  -3 502.759 14.0513  -2
   5  14   3 502.759 14.0513   1
  -5  14  -4 98.6237 11.9972   1
   5  14   4 192.055 12.8550  -2
  -5  14  -4 192.055 12.8550   1
  -5  14  -5 2134.23 30.3797  -2
   5  14   5 2134.23 30.3797   1
   5  14   6 279.355 12.5586  -2
  -5  14  -6 279.355 12.5586   1
   5  14   7 88.2779 9.07226  -2
  -5  14  -7 88.2779 9.07226   1
   5  15  -7 68.1792 12.8576   1
  -5 -15   7 109.166 13.4524  -2
   5 -15  -7 109.166 13.4524   1
   5 -15  -6 7.63098 4.09590   1
  -5 -15   6 67.5108 12.6859  -2
   5 -15  -6 67.5108 12.6859   1
   5 -15  -5 137.785 10.6083   1
  -5 -15   5 285.811 18.6122  -2
   5 -15  -5 285.811 18.6122   1
   5 -15  -4 273.841 22.0034   1
   5  15  -4 591.615 24.2728  -2
  -5  15   4 591.615 24.2728   1
  -5  15   3 12.2770 12.2178   1
  -5 -15   3 17.0487 13.8187  -2
   5 -15  -3 17.0487 13.8187   1
   5 -15  -2 1538.63 30.5635   1
   5  15  -2 3703.81 50.3142  -2
  -5  15   2 3703.81 50.3142   1
  -5  15   1 4052.57 54.9592   1
  -5  15   1 9299.38 81.1615  -2
   5  15  -1 9299.38 81.1615   1
   5 -15   0 34.3222 11.8166   1
   5  15   0 66.2550 14.9626  -2
  -5  15   0 66.2550 14.9626   1
   5  15   1 274.428 15.6855   1
   5 -15   1 526.515 37.2435  -2
  -5 -15  -1 526.515 37.2435   1
  -5 -15  -2 400.590 16.5355   1
  -5  15  -2 671.692 27.2355  -2
   5  15   2 671.692 27.2355   1
   5 -15   3 1030.55 31.0634   1
   5  15   3 2024.11 28.8997  -2
  -5  15  -3 2024.11 28.8997   1
  -5  15  -4 388.476 34.6102   1
   5  15   4 614.592 16.7626  -2
  -5  15  -4 614.592 16.7626   1
   5 -15   5 36.0678 9.76907  -2
  -5 -15  -5 36.0678 9.76907   1
  -5  15  -6 969.412 18.2710  -2
   5  15   6 969.412 18.2710   1
   5 -15   7 105.648 8.50130  -2
  -5 -15  -7 105.648 8.50130   1
   5  16  -7 91.9612 8.39695   1
  -5 -16   7 171.280 11.6467  -2
   5 -16  -7 171.280 11.6467   1
   5  16  -6 90.0461 12.3841   1
  -5 -16   6 174.472 15.2778  -2
   5 -16  -6 174.472 15.2778   1
   5 -16  -5-1.50682 8.95518   1
  -5 -16   5 10.8519 9.12155  -2
   5 -16  -5 10.8519 9.12155   1
   5 -16  -4 109.489 17.0363   1
  -5 -16   4 283.515 31.6311  -2
   5 -16  -4 283.515 31.6311   1
   5 -16  -3 124.623 14.9976   1
  -5 -16   3 301.360 19.2080  -2
   5 -16  -3 301.360 19.2080   1
   5 -16  -2 533.580 18.2622   1
   5  16  -2 1231.26 31.3366  -2
  -5  16   2 1231.26 31.3366   1
   5  16  -1 152.119 17.0085   1
   5  16  -1 344.536 21.4703  -2
  -5  16   1 344.536 21.4703   1
   5  16   0 977.083 26.5162   1
   5  16   0 2185.54 40.2260  -2
  -5  16   0 2185.54 40.2260   1
  -5  16  -1 107.713 12.4395   1
  -5  16  -1 207.669 30.8231  -2
   5  16   1 207.669 30.8231   1
   5 -16   2 22.4513 8.90573   1
  -5  16  -2 34.4838 15.5946  -2
   5  16   2 34.4838 15.5946   1
   5 -16   3 74.5605 22.4733   1
  -5  16  -3 185.865 16.7701  -2
   5  16   3 185.865 16.7701   1
   5 -16   4 583.900 21.8050   1
  -5  16  -4 1078.03 22.2846  -2
   5  16   4 1078.03 22.2846   1
   5 -16   5 74.7071 16.3905   1
  -5  16  -5 149.536 11.8302  -2
   5  16   5 149.536 11.8302   1
   5  16   6 125.596 10.4169  -2
  -5  16  -6 125.596 10.4169   1
   5  17  -6 123.405 9.40135   1
  -5 -17   6 280.711 14.4846  -2
   5 -17  -6 280.711 14.4846   1
   5 -17  -5 269.990 11.0420   1
  -5 -17   5 567.250 18.8907  -2
   5 -17  -5 567.250 18.8907   1
   5 -17  -4 410.952 17.0139   1
  -5  17   4 865.828 30.5434  -2
   5  17  -4 865.828 30.5434   1
   5  17  -3 150.583 19.3961   1
  -5  17   3 324.783 16.1926  -2
   5  17  -3 324.783 16.1926   1
   5 -17  -2 289.603 17.3818   1
  -5  17   2 613.065 19.6217  -2
   5  17  -2 613.065 19.6217   1
   5  17  -1 526.755 27.2079   1
   5  17  -1 1150.72 31.5550  -2
  -5  17   1 1150.72 31.5550   1
   5 -17   0 280.179 16.1797   1
   5  17   0 462.646 25.9458  -2
  -5  17   0 462.646 25.9458   1
   5 -17   1 439.774 24.6142   1
  -5  17  -1 879.351 50.6904  -2
   5  17   1 879.351 50.6904   1
  -5  17  -2 9.33304 7.97200   1
   5 -17   2 4.06207 27.1991  -2
  -5 -17  -2 4.06207 27.1991   1
   5 -17   3 277.712 15.1030   1
   5 -17   3 542.343 24.8337  -2
  -5 -17  -3 542.343 24.8337   1
   5 -17   4 227.509 17.0047   1
   5 -17   4 479.033 21.6346  -2
  -5 -17  -4 479.033 21.6346   1
   5 -17   5 13.0699 7.10246   1
   5 -17   5-3.41432 15.7654  -2
  -5 -17  -5-3.41432 15.7654   1
   5  17   6 79.1738 10.7272  -2
  -5  17  -6 79.1738 10.7272   1
   5 -18  -6 81.8763 6.82687   1
  -5 -18   6 219.094 10.9327  -2
   5 -18  -6 219.094 10.9327   1
   5 -18  -5 153.086 9.19193   1
  -5 -18   5 346.077 16.5872  -2
   5 -18  -5 346.077 16.5872   1
   5 -18  -4 462.013 14.5135   1
  -5 -18   4 925.285 38.8495  -2
   5 -18  -4 925.285 38.8495   1
   5 -18  -3 320.216 14.9795   1
  -5  18   3 756.120 19.8379  -2
   5  18  -3 756.120 19.8379   1
   5 -18  -2 1.57316 9.54509   1
  -5  18   2 21.0183 10.6900  -2
   5  18  -2 21.0183 10.6900   1
   5  18  -1 35.3837 13.2146   1
   5  18  -1 109.177 13.9585  -2
  -5  18   1 109.177 13.9585   1
   5  18   0 307.808 17.4778   1
   5  18   0 701.516 24.5632  -2
  -5  18   0 701.516 24.5632   1
   5 -18   1 35.3713 13.2797   1
  -5  18  -1 59.4667 27.1489  -2
   5  18   1 59.4667 27.1489   1
   5 -18   2 258.635 16.2549   1
   5 -18   2 471.727 30.7022  -2
  -5 -18  -2 471.727 30.7022   1
   5 -18   3 14.7256 8.15545   1
   5  18   3 17.9788 14.8507  -2
  -5  18  -3 17.9788 14.8507   1
  -5  18  -4 225.594 10.1937   1
   5 -18   4 410.002 23.3133  -2
  -5 -18  -4 410.002 23.3133   1
  -5  18  -5 21.7496 7.80744   1
   5  18   5 64.3549 20.2644  -2
  -5  18  -5 64.3549 20.2644   1
   5 -19  -5 101.973 6.60330   1
  -5 -19   5 279.680 13.4637  -2
   5 -19  -5 279.680 13.4637   1
   5 -19  -4 150.323 8.10570   1
  -5 -19   4 370.280 20.7120  -2
   5 -19  -4 370.280 20.7120   1
  -5  19   3 238.365 9.44756   1
  -5  19   3 458.422 22.9907  -2
   5  19  -3 458.422 22.9907   1
   5  19  -2 81.0592 15.2525   1
  -5  19   2 121.727 12.5648  -2
   5  19  -2 121.727 12.5648   1
   5 -19  -1 62.0680 10.8542   1
  -5  19   1 88.7193 12.8294  -2
   5  19  -1 88.7193 12.8294   1
   5 -19   0 62.5387 10.8490   1
   5  19   0 163.571 19.2400  -2
  -5  19   0 163.571 19.2400   1
   5 -19   1 303.275 18.9498   1
  -5  19  -1 675.352 41.0539  -2
   5  19   1 675.352 41.0539   1
  -5  19  -2 185.357 11.1892   1
   5 -19   2 346.838 25.9990  -2
  -5 -19  -2 346.838 25.9990   1
   5 -19   3 134.027 9.44572   1
   5 -19   3 295.015 22.8295  -2
  -5 -19  -3 295.015 22.8295   1
   5 -19   4 39.4541 5.72636   1
   5  19   4 62.2823 15.8375  -2
  -5  19  -4 62.2823 15.8375   1
   5  19   5 77.5146 17.0355  -2
  -5  19  -5 77.5146 17.0355   1
  -5 -20   5 22.3601 8.95185  -2
   5 -20  -5 22.3601 8.95185   1
   5 -20  -4 63.5323 6.07147   1
  -5 -20   4 126.900 14.5103  -2
   5 -20  -4 126.900 14.5103   1
   5 -20  -3 2.71407 6.25558   1
  -5  20   3 21.4051 12.5080  -2
   5  20  -3 21.4051 12.5080   1
   5  20  -2 328.330 20.8520   1
  -5  20   2 679.389 21.7757  -2
   5  20  -2 679.389 21.7757   1
   5 -20  -1 59.9828 7.78850   1
  -5  20   1 87.4101 13.8911  -2
   5  20  -1 87.4101 13.8911   1
   5 -20   0 116.689 9.93726   1
  -5  20   0 284.472 21.7961  -2
   5  20   0 284.472 21.7961   1
   5 -20   1 22.6875 12.4483   1
  -5  20  -1 11.2360 19.9490  -2
   5  20   1 11.2360 19.9490   1
   5 -20   2 66.3707 7.98124   1
   5 -20   2 156.144 27.6128  -2
  -5 -20  -2 156.144 27.6128   1
   5 -20   3 234.015 9.85371   1
   5 -20   3 466.264 22.6754  -2
  -5 -20  -3 466.264 22.6754   1
  -5  20  -4-0.08746 4.60207   1
   5  20   4 11.9396 17.5126  -2
  -5  20  -4 11.9396 17.5126   1
   5 -21  -4 3.64849 5.31075   1
  -5 -21   4 23.1977 7.85375  -2
   5 -21  -4 23.1977 7.85375   1
   5 -21  -3 76.5629 7.25390   1
   5  21  -2 44.9168 7.72871   1
   5  21  -2 90.2211 9.83357  -2
  -5  21   2 90.2211 9.83357   1
  -5 -21   1 3.24223 7.25203   1
   5  21  -1 15.1589 8.81504  -2
  -5  21   1 15.1589 8.81504   1
   5 -21   0 32.2402 7.55083   1
   5  21   0 58.4654 10.7665  -2
  -5  21   0 58.4654 10.7665   1
   5 -21   1 24.8653 6.64271   1
  -5  21  -1 35.4346 19.1288  -2
   5  21   1 35.4346 19.1288   1
   5 -21   2 73.9130 7.56439   1
   5 -21   3 85.8251 6.07806   1
   5  21   3 182.185 23.0179  -2
  -5  21  -3 182.185 23.0179   1
  -5 -21  -4 45.4558 7.02010   1
   5  21   4 59.8153 13.9848  -2
  -5  21  -4 59.8153 13.9848   1
   5 -22  -3-3.58703 5.76978   1
  -5 -22   3 13.2905 8.85726  -2
   5 -22  -3 13.2905 8.85726   1
   5  22  -2 3.11317 3.72809   1
   5 -22  -1 108.124 8.15821   1
  -5  22   1 214.583 15.5768  -2
   5  22  -1 214.583 15.5768   1
   5 -22   0-0.99697 4.74158   1
  -5  22   0 5.95502 11.8596  -2
   5  22   0 5.95502 11.8596   1
  -5 -22  -1 22.4276 12.3857   1
  -5  22  -1-4.00801 14.8193  -2
   5  22   1-4.00801 14.8193   1
  -5  22  -2 4.89187 4.85269   1
  -5  22  -2 4.23705 13.1071  -2
   5  22   2 4.23705 13.1071   1
  -5 -22  -3 69.0175 10.9751   1
   5  22   3 110.423 15.9227  -2
  -5  22  -3 110.423 15.9227   1
   5 -23  -2 51.2924 6.79070   1
   5 -23  -1 0.71078 4.24359   1
   5 -23   0 59.9918 4.65061   1
  -5 -23  -1 10.6461 4.44056   1
   5  23   1 11.9241 14.1948  -2
  -5  23  -1 11.9241 14.1948   1
   6   0  -8 505.075 32.7016   1
  -6   1   8 575.473 27.6053  -2
   6   0  -8 575.473 27.6053   1
   6   0  -6 466.826 33.6670   1
  -6   0   6 908.479 22.0953  -2
   6   0  -6 908.479 22.0953   1
  -6   0   4 42136.1 86.5540  -2
   6   0  -4 42136.1 86.5540   1
   6   0  -2 19591.3 139.851  -2
  -6   0   2 19591.3 139.851   1
  -6   0   0 2289.29 44.3211  -2
   6   0   0 2289.29 44.3211   1
   6   0   2 6143.38 100.513  -2
  -6   0  -2 6143.38 100.513   1
   6   0   4 2692.80 35.9635  -2
  -6   0  -4 2692.80 35.9635   1
   6   0   6 35.8110 12.7328  -2
  -6   0  -6 35.8110 12.7328   1
   6   0   8 1355.34 29.7877  -2
  -6   0  -8 1355.34 29.7877   1
   6  -1  -9 187.296 6.81961   1
   6   1  -8 51.3846 7.62365   1
  -6   0   8 491.103 27.7662  -2
   6  -1  -8 491.103 27.7662   1
  -6   2   8 120.708 29.1309  -2
   6   1  -8 120.708 29.1309   1
   6  -1  -7 49.5342 10.2992   1
  -6  -1   7 105.853 12.5617  -2
   6  -1  -7 105.853 12.5617   1
   6   1  -6 2077.99 35.7073   1
  -6  -1   6 4924.15 30.6959  -2
   6  -1  -6 4924.15 30.6959   1
   6   1  -5 253.120 18.8112   1
  -6   1   5 736.569 13.4387  -2
   6   1  -5 736.569 13.4387   1
   6  -1  -4 2022.05 34.0895   1
  -6  -1   4 4607.30 23.2735  -2
   6  -1  -4 4607.30 23.2735   1
   6  -1  -3 11637.9 69.5963   1
  -6  -1   3 25505.7 67.9080  -2
   6  -1  -3 25505.7 67.9080   1
   6   1  -2 1362.42 28.4847  -2
  -6   1   2 1362.42 28.4847   1
  -6   1   1 2411.23 31.6196  -2
   6   1  -1 2411.23 31.6196   1
   6  -1   0 351.482 15.5180  -2
  -6  -1   0 351.482 15.5180   1
   6   1   1 5542.49 66.2142  -2
  -6   1  -1 5542.49 66.2142   1
   6   1   2 99.5992 12.0511  -2
  -6   1  -2 99.5992 12.0511   1
   6   1   3 7616.72 52.8334  -2
  -6   1  -3 7616.72 52.8334   1
   6   1   4 124.904 9.44408  -2
  -6   1  -4 124.904 9.44408   1
  -6   1  -5 23.4699 7.37387  -2
   6   1   5 23.4699 7.37387   1
   6  -1   6 98.5553 10.2760  -2
  -6  -1  -6 98.5553 10.2760   1
   6  -1   7 384.941 15.7017  -2
  -6  -1  -7 384.941 15.7017   1
   6  -1   8 296.706 14.4848  -2
  -6  -1  -8 296.706 14.4848   1
   6  -1   9 741.845 35.8587  -2
  -6  -1  -9 741.845 35.8587   1
   6   2  -9 6.59817 4.46646   1
  -6  -1   9 160.970 10.0194  -2
   6  -2  -9 160.970 10.0194   1
   6   2  -8 77.8178 6.93444   1
  -6  -1   8 121.880 17.2327  -2
   6  -2  -8 121.880 17.2327   1
  -6   3   8 125.146 18.3989  -2
   6   2  -8 125.146 18.3989   1
   6   2  -7 702.156 20.0324   1
  -6  -2   7 1464.46 19.1842  -2
   6  -2  -7 1464.46 19.1842   1
   6   2  -6 367.995 16.1555   1
  -6  -2   6 716.135 13.8274  -2
   6  -2  -6 716.135 13.8274   1
  -6   2   5 5683.83 50.9827   1
  -6  -2   5 11550.1 39.7356  -2
   6  -2  -5 11550.1 39.7356   1
   6   2  -4 152.080 11.5251   1
  -6  -2   4 557.951 36.9933  -2
   6  -2  -4 557.951 36.9933   1
   6   2  -3 66.5274 11.3126   1
   6   2  -3 172.477 10.6253  -2
  -6   2   3 172.477 10.6253   1
  -6  -2   2 1549.48 37.3878  -2
   6  -2  -2 1549.48 37.3878   1
   6   2  -1 2612.32 30.2797  -2
  -6   2   1 2612.32 30.2797   1
   6  -2   0 95.5658 14.2631  -2
  -6  -2   0 95.5658 14.2631   1
   6   2   1 1412.99 36.3966  -2
  -6   2  -1 1412.99 36.3966   1
   6   2   2 7153.92 57.4542  -2
  -6   2  -2 7153.92 57.4542   1
  -6  -2  -3 2089.08 26.6910  -2
   6  -2   3 2089.08 26.6910   1
   6   2   4 8526.02 45.4778  -2
  -6   2  -4 8526.02 45.4778   1
   6   2   5 459.811 12.2222  -2
  -6   2  -5 459.811 12.2222   1
   6  -2   6 4.36445 7.93599  -2
  -6  -2  -6 4.36445 7.93599   1
   6   2   7 362.314 13.5481  -2
  -6   2  -7 362.314 13.5481   1
   6   2   8 237.817 13.7540  -2
  -6   2  -8 237.817 13.7540   1
   6  -2   9 2.40320 13.6244  -2
  -6  -2  -9 2.40320 13.6244   1
   6  -3  -9 163.168 5.89745   1
  -6  -2   9 169.092 12.2661  -2
   6  -3  -9 169.092 12.2661   1
   6   3  -8-9.79891 3.80449   1
   6  -3  -7 272.100 15.4102   1
  -6   3   7 497.999 12.7234  -2
   6   3  -7 497.999 12.7234   1
   6  -3  -6 2298.85 38.7700   1
  -6  -3   6 5172.41 28.8284  -2
   6  -3  -6 5172.41 28.8284   1
   6   3  -5 42.3702 10.0299   1
  -6  -3   5 154.950 7.98033  -2
   6  -3  -5 154.950 7.98033   1
   6   3  -4 36.5166 11.5213   1
   6   3  -4 89.9971 6.89214  -2
  -6   3   4 89.9971 6.89214   1
   6   3  -3 166.093 14.3896   1
   6   3  -3 384.864 10.9910  -2
  -6   3   3 384.864 10.9910   1
   6   3  -2 6257.20 75.2705  -2
  -6   3   2 6257.20 75.2705   1
  -6  -3   1 72.2433 12.7964  -2
   6  -3  -1 72.2433 12.7964   1
   6   3   0 3426.34 48.4135  -2
  -6   3   0 3426.34 48.4135   1
  -6  -3  -1 1097.66 24.1034  -2
   6  -3   1 1097.66 24.1034   1
   6   3   2 388.398 14.6519  -2
  -6   3  -2 388.398 14.6519   1
   6   3   3 17920.9 61.6906  -2
  -6   3  -3 17920.9 61.6906   1
   6  -3   4 2681.12 27.4636  -2
  -6  -3  -4 2681.12 27.4636   1
   6  -3   5 1534.06 20.7328  -2
  -6  -3  -5 1534.06 20.7328   1
   6  -3   6 838.488 17.6384  -2
  -6  -3  -6 838.488 17.6384   1
   6  -3   7 85.1500 8.67520  -2
  -6  -3  -7 85.1500 8.67520   1
   6   3   8 167.665 12.3117  -2
  -6   3  -8 167.665 12.3117   1
   6  -3   9 194.485 20.6776  -2
  -6  -3  -9 194.485 20.6776   1
   6  -4  -9 36.4314 3.71799   1
   6   4  -8 3.31565 3.89499   1
   6  -4  -7 78.7947 8.12085   1
  -6   4   7 152.633 9.85641  -2
   6   4  -7 152.633 9.85641   1
  -6   4   6 19.3586 9.15901   1
  -6  -4   6 56.5454 8.29748  -2
   6  -4  -6 56.5454 8.29748   1
   6   4  -5 238.210 26.5405   1
   6   4  -5 480.508 9.62915  -2
  -6   4   5 480.508 9.62915   1
   6   4  -4-0.64681 8.47287   1
   6   4  -4 48.1921 7.48823  -2
  -6   4   4 48.1921 7.48823   1
   6  -4  -3 1084.46 40.9729   1
  -6   4   3 2376.20 18.4585  -2
   6   4  -3 2376.20 18.4585   1
   6   4  -2 1733.59 21.4245  -2
  -6   4   2 1733.59 21.4245   1
   6  -4  -1 16293.6 97.1056  -2
  -6  -4   1 16293.6 97.1056   1
   6   4   0 79.7902 13.9202  -2
  -6   4   0 79.7902 13.9202   1
   6   4   1 15635.0 102.916  -2
  -6   4  -1 15635.0 102.916   1
   6   4   2 5796.96 46.0811  -2
  -6   4  -2 5796.96 46.0811   1
   6   4   3 52.3424 7.80125  -2
  -6   4  -3 52.3424 7.80125   1
   6  -4   4 7300.09 44.6537  -2
  -6  -4  -4 7300.09 44.6537   1
   6   4   5 3832.14 33.7719  -2
  -6   4  -5 3832.14 33.7719   1
   6  -4   6 11.9243 7.97084  -2
  -6  -4  -6 11.9243 7.97084   1
   6  -4   7 1277.32 21.8201  -2
  -6  -4  -7 1277.32 21.8201   1
   6  -4   8 13.8264 9.67385  -2
  -6  -4  -8 13.8264 9.67385   1
   6  -4   9 72.5382 14.4708  -2
  -6  -4  -9 72.5382 14.4708   1
   6   5  -9 19.3689 3.07610   1
   6   5  -8 132.770 5.60542   1
   6  -5  -7 60.1627 8.41926   1
  -6   5   7 109.140 10.2558  -2
   6   5  -7 109.140 10.2558   1
  -6   5   6 262.641 15.6800   1
  -6  -5   6 507.524 12.1280  -2
   6  -5  -6 507.524 12.1280   1
   6   5  -5 787.713 18.7602   1
  -6  -5   5 1643.00 16.7163  -2
   6  -5  -5 1643.00 16.7163   1
   6   5  -4 93.8252 12.3498   1
   6   5  -4 267.415 9.21498  -2
  -6   5   4 267.415 9.21498   1
  -6  -5   3 34.6361 8.65483   1
   6   5  -3 96.3104 10.3118  -2
  -6   5   3 96.3104 10.3118   1
   6   5  -2 9895.50 123.751   1
   6  -5  -2 17883.2 73.8959  -2
  -6  -5   2 17883.2 73.8959   1
   6  -5  -1 136.940 10.7731  -2
  -6  -5   1 136.940 10.7731   1
   6   5   0 21799.9 114.175  -2
  -6   5   0 21799.9 114.175   1
   6   5   1 676.264 19.0970  -2
  -6   5  -1 676.264 19.0970   1
   6  -5   2 14087.8 75.3594  -2
  -6  -5  -2 14087.8 75.3594   1
   6   5   3 217.664 11.9796  -2
  -6   5  -3 217.664 11.9796   1
   6  -5   4 3446.94 29.4901  -2
  -6  -5  -4 3446.94 29.4901   1
   6  -5   5 396.700 12.5980  -2
  -6  -5  -5 396.700 12.5980   1
   6  -5   6 4139.87 42.4419  -2
  -6  -5  -6 4139.87 42.4419   1
   6  -5   7 81.6842 9.52429  -2
  -6  -5  -7 81.6842 9.52429   1
  -6   5  -8 141.579 22.1288   1
   6   5   8 377.851 15.2338  -2
  -6   5  -8 377.851 15.2338   1
   6  -6  -9 22.7555 5.90326   1
   6  -6  -8 49.7725 4.27952   1
   6  -6  -7 771.084 13.1986   1
  -6   6   7 1168.24 33.4577  -2
   6   6  -7 1168.24 33.4577   1
   6   6  -6 403.155 13.1126   1
  -6  -6   6 731.124 16.5268  -2
   6  -6  -6 731.124 16.5268   1
   6   6  -5 549.691 16.9076   1
  -6  -6   5 1127.17 14.1727  -2
   6  -6  -5 1127.17 14.1727   1
   6   6  -4 456.781 14.4079   1
   6   6  -4 789.826 14.3860  -2
  -6   6   4 789.826 14.3860   1
   6  -6  -3 876.526 41.0422   1
  -6   6   3 1909.39 27.8986  -2
   6   6  -3 1909.39 27.8986   1
   6  -6  -2 285.623 19.9711   1
   6  -6  -2 542.386 14.3757  -2
  -6  -6   2 542.386 14.3757   1
   6   6  -1 5469.64 34.9748  -2
  -6   6   1 5469.64 34.9748   1
   6   6   0 11710.6 71.4780  -2
  -6   6   0 11710.6 71.4780   1
   6   6   1 15888.8 76.3377  -2
  -6   6  -1 15888.8 76.3377   1
   6   6   2 10029.8 61.7315  -2
  -6   6  -2 10029.8 61.7315   1
   6   6   3 47.3447 9.04402  -2
  -6   6  -3 47.3447 9.04402   1
   6  -6   4 3551.99 30.0778  -2
  -6  -6  -4 3551.99 30.0778   1
   6  -6   5 3277.01 30.6361  -2
  -6  -6  -5 3277.01 30.6361   1
   6  -6   6 32.2919 9.83707  -2
  -6  -6  -6 32.2919 9.83707   1
   6  -6   7 877.012 20.9743  -2
  -6  -6  -7 877.012 20.9743   1
   6  -6   8 8.16801 10.5273  -2
  -6  -6  -8 8.16801 10.5273   1
   6  -7  -9 71.5111 6.59082   1
   6  -7  -8 347.105 8.09314   1
   6   7  -7 15.6434 4.95456   1
  -6   7   7 37.6064 15.7865  -2
   6   7  -7 37.6064 15.7865   1
   6   7  -6 1243.77 15.6021   1
  -6   7   6 2339.32 27.3003  -2
   6   7  -6 2339.32 27.3003   1
   6   7  -5 369.295 12.8023   1
   6   7  -5 761.360 13.9492  -2
  -6   7   5 761.360 13.9492   1
   6  -7  -4 1304.49 28.3800   1
  -6   7   4 2459.36 22.4974  -2
   6   7  -4 2459.36 22.4974   1
   6  -7  -3 432.728 30.8974   1
  -6   7   3 836.010 18.5131  -2
   6   7  -3 836.010 18.5131   1
   6  -7  -2 488.502 15.9927   1
  -6   7   2 1044.80 17.8150  -2
   6   7  -2 1044.80 17.8150   1
  -6  -7   1 202.276 24.8246   1
   6   7  -1 507.470 12.3312  -2
  -6   7   1 507.470 12.3312   1
  -6   7   0 306.912 13.3926  -2
   6   7   0 306.912 13.3926   1
   6   7   1 5886.47 42.4758  -2
  -6   7  -1 5886.47 42.4758   1
   6   7   2 846.749 17.7356  -2
  -6   7  -2 846.749 17.7356   1
   6   7   3 7753.61 49.7851  -2
  -6   7  -3 7753.61 49.7851   1
   6  -7   4 893.379 16.4640  -2
  -6  -7  -4 893.379 16.4640   1
   6   7   5 2237.52 24.4516  -2
  -6   7  -5 2237.52 24.4516   1
   6  -7   6 462.644 17.2293  -2
  -6  -7  -6 462.644 17.2293   1
   6   7   7 42.8270 10.1161  -2
  -6   7  -7 42.8270 10.1161   1
   6  -7   8 140.306 19.0486  -2
  -6  -7  -8 140.306 19.0486   1
   6  -8  -8 105.149 4.07726   1
   6  -8  -7 221.073 7.60879   1
  -6   8   7 501.528 43.3609  -2
   6   8  -7 501.528 43.3609   1
   6  -8  -6 1059.07 15.6523   1
  -6   8   6 2113.34 23.0240  -2
   6   8  -6 2113.34 23.0240   1
   6  -8  -5 1709.43 21.2804   1
   6   8  -5 3307.52 26.1308  -2
  -6   8   5 3307.52 26.1308   1
   6   8  -4 2372.22 61.5063   1
  -6   8   4 5215.88 32.0289  -2
   6   8  -4 5215.88 32.0289   1
   6  -8  -3 551.810 16.1644   1
  -6   8   3 1123.20 23.4802  -2
   6   8  -3 1123.20 23.4802   1
   6  -8  -2 601.379 15.0823   1
   6   8  -2 1327.37 20.9732  -2
  -6   8   2 1327.37 20.9732   1
   6   8  -1 269.845 9.99572  -2
  -6   8   1 269.845 9.99572   1
   6   8   0 217.730 12.6371  -2
  -6   8   0 217.730 12.6371   1
  -6   8  -1 616.411 32.0965   1
   6   8   1 1148.09 18.8024  -2
  -6   8  -1 1148.09 18.8024   1
  -6   8  -2 913.853 48.6487   1
   6   8   2 1300.13 19.4740  -2
  -6   8  -2 1300.13 19.4740   1
   6   8   3 21.4885 6.70721  -2
  -6   8  -3 21.4885 6.70721   1
   6   8   4 3975.34 31.6886  -2
  -6   8  -4 3975.34 31.6886   1
   6  -8   5 104.888 9.04180  -2
  -6  -8  -5 104.888 9.04180   1
   6  -8   6 26.2697 8.43782  -2
  -6  -8  -6 26.2697 8.43782   1
   6   8   7 173.487 12.9026  -2
  -6   8  -7 173.487 12.9026   1
   6   8   8 346.809 18.2603  -2
  -6   8  -8 346.809 18.2603   1
   6  -9  -8 10.6257 5.08926   1
   6   9  -7 67.9661 5.44650   1
  -6   9   7 186.404 23.1531  -2
   6   9  -7 186.404 23.1531   1
   6   9  -6 176.228 7.69989   1
  -6  -9   6 399.607 14.1818  -2
   6  -9  -6 399.607 14.1818   1
   6   9  -5 1880.60 20.0494   1
   6   9  -5 4006.10 30.8861  -2
  -6   9   5 4006.10 30.8861   1
   6   9  -4 118.093 11.0015   1
  -6   9   4 235.807 15.2155  -2
   6   9  -4 235.807 15.2155   1
   6  -9  -3 2051.20 34.5045   1
  -6   9   3 4508.02 44.1847  -2
   6   9  -3 4508.02 44.1847   1
   6  -9  -2 624.100 16.0445   1
  -6   9   2 1417.97 27.4601  -2
   6   9  -2 1417.97 27.4601   1
   6   9  -1 5482.26 38.0518  -2
  -6   9   1 5482.26 38.0518   1
  -6   9   0 68.7964 14.3957   1
   6   9   0 158.777 9.60352  -2
  -6   9   0 158.777 9.60352   1
  -6   9  -1 723.845 30.4610   1
   6   9   1 1510.03 25.3966  -2
  -6   9  -1 1510.03 25.3966   1
  -6   9  -2 17.8989 13.4298   1
   6  -9   2 10.9484 8.27597  -2
  -6  -9  -2 10.9484 8.27597   1
  -6   9  -3 2061.39 70.0707   1
   6  -9   3 3126.45 24.5258  -2
  -6  -9  -3 3126.45 24.5258   1
   6   9   4 23.6485 7.43463  -2
  -6   9  -4 23.6485 7.43463   1
   6   9   5 79.8568 8.11640  -2
  -6   9  -5 79.8568 8.11640   1
   6  -9   6-0.97193 6.59180  -2
  -6  -9  -6-0.97193 6.59180   1
   6  -9   7 648.014 33.1364  -2
  -6  -9  -7 648.014 33.1364   1
   6   9   8 21.5151 11.9526  -2
  -6   9  -8 21.5151 11.9526   1
   6 -10  -8 130.227 9.77142   1
   6  10  -7 24.3412 3.24890   1
  -6  10   7 523.666 40.7257  -2
   6  10  -7 523.666 40.7257   1
   6 -10  -6 89.0240 10.0371   1
  -6 -10   6 225.281 12.1628  -2
   6 -10  -6 225.281 12.1628   1
   6  10  -5 69.0831 8.91013   1
  -6 -10   5 195.870 11.3779  -2
   6 -10  -5 195.870 11.3779   1
  -6  10   4 577.655 23.9220   1
  -6  10   4 1384.60 33.2653  -2
   6  10  -4 1384.60 33.2653   1
   6 -10  -3 196.150 18.1935   1
  -6  10   3 394.563 19.1704  -2
   6  10  -3 394.563 19.1704   1
   6 -10  -2 1794.73 26.5545   1
  -6  10   2 4174.91 46.9981  -2
   6  10  -2 4174.91 46.9981   1
  -6 -10   1 245.823 11.9217  -2
   6 -10  -1 245.823 11.9217   1
   6  10   0 169.559 10.1642  -2
  -6  10   0 169.559 10.1642   1
   6  10   1 732.920 18.5565  -2
  -6  10  -1 732.920 18.5565   1
  -6  10  -2 1516.19 58.9626   1
   6 -10   2 2708.53 38.5096  -2
  -6 -10  -2 2708.53 38.5096   1
  -6  10  -3 71.2479 21.4072   1
   6  10   3 135.713 10.3343  -2
  -6  10  -3 135.713 10.3343   1
  -6  10  -4 129.722 25.2024   1
   6  10   4 221.207 13.0910  -2
  -6  10  -4 221.207 13.0910   1
  -6  10  -5 585.152 40.8617   1
   6  10   5 1083.53 22.8523  -2
  -6  10  -5 1083.53 22.8523   1
   6  10   6 23.9587 12.1124  -2
  -6  10  -6 23.9587 12.1124   1
   6  10   7-7.12669 10.2794  -2
  -6  10  -7-7.12669 10.2794   1
   6  10   8 455.003 18.1600  -2
  -6  10  -8 455.003 18.1600   1
   6  11  -8 236.963 17.2428   1
   6  11  -7 302.210 9.39262   1
  -6  11   7 635.529 40.5940  -2
   6  11  -7 635.529 40.5940   1
   6  11  -6 264.259 13.6119   1
  -6 -11   6 541.012 17.5021  -2
   6 -11  -6 541.012 17.5021   1
   6  11  -5 281.437 18.8782   1
  -6 -11   5 627.857 14.9957  -2
   6 -11  -5 627.857 14.9957   1
   6  11  -4 67.7032 17.3358   1
  -6  11   4 127.090 16.0155  -2
   6  11  -4 127.090 16.0155   1
   6 -11  -3 123.252 16.4049   1
  -6  11   3 243.922 15.7293  -2
   6  11  -3 243.922 15.7293   1
   6 -11  -2 363.945 16.0354   1
  -6  11   2 759.742 26.3017  -2
   6  11  -2 759.742 26.3017   1
   6 -11  -1 1313.29 37.3986   1
   6  11  -1 2477.74 32.7033  -2
  -6  11   1 2477.74 32.7033   1
   6 -11   0 217.240 26.8227   1
   6  11   0 243.584 13.7313  -2
  -6  11   0 243.584 13.7313   1
  -6  11  -1 62.0032 17.7769   1
   6  11   1 151.642 12.4846  -2
  -6  11  -1 151.642 12.4846   1
  -6  11  -2 28.8773 17.9078   1
   6  11   2 27.8251 10.4542  -2
  -6  11  -2 27.8251 10.4542   1
  -6  11  -3 115.130 16.7781   1
   6  11   3 181.000 11.5019  -2
  -6  11  -3 181.000 11.5019   1
  -6  11  -4 185.799 27.6747   1
   6  11   4 371.026 16.4213  -2
  -6  11  -4 371.026 16.4213   1
  -6  11  -5 770.744 28.6093   1
   6  11   5 1388.39 25.2233  -2
  -6  11  -5 1388.39 25.2233   1
   6  11   6 826.271 23.8749  -2
  -6  11  -6 826.271 23.8749   1
   6  11   7 79.8058 9.04422  -2
  -6  11  -7 79.8058 9.04422   1
   6  11   8-12.8231 13.0844  -2
  -6  11  -8-12.8231 13.0844   1
   6 -12  -8 203.260 7.04460   1
   6  12  -7 379.493 13.5423   1
  -6  12   7 863.986 42.2456  -2
   6  12  -7 863.986 42.2456   1
   6  12  -6 0.61360 5.41028   1
  -6 -12   6 29.4642 12.3290  -2
   6 -12  -6 29.4642 12.3290   1
   6 -12  -5 87.9050 9.61450   1
  -6 -12   5 182.429 14.2254  -2
   6 -12  -5 182.429 14.2254   1
   6 -12  -4 232.228 16.7631   1
   6  12  -4 519.033 16.0158  -2
  -6  12   4 519.033 16.0158   1
   6 -12  -3 204.465 19.8513   1
   6  12  -3 437.685 16.2641  -2
  -6  12   3 437.685 16.2641   1
   6  12  -2 982.417 28.2424   1
   6  12  -2 2288.58 35.9402  -2
  -6  12   2 2288.58 35.9402   1
   6 -12  -1 204.907 15.3843   1
   6  12  -1 466.383 18.2399  -2
  -6  12   1 466.383 18.2399   1
  -6  12   0 8.68267 15.3650   1
  -6  12   0 10.7358 11.9575  -2
   6  12   0 10.7358 11.9575   1
   6 -12   1 739.303 43.0323   1
   6  12   1 1392.14 23.5778  -2
  -6  12  -1 1392.14 23.5778   1
  -6  12  -2 2596.51 52.9691   1
   6  12   2 4493.62 39.8904  -2
  -6  12  -2 4493.62 39.8904   1
  -6  12  -3 258.330 20.4168   1
   6  12   3 422.726 14.2861  -2
  -6  12  -3 422.726 14.2861   1
  -6  12  -4 93.2557 10.2075   1
   6  12   4 169.571 13.4354  -2
  -6  12  -4 169.571 13.4354   1
   6 -12   5 198.767 22.3524   1
   6  12   5 395.280 15.2054  -2
  -6  12  -5 395.280 15.2054   1
  -6  12  -6 179.449 30.6447   1
  -6  12  -6 635.722 20.9642  -2
   6  12   6 635.722 20.9642   1
   6  12   7 397.607 13.9198  -2
  -6  12  -7 397.607 13.9198   1
   6  13  -7 89.5061 9.03759   1
  -6  13   7 523.766 32.6293  -2
   6  13  -7 523.766 32.6293   1
   6  13  -6 244.947 9.14616   1
  -6 -13   6 444.229 23.1805  -2
   6 -13  -6 444.229 23.1805   1
   6 -13  -5 4.44276 7.85996   1
  -6 -13   5 3.01203 10.6715  -2
   6 -13  -5 3.01203 10.6715   1
   6 -13  -4 106.692 10.1858   1
  -6  13   4 247.174 15.5758  -2
   6  13  -4 247.174 15.5758   1
   6 -13  -3 560.439 19.2878   1
  -6  13   3 1369.56 26.9886  -2
   6  13  -3 1369.56 26.9886   1
  -6  13   2 94.4165 11.6963   1
  -6  13   2 216.142 16.5198  -2
   6  13  -2 216.142 16.5198   1
   6 -13  -1 63.2116 11.7305   1
   6  13  -1 158.154 15.5180  -2
  -6  13   1 158.154 15.5180   1
  -6  13   0 7359.78 65.0120   1
   6 -13   0 14617.7 110.910  -2
  -6 -13   0 14617.7 110.910   1
  -6  13  -1 1384.02 39.6832   1
   6  13   1 2615.48 34.6183  -2
  -6  13  -1 2615.48 34.6183   1
  -6  13  -2 13.9985 12.9822   1
   6  13   2 69.7544 11.8629  -2
  -6  13  -2 69.7544 11.8629   1
  -6  13  -3 211.658 19.4252   1
   6  13   3 383.897 14.5473  -2
  -6  13  -3 383.897 14.5473   1
  -6  13  -4 3.40338 11.2453   1
   6  13   4 36.1725 10.0371  -2
  -6  13  -4 36.1725 10.0371   1
   6  13   5 220.370 11.2567  -2
  -6  13  -5 220.370 11.2567   1
   6  13   6 1494.67 22.6358  -2
  -6  13  -6 1494.67 22.6358   1
   6  13   7 125.612 11.5396  -2
  -6  13  -7 125.612 11.5396   1
   6 -14  -7 120.120 7.98289   1
  -6  14   7 235.807 23.2511  -2
   6  14  -7 235.807 23.2511   1
   6  14  -6 60.6968 8.07600   1
  -6  14   6 128.936 28.9994  -2
   6  14  -6 128.936 28.9994   1
   6 -14  -5 76.3608 7.03304   1
  -6 -14   5 140.244 13.6363  -2
   6 -14  -5 140.244 13.6363   1
   6 -14  -4 3.14446 8.74332   1
  -6  14   4 38.0487 15.4433  -2
   6  14  -4 38.0487 15.4433   1
   6 -14  -3 159.647 12.3563   1
  -6  14   3 384.445 18.5604  -2
   6  14  -3 384.445 18.5604   1
   6 -14  -2 79.8046 11.5781   1
  -6  14   2 232.909 18.0852  -2
   6  14  -2 232.909 18.0852   1
   6 -14  -1 4470.71 49.6780   1
   6  14  -1 10195.6 82.6425  -2
  -6  14   1 10195.6 82.6425   1
   6  14   0 42.1342 14.6478   1
  -6  14   0 152.686 20.5953  -2
   6  14   0 152.686 20.5953   1
  -6  14  -1 1038.87 33.7049   1
   6  14   1 2124.44 32.7737  -2
  -6  14  -1 2124.44 32.7737   1
  -6  14  -2 18.6266 13.7906   1
   6  14   2 78.4235 14.2436  -2
  -6  14  -2 78.4235 14.2436   1
  -6  14  -3 23.0688 8.38213   1
   6 -14   3 62.7633 14.2451  -2
  -6 -14  -3 62.7633 14.2451   1
  -6  14  -4 65.0551 9.03449   1
   6  14   4 127.133 11.3969  -2
  -6  14  -4 127.133 11.3969   1
  -6  14  -5 227.606 11.8133  -2
   6  14   5 227.606 11.8133   1
   6 -14   6 0.93300 10.9074   1
   6  14   6 4.91288 7.51698  -2
  -6  14  -6 4.91288 7.51698   1
   6  14   7 711.544 31.9130  -2
  -6  14  -7 711.544 31.9130   1
   6 -15  -7 23.2173 4.70700   1
  -6  15   7 54.9598 15.6780  -2
   6  15  -7 54.9598 15.6780   1
   6 -15  -6 7.47074 9.77439   1
  -6 -15   6 48.9593 12.8806  -2
   6 -15  -6 48.9593 12.8806   1
   6 -15  -5 11.7424 7.51586   1
  -6  15   5 0.16842 14.6073  -2
   6  15  -5 0.16842 14.6073   1
   6 -15  -4 73.5773 10.5451   1
   6  15  -4 120.526 13.2682  -2
  -6  15   4 120.526 13.2682   1
   6  15  -3 319.158 18.2064   1
  -6  15   3 743.994 22.4788  -2
   6  15  -3 743.994 22.4788   1
   6 -15  -2 240.286 14.5432   1
  -6  15   2 632.494 22.2315  -2
   6  15  -2 632.494 22.2315   1
   6 -15  -1 162.895 13.8499   1
   6  15  -1 336.686 20.5646  -2
  -6  15   1 336.686 20.5646   1
   6  15   0 2608.86 42.8534   1
   6  15   0 5009.43 62.9680  -2
  -6  15   0 5009.43 62.9680   1
  -6  15  -1 2368.67 38.5957   1
   6  15   1 5209.92 50.8711  -2
  -6  15  -1 5209.92 50.8711   1
  -6  15  -2 85.7240 10.2382   1
  -6  15  -3 83.3412 11.5231   1
   6  15   3 136.800 16.1889  -2
  -6  15  -3 136.800 16.1889   1
  -6  15  -4-1.31614 9.36862   1
  -6  15  -4 31.8448 16.4329  -2
   6  15   4 31.8448 16.4329   1
  -6  15  -5 124.952 8.95894  -2
   6  15   5 124.952 8.95894   1
   6 -15   6 77.0553 11.6689   1
   6 -15   6 173.567 17.4354  -2
  -6 -15  -6 173.567 17.4354   1
   6  16  -6 26.6896 9.16282   1
  -6 -16   6 62.7273 13.7330  -2
   6 -16  -6 62.7273 13.7330   1
   6 -16  -5 246.748 11.4474   1
  -6  16   5 525.409 17.0387  -2
   6  16  -5 525.409 17.0387   1
   6 -16  -4 182.103 14.7174   1
   6  16  -4 397.208 19.3302  -2
  -6  16   4 397.208 19.3302   1
   6  16  -3 97.5338 12.8017   1
   6  16  -3 240.562 12.8709  -2
  -6  16   3 240.562 12.8709   1
   6 -16  -2 86.9378 10.7802   1
   6  16  -2 210.723 18.4222  -2
  -6  16   2 210.723 18.4222   1
   6 -16  -1 751.786 25.1022   1
  -6 -16   1 1817.97 32.9818  -2
   6 -16  -1 1817.97 32.9818   1
   6  16   0 1447.82 32.4419   1
   6  16   0 3304.19 41.9060  -2
  -6  16   0 3304.19 41.9060   1
   6 -16   1 77.6899 11.2028   1
   6  16   1 164.762 18.0232  -2
  -6  16  -1 164.762 18.0232   1
   6 -16   2 166.037 12.1214   1
   6  16   2 372.168 30.8469  -2
  -6  16  -2 372.168 30.8469   1
   6 -16   3 66.7375 13.4371   1
  -6  16  -3 72.6889 13.5251  -2
   6  16   3 72.6889 13.5251   1
   6 -16   4 48.0453 9.53681   1
  -6  16  -4 51.0796 9.67239  -2
   6  16   4 51.0796 9.67239   1
   6 -16   5 137.679 17.6912   1
  -6  16  -5 361.843 14.4123  -2
   6  16   5 361.843 14.4123   1
   6 -16   6 172.931 19.3096  -2
  -6 -16  -6 172.931 19.3096   1
   6  17  -6 47.5845 6.18023   1
  -6 -17   6 82.1867 11.4860  -2
   6 -17  -6 82.1867 11.4860   1
   6 -17  -5 3.48986 4.20338   1
  -6 -17   5 13.0307 11.5805  -2
   6 -17  -5 13.0307 11.5805   1
   6 -17  -4 258.275 15.2696   1
  -6 -17   4 486.403 33.8184  -2
   6 -17  -4 486.403 33.8184   1
  -6 -17   3 769.065 27.7425   1
   6  17  -3 1919.67 30.1387  -2
  -6  17   3 1919.67 30.1387   1
   6 -17  -2 194.716 12.6616   1
   6  17  -2 444.830 21.3774  -2
  -6  17   2 444.830 21.3774   1
   6 -17  -1 42.8252 10.1158   1
   6  17  -1 79.2673 13.3044  -2
  -6  17   1 79.2673 13.3044   1
   6  17   0 131.649 11.7801   1
   6  17   0 229.815 17.1651  -2
  -6  17   0 229.815 17.1651   1
   6 -17   1 579.562 22.3008   1
  -6  17  -1 1307.46 41.4735  -2
   6  17   1 1307.46 41.4735   1
   6 -17   2 480.162 16.1940   1
   6 -17   2 1025.04 53.6175  -2
  -6 -17  -2 1025.04 53.6175   1
   6 -17   3 164.043 13.6395   1
   6  17   3 291.612 16.9866  -2
  -6  17  -3 291.612 16.9866   1
   6 -17   4-2.74010 7.01198   1
   6 -17   4-4.99949 19.3398  -2
  -6 -17  -4-4.99949 19.3398   1
   6 -17   5 22.2229 7.14380   1
   6  17   5 61.9124 12.6457  -2
  -6  17  -5 61.9124 12.6457   1
   6 -17   6 271.267 17.5564  -2
  -6 -17  -6 271.267 17.5564   1
   6  18  -5 111.324 10.1729   1
  -6 -18   5 240.021 13.0814  -2
   6 -18  -5 240.021 13.0814   1
   6 -18  -4 246.120 10.5019   1
  -6 -18   4 599.614 18.8170  -2
   6 -18  -4 599.614 18.8170   1
   6 -18  -3 116.569 14.5494   1
   6  18  -3 335.146 16.0221  -2
  -6  18   3 335.146 16.0221   1
   6 -18  -2 512.954 19.7317   1
   6  18  -2 1188.28 24.7590  -2
  -6  18   2 1188.28 24.7590   1
   6  18  -1 281.539 16.0564   1
   6  18  -1 684.896 20.5458  -2
  -6  18   1 684.896 20.5458   1
   6 -18   0 5.60938 7.64363   1
   6  18   0 19.2339 13.8989  -2
  -6  18   0 19.2339 13.8989   1
   6 -18   1 25.3161 8.81139   1
  -6  18  -1 69.1983 18.8039  -2
   6  18   1 69.1983 18.8039   1
  -6  18  -2 343.140 13.1294   1
   6 -18   2 730.334 32.1302  -2
  -6 -18  -2 730.334 32.1302   1
   6 -18   3 213.735 10.5437   1
   6 -18   3 333.919 23.3656  -2
  -6 -18  -3 333.919 23.3656   1
   6 -18   4 169.412 8.77675   1
   6 -18   4 327.053 15.4858  -2
  -6 -18  -4 327.053 15.4858   1
   6 -18   5 145.178 18.3432  -2
  -6 -18  -5 145.178 18.3432   1
   6  19  -5 10.2112 5.79108   1
  -6 -19   5 30.9891 9.41562  -2
   6 -19  -5 30.9891 9.41562   1
   6 -19  -4 56.1111 5.72500   1
  -6 -19   4 167.409 12.6338  -2
   6 -19  -4 167.409 12.6338   1
   6 -19  -3 552.401 15.1741   1
  -6  19   3 1203.15 25.7311  -2
   6  19  -3 1203.15 25.7311   1
  -6 -19   2 307.786 18.7055   1
   6  19  -2 756.493 19.1037  -2
  -6  19   2 756.493 19.1037   1
  -6 -19   1 35.9878 8.25915   1
  -6  19   1 91.7018 11.3334  -2
   6  19  -1 91.7018 11.3334   1
   6 -19   0 13.2643 7.79153   1
  -6 -19   0-4.53864 15.2019  -2
   6 -19   0-4.53864 15.2019   1
   6 -19   1 54.8337 8.28681   1
  -6  19  -1 121.001 14.1299  -2
   6  19   1 121.001 14.1299   1
  -6  19  -2-4.99759 7.32845   1
  -6 -19  -2 13.2616 11.7572  -2
   6 -19   2 13.2616 11.7572   1
   6 -19   3 330.008 13.9826   1
   6 -19   3 686.848 25.8415  -2
  -6 -19  -3 686.848 25.8415   1
   6 -19   4 30.4088 5.51498   1
   6  19   4 22.3070 16.6597  -2
  -6  19  -4 22.3070 16.6597   1
   6 -19   5 58.1599 11.4773  -2
  -6 -19  -5 58.1599 11.4773   1
   6  20  -4 55.7767 6.91675   1
  -6 -20   4 91.7586 9.41220  -2
   6 -20  -4 91.7586 9.41220   1
   6  20  -3-2.73068 6.53018   1
  -6  20   3-4.59827 18.1775  -2
   6  20  -3-4.59827 18.1775   1
   6 -20  -2 36.8148 7.84089   1
  -6  20   2 103.883 14.3485  -2
   6  20  -2 103.883 14.3485   1
  -6  20   1 54.6661 7.38595   1
  -6  20   1 114.487 17.3183  -2
   6  20  -1 114.487 17.3183   1
   6 -20   0 185.543 9.26489   1
  -6  20   0 436.750 18.1675  -2
   6  20   0 436.750 18.1675   1
   6 -20   1 3.09115 7.16194   1
  -6  20  -1 8.92436 9.01540  -2
   6  20   1 8.92436 9.01540   1
   6 -20   2 9.36816 6.30094   1
   6 -20   2 28.4978 14.9040  -2
  -6 -20  -2 28.4978 14.9040   1
   6 -20   3 4.93216 4.99919   1
   6 -20   3 20.8607 12.3368  -2
  -6 -20  -3 20.8607 12.3368   1
  -6 -20  -4 117.038 12.2119   1
   6  21  -3 2.40135 4.38737   1
  -6 -21   3 17.6572 10.0849  -2
   6 -21  -3 17.6572 10.0849   1
   6 -21  -2 32.2897 5.37076   1
   6  21  -2 85.1996 9.91536  -2
  -6  21   2 85.1996 9.91536   1
  -6 -21   1 28.8173 6.95092   1
   6  21  -1 104.790 10.6152  -2
  -6  21   1 104.790 10.6152   1
   6 -21   0 24.4812 6.70749   1
   6  21   0 46.1819 8.92157  -2
  -6  21   0 46.1819 8.92157   1
   6 -21   1-4.63445 7.81228   1
  -6  21  -1-5.97859 12.5055  -2
   6  21   1-5.97859 12.5055   1
   6 -21   2 32.5626 7.86966   1
  -6  21  -2 57.5067 10.1031  -2
   6  21   2 57.5067 10.1031   1
  -6 -21  -3 57.2155 7.86623   1
  -6  21  -3 113.391 10.5871  -2
   6  21   3 113.391 10.5871   1
   6 -22  -2 10.9080 6.16143   1
   6 -22  -1 22.4938 7.28587   1
  -6  22   1 72.9068 8.88427  -2
   6  22  -1 72.9068 8.88427   1
   6 -22   0-6.61881 6.99400   1
  -6  22   0 2.42228 12.5572  -2
   6  22   0 2.42228 12.5572   1
  -6 -22  -1 7.70279 7.72549   1
  -6  22  -1 37.7262 10.0410  -2
   6  22   1 37.7262 10.0410   1
  -6  22  -2-2.96769 7.21484   1
   7   0  -8 256.699 15.0143   1
  -7   1   8 415.597 30.3632  -2
   7   0  -8 415.597 30.3632   1
  -7   0   6 1608.31 23.0089  -2
   7   0  -6 1608.31 23.0089   1
   7   0  -4 30.8834 22.2375   1
  -7   0   4 149.157 11.4904  -2
   7   0  -4 149.157 11.4904   1
   7   0  -2 48024.5 144.712  -2
  -7   0   2 48024.5 144.712   1
  -7   0   0 31046.0 107.925  -2
   7   0   0 31046.0 107.925   1
   7   0   2 2632.99 50.2792  -2
  -7   0  -2 2632.99 50.2792   1
   7   0   4 1138.31 30.0170  -2
  -7   0  -4 1138.31 30.0170   1
   7   0   6 232.538 16.3484  -2
  -7   0  -6 232.538 16.3484   1
   7   0   8 3.83036 12.3168  -2
  -7   0  -8 3.83036 12.3168   1
   7  -1  -9 308.805 8.51385   1
  -7   2   9 278.799 19.3903  -2
   7   1  -9 278.799 19.3903   1
   7   1  -8 128.402 7.13732   1
  -7   0   8 378.742 33.1715  -2
   7  -1  -8 378.742 33.1715   1
  -7   2   8 249.165 27.8171  -2
   7   1  -8 249.165 27.8171   1
   7  -1  -7 336.158 9.78488   1
  -7   2   7 379.668 20.3049  -2
   7   1  -7 379.668 20.3049   1
   7   1  -6 696.669 27.0162   1
  -7  -1   6 1670.49 19.1046  -2
   7  -1  -6 1670.49 19.1046   1
  -7   1   5 459.334 19.0403   1
  -7  -1   5 930.842 13.0562  -2
   7  -1  -5 930.842 13.0562   1
  -7  -1   4 3766.71 80.6453   1
  -7  -1   4 8415.06 33.6956  -2
   7  -1  -4 8415.06 33.6956   1
   7   1  -3 11749.8 41.4447  -2
  -7   1   3 11749.8 41.4447   1
   7   1  -2 1960.58 23.9833  -2
  -7   1   2 1960.58 23.9833   1
   7  -1  -1 16592.8 58.2530  -2
  -7  -1   1 16592.8 58.2530   1
   7  -1   0 1625.68 19.4321  -2
  -7  -1   0 1625.68 19.4321   1
   7   1   1 1079.96 17.8733  -2
  -7   1  -1 1079.96 17.8733   1
   7   1   2 473.359 16.3097  -2
  -7   1  -2 473.359 16.3097   1
  -7   1  -3 7158.10 54.0484  -2
   7   1   3 7158.10 54.0484   1
   7   1   4 3.08295 8.27437  -2
  -7   1  -4 3.08295 8.27437   1
   7   1   5 721.971 18.2871  -2
  -7   1  -5 721.971 18.2871   1
   7  -1   6 83.8321 10.2739  -2
  -7  -1  -6 83.8321 10.2739   1
   7  -1   7 0.82369 9.33296  -2
  -7  -1  -7 0.82369 9.33296   1
   7  -1   8 13.2306 5.77157  -2
  -7  -1  -8 13.2306 5.77157   1
   7   2  -9 22.6265 7.82707   1
  -7  -1   9 238.349 10.6217  -2
   7  -2  -9 238.349 10.6217   1
   7  -2  -8 187.200 6.59513   1
  -7  -1   8 328.700 31.8683  -2
   7  -2  -8 328.700 31.8683   1
  -7   3   8 293.903 30.0303  -2
   7   2  -8 293.903 30.0303   1
   7   2  -7 72.7092 6.27986   1
  -7  -1   7 317.060 20.7152  -2
   7  -2  -7 317.060 20.7152   1
  -7   3   7 110.956 19.8387  -2
   7   2  -7 110.956 19.8387   1
   7   2  -6 21.8010 7.95553   1
  -7  -2   6 42.2111 9.70395  -2
   7  -2  -6 42.2111 9.70395   1
  -7   2   5 1884.13 28.1020   1
  -7  -2   5 4100.14 25.6570  -2
   7  -2  -5 4100.14 25.6570   1
   7   2  -4-0.40874 10.0203   1
   7   2  -4 42.2293 9.08796  -2
  -7   2   4 42.2293 9.08796   1
   7   2  -3 4530.89 64.7476   1
   7   2  -3 9381.07 40.1052  -2
  -7   2   3 9381.07 40.1052   1
   7   2  -2 2272.49 26.0777  -2
  -7   2   2 2272.49 26.0777   1
  -7   2   1 179.975 10.8693  -2
   7   2  -1 179.975 10.8693   1
   7  -2   0 270.908 10.4574  -2
  -7  -2   0 270.908 10.4574   1
   7   2   1 4096.77 33.0657  -2
  -7   2  -1 4096.77 33.0657   1
   7   2   2 4050.73 41.8928  -2
  -7   2  -2 4050.73 41.8928   1
   7   2   3 634.029 18.2244  -2
  -7   2  -3 634.029 18.2244   1
   7   2   4 2236.98 26.6370  -2
  -7   2  -4 2236.98 26.6370   1
   7   2   5 817.449 17.1983  -2
  -7   2  -5 817.449 17.1983   1
   7  -2   6 843.737 18.3166  -2
  -7  -2  -6 843.737 18.3166   1
   7  -2   7 90.9815 8.46243  -2
  -7  -2  -7 90.9815 8.46243   1
   7   2   8 12.7634 7.50130  -2
  -7   2  -8 12.7634 7.50130   1
   7   3  -8 123.881 6.04119   1
  -7  -2   8 302.090 16.5589  -2
   7  -3  -8 302.090 16.5589   1
   7   3  -7 51.0050 4.75350   1
  -7  -2   7 131.121 17.9484  -2
   7  -3  -7 131.121 17.9484   1
   7  -3  -6 48.8693 9.96981   1
  -7  -3   6 99.2892 9.15052  -2
   7  -3  -6 99.2892 9.15052   1
  -7   3   5 8.15942 13.4634   1
  -7  -3   5 21.8498 7.56544  -2
   7  -3  -5 21.8498 7.56544   1
   7  -3  -4 1344.19 31.2533   1
  -7   3   4 2872.93 21.9897  -2
   7   3  -4 2872.93 21.9897   1
  -7  -3   3 1302.13 29.5629   1
   7   3  -3 2833.76 21.9160  -2
  -7   3   3 2833.76 21.9160   1
   7  -3  -2 144.532 19.6375   1
   7   3  -2 222.081 9.13390  -2
  -7   3   2 222.081 9.13390   1
  -7  -3   1 84.7772 8.68171  -2
   7  -3  -1 84.7772 8.68171   1
   7   3   0 2448.82 27.1473  -2
  -7   3   0 2448.82 27.1473   1
   7   3   1 927.099 17.9523  -2
  -7   3  -1 927.099 17.9523   1
   7   3   2 4163.85 40.2846  -2
  -7   3  -2 4163.85 40.2846   1
   7   3   3 4360.93 38.7911  -2
  -7   3  -3 4360.93 38.7911   1
   7  -3   4 18.6849 7.35675  -2
  -7  -3  -4 18.6849 7.35675   1
   7  -3   5 1688.79 22.4330  -2
  -7  -3  -5 1688.79 22.4330   1
   7  -3   6 1020.92 19.3326  -2
  -7  -3  -6 1020.92 19.3326   1
   7  -3   7 369.087 12.1439  -2
  -7  -3  -7 369.087 12.1439   1
   7   3   8 189.900 15.5955  -2
  -7   3  -8 189.900 15.5955   1
   7   4  -8 4.00533 2.08224   1
   7   4  -7 117.856 5.27951   1
   7  -4  -6 162.138 9.37213   1
  -7   4   6 261.685 11.1248  -2
   7   4  -6 261.685 11.1248   1
  -7   4   5 758.081 19.6709   1
  -7  -4   5 1383.84 17.6709  -2
   7  -4  -5 1383.84 17.6709   1
   7   4  -4 9.97217 9.39700   1
  -7   4   4 39.7002 8.58064  -2
   7   4  -4 39.7002 8.58064   1
   7   4  -3 41.1925 7.96178   1
  -7   4   3 83.9017 8.08362  -2
   7   4  -3 83.9017 8.08362   1
   7  -4  -2 128.498 20.2850   1
   7   4  -2 201.297 12.3229  -2
  -7   4   2 201.297 12.3229   1
   7  -4  -1 6510.10 39.0455  -2
  -7  -4   1 6510.10 39.0455   1
  -7  -4   0 1547.81 20.9903  -2
   7  -4   0 1547.81 20.9903   1
   7   4   1 4823.81 35.7980  -2
  -7   4  -1 4823.81 35.7980   1
   7   4   2 2250.34 31.8935  -2
  -7   4  -2 2250.34 31.8935   1
   7   4   3 7621.22 50.8893  -2
  -7   4  -3 7621.22 50.8893   1
   7  -4   4 831.896 17.5737  -2
  -7  -4  -4 831.896 17.5737   1
   7  -4   5 169.825 10.3237  -2
  -7  -4  -5 169.825 10.3237   1
   7  -4   6 852.412 17.2182  -2
  -7  -4  -6 852.412 17.2182   1
   7  -4   7 1752.45 24.3130  -2
  -7  -4  -7 1752.45 24.3130   1
  -7   4  -8 10.1651 11.2361   1
   7   4   8 21.6617 13.0446  -2
  -7   4  -8 21.6617 13.0446   1
   7  -5  -8 45.6647 4.07553   1
   7   5  -7 81.6453 4.50972   1
   7  -5  -6 306.578 12.1045   1
  -7  -5   6 638.286 16.5163  -2
   7  -5  -6 638.286 16.5163   1
  -7   5   5 139.857 11.3843   1
  -7  -5   5 249.137 10.5907  -2
   7  -5  -5 249.137 10.5907   1
   7  -5  -4 231.959 12.4406   1
   7   5  -4 415.396 12.2523  -2
  -7   5   4 415.396 12.2523   1
   7   5  -3 15.8810 6.20685   1
  -7  -5   3 70.3382 12.4744  -2
   7  -5  -3 70.3382 12.4744   1
   7  -5  -2 1195.00 47.2552   1
  -7   5   2 2337.02 29.5850  -2
   7   5  -2 2337.02 29.5850   1
   7  -5  -1 49.6589 8.18304  -2
  -7  -5   1 49.6589 8.18304   1
   7   5   0 18295.6 68.1209  -2
  -7   5   0 18295.6 68.1209   1
   7   5   1 28.3032 7.49866  -2
  -7   5  -1 28.3032 7.49866   1
   7   5   2 10016.4 69.5099  -2
  -7   5  -2 10016.4 69.5099   1
   7   5   3 214.071 12.5873  -2
  -7   5  -3 214.071 12.5873   1
   7  -5   4 1801.12 24.8637  -2
  -7  -5  -4 1801.12 24.8637   1
   7  -5   5 577.647 15.0088  -2
  -7  -5  -5 577.647 15.0088   1
   7  -5   6 1853.39 26.5116  -2
  -7  -5  -6 1853.39 26.5116   1
   7  -5   7 10.1428 8.11992  -2
  -7  -5  -7 10.1428 8.11992   1
   7   5   8 849.052 28.4057  -2
  -7   5  -8 849.052 28.4057   1
   7  -6  -8 27.7193 3.52174   1
   7  -6  -7 14.1268 4.12289   1
   7  -6  -6 100.026 7.51009   1
  -7  -6   6 145.811 16.3549  -2
   7  -6  -6 145.811 16.3549   1
  -7   6   5 887.743 15.4425   1
  -7  -6   5 1837.51 23.0700  -2
   7  -6  -5 1837.51 23.0700   1
   7   6  -4 119.324 9.66099   1
   7   6  -4 281.755 11.5633  -2
  -7   6   4 281.755 11.5633   1
   7  -6  -3 237.901 25.9140   1
  -7   6   3 565.281 15.7559  -2
   7   6  -3 565.281 15.7559   1
   7  -6  -2 64.2734 19.5081   1
  -7   6   2 179.523 12.3032  -2
   7   6  -2 179.523 12.3032   1
   7   6  -1 1762.97 19.1225  -2
  -7   6   1 1762.97 19.1225   1
   7   6   0 584.449 16.0379  -2
  -7   6   0 584.449 16.0379   1
  -7   6  -1 7272.88 42.7649  -2
   7   6   1 7272.88 42.7649   1
  -7   6  -2 153.718 25.0595   1
   7   6   2 274.099 13.2734  -2
  -7   6  -2 274.099 13.2734   1
   7   6   3 3273.78 38.1492  -2
  -7   6  -3 3273.78 38.1492   1
   7  -6   4 6683.42 48.6654  -2
  -7  -6  -4 6683.42 48.6654   1
   7  -6   5 31.7897 7.10386  -2
  -7  -6  -5 31.7897 7.10386   1
   7   6   6 1265.43 23.3919  -2
  -7   6  -6 1265.43 23.3919   1
   7  -6   7 1316.86 29.1351  -2
  -7  -6  -7 1316.86 29.1351   1
   7   6   8 88.5123 13.2731  -2
  -7   6  -8 88.5123 13.2731   1
   7  -7  -8 23.2963 3.14232   1
   7   7  -7 229.514 6.56457   1
   7  -7  -6 1200.76 17.3198   1
  -7  -7   6 2487.39 34.4051  -2
   7  -7  -6 2487.39 34.4051   1
   7  -7  -5 213.109 8.30596   1
  -7  -7   5 499.933 15.4115  -2
   7  -7  -5 499.933 15.4115   1
   7   7  -4 1405.69 29.0659   1
  -7  -7   4 3086.37 27.7310  -2
   7  -7  -4 3086.37 27.7310   1
   7  -7  -3 208.510 25.9196   1
  -7  -7   3 444.947 13.9675  -2
   7  -7  -3 444.947 13.9675   1
   7  -7  -2 609.084 23.5505   1
  -7  -7   2 1309.75 19.7572  -2
   7  -7  -2 1309.75 19.7572   1
  -7  -7   1 374.296 31.6933   1
   7   7  -1 729.379 12.9374  -2
  -7   7   1 729.379 12.9374   1
   7   7   0 405.826 13.0761  -2
  -7   7   0 405.826 13.0761   1
   7  -7   1 2835.71 27.6114  -2
  -7  -7  -1 2835.71 27.6114   1
   7   7   2 590.961 16.5280  -2
  -7   7  -2 590.961 16.5280   1
   7   7   3 142.352 12.5219  -2
  -7   7  -3 142.352 12.5219   1
   7  -7   4 410.408 13.4220  -2
  -7  -7  -4 410.408 13.4220   1
   7   7   5 7053.36 44.2347  -2
  -7   7  -5 7053.36 44.2347   1
   7  -7   6 329.995 12.9530  -2
  -7  -7  -6 329.995 12.9530   1
   7   7   7 61.1146 8.35223  -2
  -7   7  -7 61.1146 8.35223   1
   7   7   8 235.945 26.4557  -2
  -7   7  -8 235.945 26.4557   1
   7  -8  -8 214.790 6.99837   1
   7  -8  -7 167.850 5.46827   1
   7  -8  -6 143.869 7.04477   1
  -7  -8   6 284.320 19.2724  -2
   7  -8  -6 284.320 19.2724   1
   7  -8  -5 794.075 16.7110   1
  -7  -8   5 1682.51 22.2833  -2
   7  -8  -5 1682.51 22.2833   1
   7  -8  -4 1134.35 21.3205   1
   7   8  -4 2438.64 25.6128  -2
  -7   8   4 2438.64 25.6128   1
   7  -8  -3 1663.64 43.5328   1
  -7   8   3 3130.06 28.7146  -2
   7   8  -3 3130.06 28.7146   1
   7  -8  -2 3310.54 54.6046   1
  -7   8   2 7087.28 44.1864  -2
   7   8  -2 7087.28 44.1864   1
   7  -8  -1 479.420 34.3581   1
   7   8  -1 941.314 15.7294  -2
  -7   8   1 941.314 15.7294   1
  -7   8   0 306.579 25.5352   1
   7   8   0 578.471 14.8640  -2
  -7   8   0 578.471 14.8640   1
   7   8   1 155.990 10.1580  -2
  -7   8  -1 155.990 10.1580   1
  -7   8  -2 162.649 44.5902   1
   7   8   2 383.506 11.4783  -2
  -7   8  -2 383.506 11.4783   1
   7   8   3 160.023 9.18373  -2
  -7   8  -3 160.023 9.18373   1
   7   8   4 1044.64 17.9859  -2
  -7   8  -4 1044.64 17.9859   1
   7   8   5 32.4098 7.67264  -2
  -7   8  -5 32.4098 7.67264   1
   7  -8   6 1161.38 19.8591  -2
  -7  -8  -6 1161.38 19.8591   1
   7   8   7 67.6275 13.3830  -2
  -7   8  -7 67.6275 13.3830   1
   7   8   8 34.3404 11.8533  -2
  -7   8  -8 34.3404 11.8533   1
   7  -9  -8 13.3198 4.60076   1
   7  -9  -7 104.428 4.46521   1
   7   9  -6 1.38373 5.28713   1
  -7  -9   6 18.4008 16.1060  -2
   7  -9  -6 18.4008 16.1060   1
   7  -9  -5 183.036 9.11191   1
  -7  -9   5 475.845 15.2305  -2
   7  -9  -5 475.845 15.2305   1
   7   9  -4 178.890 9.48684   1
   7   9  -4 325.465 17.1422  -2
  -7   9   4 325.465 17.1422   1
   7  -9  -3 818.057 22.1605   1
  -7   9   3 1785.34 27.3114  -2
   7   9  -3 1785.34 27.3114   1
   7  -9  -2 275.470 20.4320   1
  -7   9   2 657.720 16.9629  -2
   7   9  -2 657.720 16.9629   1
  -7  -9   1 4564.60 63.3582   1
   7   9  -1 9518.37 51.9954  -2
  -7   9   1 9518.37 51.9954   1
  -7   9   0 453.290 29.4849   1
   7   9   0 950.167 16.7504  -2
  -7   9   0 950.167 16.7504   1
  -7   9  -1 523.138 21.6706   1
   7   9   1 1110.24 19.5264  -2
  -7   9  -1 1110.24 19.5264   1
  -7   9  -2 15.0755 15.8071   1
   7   9   2 26.6116 6.59742  -2
  -7   9  -2 26.6116 6.59742   1
  -7   9  -3 9.02471 17.8846   1
   7   9   3 30.5128 7.16348  -2
  -7   9  -3 30.5128 7.16348   1
   7   9   4-1.24024 8.23874  -2
  -7   9  -4-1.24024 8.23874   1
   7   9   5 2555.90 25.6059  -2
  -7   9  -5 2555.90 25.6059   1
   7   9   6 2.35061 10.4492  -2
  -7   9  -6 2.35061 10.4492   1
   7  -9   7 10.4585 10.6517  -2
  -7  -9  -7 10.4585 10.6517   1
   7   9   8 12.6947 12.3716  -2
  -7   9  -8 12.6947 12.3716   1
   7 -10  -8 273.823 8.93982   1
   7 -10  -7 95.5588 5.08451   1
   7 -10  -6 81.3012 11.1347   1
  -7 -10   6 188.662 14.2065  -2
   7 -10  -6 188.662 14.2065   1
   7  10  -5 361.377 13.3604   1
  -7 -10   5 779.928 17.2460  -2
   7 -10  -5 779.928 17.2460   1
  -7  10   4 294.187 14.6667   1
  -7  10   4 604.834 20.3609  -2
   7  10  -4 604.834 20.3609   1
   7 -10  -3-14.8765 10.6638   1
   7  10  -3-0.54559 23.0850  -2
  -7  10   3-0.54559 23.0850   1
   7 -10  -2 914.705 26.5884   1
  -7  10   2 2071.88 34.5189  -2
   7  10  -2 2071.88 34.5189   1
   7  10  -1 785.461 26.1783   1
   7  10  -1 1776.50 28.3143  -2
  -7  10   1 1776.50 28.3143   1
   7 -10   0 1250.02 54.1066   1
   7  10   0 2034.46 26.2034  -2
  -7  10   0 2034.46 26.2034   1
  -7  10  -1 697.601 42.0076   1
   7  10   1 1146.14 20.9338  -2
  -7  10  -1 1146.14 20.9338   1
  -7  10  -2 270.123 29.8993   1
  -7 -10  -2 445.693 14.7798  -2
   7 -10   2 445.693 14.7798   1
  -7  10  -3 241.041 29.8235   1
   7  10   3 309.067 15.3349  -2
  -7  10  -3 309.067 15.3349   1
   7  10   4 1702.62 28.8038  -2
  -7  10  -4 1702.62 28.8038   1
  -7  10  -5 3.86983 15.8608   1
   7  10   5 40.2391 11.5616  -2
  -7  10  -5 40.2391 11.5616   1
   7  10   6 166.463 11.4299  -2
  -7  10  -6 166.463 11.4299   1
   7  10   7 82.4010 15.4705  -2
  -7  10  -7 82.4010 15.4705   1
   7 -11  -7 52.2176 3.39306   1
   7  11  -6 551.402 14.5982   1
  -7 -11   6 1239.89 28.6873  -2
   7 -11  -6 1239.89 28.6873   1
   7  11  -5 58.0933 12.7481   1
   7  11  -5 118.313 10.1051  -2
  -7  11   5 118.313 10.1051   1
   7 -11  -4 270.286 30.7093   1
  -7  11   4 609.744 17.3279  -2
   7  11  -4 609.744 17.3279   1
   7 -11  -3 93.9380 15.2335   1
  -7  11   3 201.983 17.0580  -2
   7  11  -3 201.983 17.0580   1
   7 -11  -2-3.71282 9.90504   1
  -7  11   2 24.4189 14.5320  -2
   7  11  -2 24.4189 14.5320   1
   7  11  -1 745.921 24.7699   1
   7  11  -1 1662.20 28.8859  -2
  -7  11   1 1662.20 28.8859   1
  -7  11   0 66.9134 18.2230   1
  -7  11   0 58.7536 10.1587  -2
   7  11   0 58.7536 10.1587   1
  -7  11  -1 442.564 25.1470   1
   7  11   1 654.752 16.2311  -2
  -7  11  -1 654.752 16.2311   1
  -7  11  -2 112.812 17.2411   1
   7  11   2 205.258 13.0386  -2
  -7  11  -2 205.258 13.0386   1
  -7  11  -3 9.47039 10.3690   1
   7  11   3 2.20603 18.7285  -2
  -7  11  -3 2.20603 18.7285   1
  -7  11  -4 331.177 33.1275   1
   7  11   4 537.303 18.9398  -2
  -7  11  -4 537.303 18.9398   1
   7 -11   5 361.403 27.7641   1
   7  11   5 563.849 21.3136  -2
  -7  11  -5 563.849 21.3136   1
   7  11   6 21.6708 14.2487  -2
  -7  11  -6 21.6708 14.2487   1
   7  11   7 101.340 12.3275  -2
  -7  11  -7 101.340 12.3275   1
   7 -12  -7 292.132 10.0693   1
   7  12  -6 366.951 11.5822   1
  -7 -12   6 787.657 28.8039  -2
   7 -12  -6 787.657 28.8039   1
   7  12  -5 701.935 20.0582   1
   7  12  -5 1382.71 19.7061  -2
  -7  12   5 1382.71 19.7061   1
   7 -12  -4 2.12392 10.2507   1
  -7  12   4 10.3870 9.56277  -2
   7  12  -4 10.3870 9.56277   1
   7 -12  -3 108.140 13.5804   1
  -7  12   3 192.765 19.2187  -2
   7  12  -3 192.765 19.2187   1
   7 -12  -2 358.840 16.9025   1
  -7  12   2 781.367 22.7667  -2
   7  12  -2 781.367 22.7667   1
   7 -12  -1 71.7482 9.77735   1
   7  12  -1 110.576 13.6122  -2
  -7  12   1 110.576 13.6122   1
  -7  12   0 472.503 29.6189   1
  -7  12   0 1014.17 20.6915  -2
   7  12   0 1014.17 20.6915   1
  -7  12  -1 354.498 23.5604   1
   7  12   1 603.986 15.3972  -2
  -7  12  -1 603.986 15.3972   1
  -7  12  -2 29.2085 14.7098   1
   7  12   2 48.3697 10.7673  -2
  -7  12  -2 48.3697 10.7673   1
  -7  12  -3 147.343 18.0941   1
   7  12   3 254.944 13.0439  -2
  -7  12  -3 254.944 13.0439   1
  -7  12  -4 1875.93 43.7445   1
   7  12   4 3014.54 36.2790  -2
  -7  12  -4 3014.54 36.2790   1
   7 -12   5 82.2062 16.4839   1
   7  12   5 124.171 11.6941  -2
  -7  12  -5 124.171 11.6941   1
  -7  12  -6 97.3119 15.1060  -2
   7  12   6 97.3119 15.1060   1
   7  12   7 70.3111 9.94724  -2
  -7  12  -7 70.3111 9.94724   1
   7 -13  -7 41.2201 4.73209   1
   7  13  -6 136.452 7.31400   1
  -7 -13   6 309.952 20.2428  -2
   7 -13  -6 309.952 20.2428   1
   7  13  -5 124.702 9.44270   1
  -7 -13   5 227.715 12.3148  -2
   7 -13  -5 227.715 12.3148   1
   7 -13  -4 576.098 16.2412   1
   7  13  -4 1194.04 22.9534  -2
  -7  13   4 1194.04 22.9534   1
   7 -13  -3 59.8910 11.2324   1
  -7  13   3 168.319 15.7289  -2
   7  13  -3 168.319 15.7289   1
   7 -13  -2 40.2905 10.4322   1
  -7  13   2 93.4609 12.1680  -2
   7  13  -2 93.4609 12.1680   1
   7 -13  -1 216.745 11.7010   1
   7  13  -1 440.064 20.3124  -2
  -7  13   1 440.064 20.3124   1
   7 -13   0 852.424 24.4980   1
  -7  13   0 1845.55 30.0773  -2
   7  13   0 1845.55 30.0773   1
  -7  13  -1 11.2046 10.2817   1
   7  13   1 41.5188 11.4814  -2
  -7  13  -1 41.5188 11.4814   1
  -7  13  -2 3433.79 52.4445   1
   7  13   2 5712.51 50.4969  -2
  -7  13  -2 5712.51 50.4969   1
  -7  13  -3 257.395 16.7475   1
   7  13   3 423.852 17.1475  -2
  -7  13  -3 423.852 17.1475   1
   7  13   4 12.0840 7.73447   1
   7  13   4 54.9583 10.6551  -2
  -7  13  -4 54.9583 10.6551   1
   7  13   5 1090.60 20.7545  -2
  -7  13  -5 1090.60 20.7545   1
   7  13   6 37.4880 8.88570  -2
  -7  13  -6 37.4880 8.88570   1
   7 -13   7 26.4883 10.6053  -2
  -7 -13  -7 26.4883 10.6053   1
   7  14  -6-1.94703 2.19834   1
  -7 -14   6 55.5357 14.5029  -2
   7 -14  -6 55.5357 14.5029   1
   7 -14  -5 263.312 8.69662   1
  -7 -14   5 552.253 18.2555  -2
   7 -14  -5 552.253 18.2555   1
   7 -14  -4 86.8085 9.83288   1
  -7  14   4 163.114 10.6338  -2
   7  14  -4 163.114 10.6338   1
   7 -14  -3 78.3937 12.4034   1
  -7  14   3 167.436 15.4530  -2
   7  14  -3 167.436 15.4530   1
   7 -14  -2 7.11214 6.92394   1
  -7  14   2-7.53247 13.8531  -2
   7  14  -2-7.53247 13.8531   1
   7 -14  -1 770.377 25.3202   1
   7  14  -1 1725.54 25.4698  -2
  -7  14   1 1725.54 25.4698   1
   7 -14   0 187.416 14.5592   1
  -7  14   0 382.525 19.4954  -2
   7  14   0 382.525 19.4954   1
   7  14   1 4366.22 44.1522   1
   7  14   1 8727.75 71.8154  -2
  -7  14  -1 8727.75 71.8154   1
  -7  14  -2 93.2994 16.3383   1
   7  14   2 265.616 15.4772  -2
  -7  14  -2 265.616 15.4772   1
  -7  14  -3 84.3474 12.0102   1
   7  14   3 97.7456 14.6482  -2
  -7  14  -3 97.7456 14.6482   1
  -7  14  -4 15.2389 6.00630   1
   7 -14   4 38.9238 13.6890  -2
  -7 -14  -4 38.9238 13.6890   1
  -7  14  -5 233.950 13.5686  -2
   7  14   5 233.950 13.5686   1
   7 -14   6 18.5188 10.2750   1
   7 -14   6 0.27895 12.0230  -2
  -7 -14  -6 0.27895 12.0230   1
   7 -15  -6 33.9518 5.65857   1
  -7  15   6 74.7010 18.8343  -2
   7  15  -6 74.7010 18.8343   1
   7  15  -5 2.06100 4.61323   1
  -7 -15   5 6.21562 12.2404  -2
   7 -15  -5 6.21562 12.2404   1
   7 -15  -4 70.0407 8.35012   1
  -7  15   4 111.149 10.4754  -2
   7  15  -4 111.149 10.4754   1
   7 -15  -3 285.286 26.6380   1
  -7  15   3 730.373 19.5962  -2
   7  15  -3 730.373 19.5962   1
   7 -15  -2 14.4613 8.16537   1
  -7  15   2 4.14158 12.8841  -2
   7  15  -2 4.14158 12.8841   1
   7 -15  -1-0.92160 8.54546   1
  -7  15   1 1.58327 13.3590  -2
   7  15  -1 1.58327 13.3590   1
   7 -15   0 673.857 20.6009   1
  -7  15   0 1449.26 30.3803  -2
   7  15   0 1449.26 30.3803   1
  -7 -15  -1 40.4288 9.07735   1
   7  15   1 82.8789 14.4437  -2
  -7  15  -1 82.8789 14.4437   1
   7 -15   2 597.262 17.5715   1
   7  15   2 1180.37 30.8935  -2
  -7  15  -2 1180.37 30.8935   1
  -7  15  -3 1349.51 25.6293   1
   7 -15   3 2434.81 41.3613  -2
  -7 -15  -3 2434.81 41.3613   1
   7 -15   4 2.66514 4.08289   1
   7 -15   4 12.3666 12.1796  -2
  -7 -15  -4 12.3666 12.1796   1
   7 -15   5 13.8345 13.1815   1
   7 -15   5 13.8706 11.2258  -2
  -7 -15  -5 13.8706 11.2258   1
   7 -15   6 73.5358 14.7450  -2
  -7 -15  -6 73.5358 14.7450   1
   7 -16  -6-5.42591 4.97408   1
  -7  16   6 29.5413 13.4494  -2
   7  16  -6 29.5413 13.4494   1
   7 -16  -5 4.30251 5.49139   1
  -7  16   5 19.3151 20.0177  -2
   7  16  -5 19.3151 20.0177   1
   7 -16  -4 91.8952 7.34813   1
  -7  16   4 202.614 9.54936  -2
   7  16  -4 202.614 9.54936   1
  -7  16   3 498.630 13.9906  -2
   7  16  -3 498.630 13.9906   1
   7 -16  -2 199.529 12.0911   1
  -7  16   2 517.041 17.2815  -2
   7  16  -2 517.041 17.2815   1
   7 -16  -1 86.8665 11.9270   1
  -7  16   1 184.931 12.3673  -2
   7  16  -1 184.931 12.3673   1
   7 -16   0-1.88782 6.77700   1
  -7  16   0 11.4616 11.2844  -2
   7  16   0 11.4616 11.2844   1
   7  16   1 688.755 18.0465   1
   7  16   1 1424.06 29.8555  -2
  -7  16  -1 1424.06 29.8555   1
   7 -16   2 1049.02 19.0409   1
   7  16   2 1936.51 37.2956  -2
  -7  16  -2 1936.51 37.2956   1
   7 -16   3 32.5916 11.6562   1
   7 -16   3 52.3074 13.9865  -2
  -7 -16  -3 52.3074 13.9865   1
   7 -16   4 57.7943 16.8648   1
  -7  16  -4 120.393 11.0904  -2
   7  16   4 120.393 11.0904   1
   7 -16   5 9.04004 10.2193   1
   7 -16   5 16.8799 15.6480  -2
  -7 -16  -5 16.8799 15.6480   1
   7  17  -5 63.1940 6.23106   1
   7 -17  -4 121.818 8.66998   1
  -7 -17   4 269.089 17.8309  -2
   7 -17  -4 269.089 17.8309   1
   7 -17  -3 204.088 9.70110   1
  -7  17   3 442.942 15.8174  -2
   7  17  -3 442.942 15.8174   1
   7 -17  -2 472.601 18.6084   1
  -7  17   2 1229.33 24.6369  -2
   7  17  -2 1229.33 24.6369   1
   7 -17  -1 225.916 11.1101   1
  -7  17   1 496.659 16.0762  -2
   7  17  -1 496.659 16.0762   1
   7  17   0 24.6081 7.52069   1
  -7  17   0 61.4561 14.3924  -2
   7  17   0 61.4561 14.3924   1
   7  17   1 10.3130 7.45003   1
   7  17   1 34.7628 10.7615  -2
  -7  17  -1 34.7628 10.7615   1
  -7  17  -2 19.2013 6.70544   1
  -7 -17  -2 33.1103 14.7007  -2
   7 -17   2 33.1103 14.7007   1
   7 -17   3 935.728 17.1373   1
   7 -17   3 1706.83 38.7555  -2
  -7 -17  -3 1706.83 38.7555   1
   7 -17   4 133.754 11.9039   1
   7 -17   4 103.269 9.52549  -2
  -7 -17  -4 103.269 9.52549   1
   7 -18  -4 42.3170 6.08644   1
  -7  18   4 232.585 21.4201  -2
   7  18  -4 232.585 21.4201   1
   7 -18  -3 251.840 20.9069   1
   7  18  -3 644.449 15.4563  -2
  -7  18   3 644.449 15.4563   1
   7 -18  -2 172.630 10.3477   1
  -7  18   2 415.561 15.4020  -2
   7  18  -2 415.561 15.4020   1
   7 -18  -1 88.2448 8.55780   1
  -7  18   1 207.439 12.5369  -2
   7  18  -1 207.439 12.5369   1
   7  18   0 296.147 14.3873   1
  -7  18   0 698.756 17.3303  -2
   7  18   0 698.756 17.3303   1
   7 -18   1 11.6250 6.61979   1
   7  18   1 39.8004 10.6854  -2
  -7  18  -1 39.8004 10.6854   1
   7 -18   2 22.5317 7.10872   1
  -7 -18  -2 28.8342 12.1078  -2
   7 -18   2 28.8342 12.1078   1
   7 -18   3 9.07098 6.02562   1
   7 -18   3 2.43212 12.1154  -2
  -7 -18  -3 2.43212 12.1154   1
   7 -18   4 134.742 10.3530   1
   7 -18   4 219.082 18.5619  -2
  -7 -18  -4 219.082 18.5619   1
   7  19  -4 28.7093 6.16738   1
   7 -19  -3 74.0111 7.50349   1
  -7  19   3 172.613 13.8969  -2
   7  19  -3 172.613 13.8969   1
   7 -19  -2 69.0050 8.91980   1
   7  19  -2 210.236 12.7523  -2
  -7  19   2 210.236 12.7523   1
   7 -19  -1 313.401 9.88928   1
   7  19  -1 667.732 21.7081  -2
  -7  19   1 667.732 21.7081   1
   7  19   0 177.900 9.20343   1
   7  19   0 354.796 17.2526  -2
  -7  19   0 354.796 17.2526   1
  -7  19  -1 124.845 7.52969   1
  -7  19  -1 211.032 10.8623  -2
   7  19   1 211.032 10.8623   1
  -7  19  -2 3.48452 4.84149   1
   7  19   2-13.2575 18.4644  -2
  -7  19  -2-13.2575 18.4644   1
   7 -19   3 22.1936 5.06573   1
   7 -19   3 24.4560 11.2667  -2
  -7 -19  -3 24.4560 11.2667   1
   7 -20  -3 27.7349 7.35289   1
   7 -20  -2 77.1111 7.74825   1
  -7  20   2 184.877 22.0891  -2
   7  20  -2 184.877 22.0891   1
  -7 -20   1 24.6017 8.98533   1
  -7  20   1 38.6933 18.6855  -2
   7  20  -1 38.6933 18.6855   1
  -7 -20   0 98.1681 8.24358   1
  -7  20   0 263.259 22.3638  -2
   7  20   0 263.259 22.3638   1
   7 -20   1 18.7722 7.75804   1
   7 -20   1 49.4311 13.8470  -2
  -7 -20  -1 49.4311 13.8470   1
   7 -20   2 0.94583 4.77212   1
   7  20   2-3.84155 14.1218  -2
  -7  20  -2-3.84155 14.1218   1
   7  21  -2 8.49522 7.40152   1
  -7  21   2 36.9955 12.7089  -2
   7  21  -2 36.9955 12.7089   1
   7  21  -1 4.92180 4.58935   1
   7  21  -1 21.8883 9.49056  -2
  -7  21   1 21.8883 9.49056   1
  -7  21   0 27.0232 6.42616   1
   7  21   0 80.5937 17.5162  -2
  -7  21   0 80.5937 17.5162   1
   7 -21   1 28.0814 7.34944   1
   7  21   1 42.4600 14.7829  -2
  -7  21  -1 42.4600 14.7829   1
   8   0  -8 297.824 21.5306   1
  -8   1   8 332.419 27.2080  -2
   8   0  -8 332.419 27.2080   1
   8   0  -6 1713.06 28.3084   1
  -8   1   6 1826.30 63.4506  -2
   8   0  -6 1826.30 63.4506   1
  -8   0   4-8.45899 31.0788   1
  -8   0   4 17.4704 11.0779  -2
   8   0  -4 17.4704 11.0779   1
   8   0  -2 3580.59 44.7949  -2
  -8   0   2 3580.59 44.7949   1
  -8   0   0 35446.0 122.838  -2
   8   0   0 35446.0 122.838   1
   8   0   2 2340.16 43.6027  -2
  -8   0  -2 2340.16 43.6027   1
   8   0   4 36.7472 14.0270  -2
  -8   0  -4 36.7472 14.0270   1
   8   0   6 966.800 29.3372  -2
  -8   0  -6 966.800 29.3372   1
   8   1  -8 7.02549 7.33378   1
  -8   0   8 234.549 14.5686  -2
   8  -1  -8 234.549 14.5686   1
   8  -1  -7 55.9230 6.59917   1
  -8   2   7 1075.12 45.5102  -2
   8   1  -7 1075.12 45.5102   1
   8  -1  -6 119.859 8.22242   1
  -8   0   6 1665.66 36.4304  -2
   8  -1  -6 1665.66 36.4304   1
  -8   2   6 771.485 34.4752  -2
   8   1  -6 771.485 34.4752   1
  -8  -1   5 381.839 10.9826  -2
   8  -1  -5 381.839 10.9826   1
  -8   1   4 1629.56 32.8278   1
  -8  -1   4 3206.56 27.1616  -2
   8  -1  -4 3206.56 27.1616   1
  -8   1   3 135.741 9.77492  -2
   8   1  -3 135.741 9.77492   1
   8   1  -2 16451.6 74.8446  -2
  -8   1   2 16451.6 74.8446   1
   8   1  -1 16764.3 59.1799  -2
  -8   1   1 16764.3 59.1799   1
   8  -1   0 50.0167 10.1937  -2
  -8  -1   0 50.0167 10.1937   1
   8   1   1 5550.50 38.9490  -2
  -8   1  -1 5550.50 38.9490   1
   8   1   2 740.060 20.1106  -2
  -8   1  -2 740.060 20.1106   1
   8   1   3 324.392 17.0998  -2
  -8   1  -3 324.392 17.0998   1
   8   1   4 276.056 13.5969  -2
  -8   1  -4 276.056 13.5969   1
   8   1   5 122.702 11.3324  -2
  -8   1  -5 122.702 11.3324   1
   8  -1   6-3.34525 9.48320  -2
  -8  -1  -6-3.34525 9.48320   1
   8  -1   7 967.563 19.6415  -2
  -8  -1  -7 967.563 19.6415   1
   8   2  -8 7.16931 7.11809   1
  -8  -1   8 35.2174 18.6716  -2
   8  -2  -8 35.2174 18.6716   1
  -8   3   8 35.3045 18.3758  -2
   8   2  -8 35.3045 18.3758   1
   8  -2  -7 166.579 8.40146   1
  -8  -1   7 1011.82 25.8096  -2
   8  -2  -7 1011.82 25.8096   1
  -8   3   7 611.204 39.8510  -2
   8   2  -7 611.204 39.8510   1
   8  -2  -6 610.725 13.3648   1
  -8  -1   6 804.156 27.5534  -2
   8  -2  -6 804.156 27.5534   1
  -8   3   6 909.414 53.1693  -2
   8   2  -6 909.414 53.1693   1
   8   2  -5 237.002 12.8896   1
  -8  -2   5 491.409 13.1921  -2
   8  -2  -5 491.409 13.1921   1
  -8   2   4 199.186 15.4026   1
  -8  -2   4 309.005 11.1507  -2
   8  -2  -4 309.005 11.1507   1
   8   2  -3 4455.49 55.4818   1
   8   2  -3 8851.22 43.4022  -2
  -8   2   3 8851.22 43.4022   1
   8  -2  -2 172.677 23.0891   1
   8   2  -2 424.341 16.4411  -2
  -8   2   2 424.341 16.4411   1
   8   2  -1 5412.91 35.3582  -2
  -8   2   1 5412.91 35.3582   1
   8  -2   0 4879.03 36.0733  -2
  -8  -2   0 4879.03 36.0733   1
   8   2   1 776.582 15.6337  -2
  -8   2  -1 776.582 15.6337   1
   8   2   2 1833.98 26.8425  -2
  -8   2  -2 1833.98 26.8425   1
   8   2   3 1161.35 26.3621  -2
  -8   2  -3 1161.35 26.3621   1
   8   2   4 49.0614 8.95001  -2
  -8   2  -4 49.0614 8.95001   1
   8  -2   5 264.367 12.9050  -2
  -8  -2  -5 264.367 12.9050   1
   8  -2   6 759.200 15.9225  -2
  -8  -2  -6 759.200 15.9225   1
   8  -2   7 325.039 11.2269  -2
  -8  -2  -7 325.039 11.2269   1
   8   3  -8 34.0300 4.55237   1
  -8  -2   8 60.8124 18.6566  -2
   8  -3  -8 60.8124 18.6566   1
   8  -3  -7 435.775 10.2855   1
  -8  -2   7 653.948 28.5854  -2
   8  -3  -7 653.948 28.5854   1
   8  -3  -6 230.560 7.62968   1
  -8  -2   6 784.508 34.0516  -2
   8  -3  -6 784.508 34.0516   1
   8  -3  -5 11.0602 8.61708   1
  -8  -3   5 10.6032 9.51027  -2
   8  -3  -5 10.6032 9.51027   1
  -8   3   4 664.415 22.7127   1
  -8   3   4 1277.10 15.6304  -2
   8   3  -4 1277.10 15.6304   1
  -8  -3   3 990.355 40.3151   1
   8   3  -3 1847.38 21.4049  -2
  -8   3   3 1847.38 21.4049   1
   8  -3  -2 890.365 22.4516   1
   8   3  -2 1726.71 24.5932  -2
  -8   3   2 1726.71 24.5932   1
   8  -3  -1 98.9404 9.65492  -2
  -8  -3   1 98.9404 9.65492   1
   8   3   0 435.945 14.5300  -2
  -8   3   0 435.945 14.5300   1
   8   3   1 85.1418 9.04971  -2
  -8   3  -1 85.1418 9.04971   1
   8   3   2 1108.20 21.4397  -2
  -8   3  -2 1108.20 21.4397   1
   8   3   3 2195.91 35.1121  -2
  -8   3  -3 2195.91 35.1121   1
   8  -3   4 1334.39 22.8600  -2
  -8  -3  -4 1334.39 22.8600   1
   8  -3   5 122.857 10.7656  -2
  -8  -3  -5 122.857 10.7656   1
   8  -3   6 16.6736 6.84050  -2
  -8  -3  -6 16.6736 6.84050   1
   8  -3   7 971.576 17.6530  -2
  -8  -3  -7 971.576 17.6530   1
   8   3   8 236.272 19.4191  -2
  -8   3  -8 236.272 19.4191   1
   8   4  -8 29.6336 3.85500   1
   8  -4  -7 45.5873 4.26897   1
   8  -4  -6 417.282 9.12909   1
   8  -4  -5 114.962 8.97869   1
  -8   4   5 230.972 11.6297  -2
   8   4  -5 230.972 11.6297   1
   8   4  -4 397.387 17.1874   1
   8   4  -4 797.164 14.2892  -2
  -8   4   4 797.164 14.2892   1
   8   4  -3 649.332 19.7852   1
  -8  -4   3 1269.10 22.1847  -2
   8  -4  -3 1269.10 22.1847   1
   8  -4  -2 349.361 28.7041   1
   8   4  -2 692.985 17.2298  -2
  -8   4   2 692.985 17.2298   1
   8  -4  -1 157.012 10.9917  -2
  -8  -4   1 157.012 10.9917   1
   8   4   0 135.361 10.3991  -2
  -8   4   0 135.361 10.3991   1
   8   4   1 10084.9 55.5017  -2
  -8   4  -1 10084.9 55.5017   1
   8   4   2 102.151 9.82307  -2
  -8   4  -2 102.151 9.82307   1
   8   4   3 1464.05 28.9185  -2
  -8   4  -3 1464.05 28.9185   1
   8  -4   4 62.0590 9.49380  -2
  -8  -4  -4 62.0590 9.49380   1
   8  -4   5 975.244 20.8036  -2
  -8  -4  -5 975.244 20.8036   1
   8  -4   6 255.522 13.1158  -2
  -8  -4  -6 255.522 13.1158   1
   8  -4   7 126.283 10.1582  -2
  -8  -4  -7 126.283 10.1582   1
   8   4   8 127.416 16.2786  -2
  -8   4  -8 127.416 16.2786   1
   8   5  -8 333.785 8.37375   1
   8  -5  -7 6.41536 3.55335   1
   8   5  -6 47.4042 4.66904   1
   8  -5  -5 104.675 9.08319   1
  -8  -5   5 166.387 11.6370  -2
   8  -5  -5 166.387 11.6370   1
   8  -5  -4 317.192 12.6432   1
   8   5  -4 671.903 13.8083  -2
  -8   5   4 671.903 13.8083   1
   8   5  -3 63.6788 11.0108   1
  -8  -5   3 150.566 11.3608  -2
   8  -5  -3 150.566 11.3608   1
   8  -5  -2 49.3219 19.4228   1
   8  -5  -2 76.7163 13.2554  -2
  -8  -5   2 76.7163 13.2554   1
   8  -5  -1 145.257 23.0482   1
  -8   5   1 195.747 11.4341  -2
   8   5  -1 195.747 11.4341   1
   8   5   0 1173.10 21.9207  -2
  -8   5   0 1173.10 21.9207   1
   8   5   1 283.488 12.1043  -2
  -8   5  -1 283.488 12.1043   1
   8   5   2 11340.0 65.1263  -2
  -8   5  -2 11340.0 65.1263   1
   8   5   3 160.680 13.1975  -2
  -8   5  -3 160.680 13.1975   1
   8  -5   4 3418.40 34.6145  -2
  -8  -5  -4 3418.40 34.6145   1
   8  -5   5 299.646 12.3229  -2
  -8  -5  -5 299.646 12.3229   1
   8  -5   6 5.15183 8.10767  -2
  -8  -5  -6 5.15183 8.10767   1
   8  -5   7-0.77747 8.45607  -2
  -8  -5  -7-0.77747 8.45607   1
   8  -6  -8 72.0370 7.80152   1
   8  -6  -7 342.532 7.23242   1
   8   6  -6 0.17662 3.83790   1
   8  -6  -5 87.0536 7.72525   1
  -8  -6   5 153.519 11.0377  -2
   8  -6  -5 153.519 11.0377   1
  -8   6   4 16.3307 8.27783   1
  -8   6   4 20.2109 9.97790  -2
   8   6  -4 20.2109 9.97790   1
   8  -6  -3 341.891 17.1007   1
  -8  -6   3 755.373 17.3743  -2
   8  -6  -3 755.373 17.3743   1
  -8  -6   2 409.212 21.0801   1
  -8  -6   2 853.945 22.7541  -2
   8  -6  -2 853.945 22.7541   1
   8  -6  -1 208.667 26.6267   1
   8   6  -1 378.211 13.3481  -2
  -8   6   1 378.211 13.3481   1
   8   6   0 9.51940 10.7278  -2
  -8   6   0 9.51940 10.7278   1
   8   6   1 832.741 16.0124  -2
  -8   6  -1 832.741 16.0124   1
   8   6   2 154.094 11.4066  -2
  -8   6  -2 154.094 11.4066   1
   8  -6   3 5532.25 51.2546  -2
  -8  -6  -3 5532.25 51.2546   1
   8  -6   4 1589.56 26.7347  -2
  -8  -6  -4 1589.56 26.7347   1
   8   6   5 435.875 15.5603  -2
  -8   6  -5 435.875 15.5603   1
   8  -6   6 1070.14 21.0756  -2
  -8  -6  -6 1070.14 21.0756   1
  -8  -6  -7 231.289 15.7466  -2
   8  -6   7 231.289 15.7466   1
   8  -7  -8 41.5944 5.81744   1
   8  -7  -7 7.14336 3.25799   1
   8   7  -6 2.68570 3.73325   1
   8  -7  -5 241.585 11.6554   1
  -8  -7   5 440.905 14.5862  -2
   8  -7  -5 440.905 14.5862   1
  -8   7   4 1625.24 26.1976   1
  -8  -7   4 3393.46 29.9569  -2
   8  -7  -4 3393.46 29.9569   1
   8   7  -3 11.4586 12.6263   1
  -8  -7   3 33.2972 10.4036  -2
   8  -7  -3 33.2972 10.4036   1
  -8  -7   2 1953.49 44.8854   1
  -8   7   2 4070.49 35.6144  -2
   8   7  -2 4070.49 35.6144   1
   8  -7  -1 654.880 40.6803   1
  -8   7   1 1198.69 18.1923  -2
   8   7  -1 1198.69 18.1923   1
  -8   7   0 54.1809 18.0947   1
   8   7   0 95.9141 8.84687  -2
  -8   7   0 95.9141 8.84687   1
  -8   7  -1 306.563 31.4204   1
   8   7   1 562.846 14.5407  -2
  -8   7  -1 562.846 14.5407   1
  -8   7  -2 183.805 26.8472   1
   8   7   2 226.655 11.6471  -2
  -8   7  -2 226.655 11.6471   1
   8  -7   3 1093.93 25.7406  -2
  -8  -7  -3 1093.93 25.7406   1
   8   7   4 851.386 20.7923  -2
  -8   7  -4 851.386 20.7923   1
   8   7   5 1565.48 24.2572  -2
  -8   7  -5 1565.48 24.2572   1
   8  -7   6 4.43617 6.82273  -2
  -8  -7  -6 4.43617 6.82273   1
   8   7   7 440.287 15.6061  -2
  -8   7  -7 440.287 15.6061   1
   8  -8  -7 12.9263 3.76455   1
   8  -8  -6 250.234 6.89399   1
   8   8  -5 221.288 10.9186   1
  -8  -8   5 455.034 14.6070  -2
   8  -8  -5 455.034 14.6070   1
   8  -8  -4 217.408 9.49995   1
  -8  -8   4 480.278 17.3362  -2
   8  -8  -4 480.278 17.3362   1
   8   8  -3 1619.50 31.6813   1
  -8   8   3 3291.88 29.5501  -2
   8   8  -3 3291.88 29.5501   1
   8  -8  -2 1906.00 42.3019   1
  -8   8   2 4379.35 34.2513  -2
   8   8  -2 4379.35 34.2513   1
   8  -8  -1 2261.49 70.9114   1
  -8   8   1 3788.47 31.8084  -2
   8   8  -1 3788.47 31.8084   1
  -8   8   0 1475.83 39.0803   1
   8   8   0 2701.11 25.3628  -2
  -8   8   0 2701.11 25.3628   1
   8   8   1 145.734 9.50251  -2
  -8   8  -1 145.734 9.50251   1
  -8   8  -2 1330.88 107.582   1
   8   8   2 2596.92 27.9994  -2
  -8   8  -2 2596.92 27.9994   1
   8  -8   3 222.744 12.0966  -2
  -8  -8  -3 222.744 12.0966   1
   8   8   4 1913.67 24.8145  -2
  -8   8  -4 1913.67 24.8145   1
   8   8   5 243.964 11.1811  -2
  -8   8  -5 243.964 11.1811   1
   8  -8   6 736.223 16.1834  -2
  -8  -8  -6 736.223 16.1834   1
   8  -8   7 121.646 15.9253  -2
  -8  -8  -7 121.646 15.9253   1
   8  -9  -7 179.590 6.37242   1
   8  -9  -6 2.13337 4.12874   1
   8  -9  -5 498.474 13.5434   1
  -8  -9   5 1002.44 18.1576  -2
   8  -9  -5 1002.44 18.1576   1
   8   9  -4 32.9808 6.81207   1
  -8  -9   4 157.439 14.0632  -2
   8  -9  -4 157.439 14.0632   1
   8  -9  -3 422.442 12.6262   1
  -8   9   3 939.647 24.2699  -2
   8   9  -3 939.647 24.2699   1
   8  -9  -2 380.569 17.3958   1
  -8   9   2 730.401 17.9913  -2
   8   9  -2 730.401 17.9913   1
   8  -9  -1 2127.24 47.6506   1
  -8   9   1 4374.30 36.4040  -2
   8   9  -1 4374.30 36.4040   1
  -8   9   0 331.995 27.9708   1
  -8   9   0 630.751 14.3835  -2
   8   9   0 630.751 14.3835   1
  -8   9  -1 1783.83 51.7910   1
  -8   9  -1 3789.53 35.3145  -2
   8   9   1 3789.53 35.3145   1
  -8   9  -2 166.032 18.7944   1
   8   9   2 279.263 13.0484  -2
  -8   9  -2 279.263 13.0484   1
   8   9   3 1222.96 17.6221  -2
  -8   9  -3 1222.96 17.6221   1
   8   9   4 245.202 11.4759  -2
  -8   9  -4 245.202 11.4759   1
  -8   9  -5 1112.78 48.2778   1
   8   9   5 1908.33 32.6098  -2
  -8   9  -5 1908.33 32.6098   1
   8   9   6 64.0661 10.9362  -2
  -8   9  -6 64.0661 10.9362   1
   8   9   7 41.5088 11.7447  -2
  -8   9  -7 41.5088 11.7447   1
   8 -10  -7 53.3788 4.20320   1
   8 -10  -6 302.150 8.63370   1
   8  10  -5 340.716 21.6020   1
   8  10  -5 707.291 14.8115  -2
  -8  10   5 707.291 14.8115   1
   8  10  -4 440.975 14.3964   1
  -8 -10   4 836.155 20.0784  -2
   8 -10  -4 836.155 20.0784   1
   8  10  -3 237.147 14.2646   1
  -8  10   3 440.960 17.1806  -2
   8  10  -3 440.960 17.1806   1
   8 -10  -2 1354.95 25.4365   1
  -8  10   2 2936.64 37.7820  -2
   8  10  -2 2936.64 37.7820   1
   8 -10  -1 99.8935 11.2653   1
  -8  10   1 168.604 13.2995  -2
   8  10  -1 168.604 13.2995   1
  -8  10   0 866.758 60.5963   1
  -8  10   0 1814.52 26.5211  -2
   8  10   0 1814.52 26.5211   1
  -8  10  -1 55.1441 13.9627   1
   8  10   1 106.240 11.2102  -2
  -8  10  -1 106.240 11.2102   1
  -8  10  -2 1106.19 37.9081   1
   8  10   2 1712.57 33.7484  -2
  -8  10  -2 1712.57 33.7484   1
  -8  10  -3 784.577 46.7139   1
   8  10   3 1401.07 25.2819  -2
  -8  10  -3 1401.07 25.2819   1
  -8  10  -4 45.1842 20.5618   1
   8  10   4 55.4265 12.4828  -2
  -8  10  -4 55.4265 12.4828   1
   8  10   5 384.382 16.8286  -2
  -8  10  -5 384.382 16.8286   1
   8 -10   6 303.554 19.8948   1
   8  10   6 545.792 22.9126  -2
  -8  10  -6 545.792 22.9126   1
   8  10   7-4.09537 8.26393  -2
  -8  10  -7-4.09537 8.26393   1
   8 -11  -7 119.235 5.21066   1
   8 -11  -6 338.341 8.43049   1
   8  11  -5 354.932 13.0364   1
   8  11  -5 805.937 16.6659  -2
  -8  11   5 805.937 16.6659   1
   8 -11  -4 1122.42 34.7677   1
  -8 -11   4 2572.16 27.7127  -2
   8 -11  -4 2572.16 27.7127   1
   8  11  -3 91.4828 12.1724   1
  -8  11   3 152.806 14.8057  -2
   8  11  -3 152.806 14.8057   1
   8 -11  -2-9.00071 8.23783   1
  -8  11   2 21.5432 13.0712  -2
   8  11  -2 21.5432 13.0712   1
   8 -11  -1 457.029 21.0312   1
  -8  11   1 1117.49 22.9739  -2
   8  11  -1 1117.49 22.9739   1
  -8  11   0-6.54403 17.5514   1
  -8  11   0 13.4564 11.1648  -2
   8  11   0 13.4564 11.1648   1
  -8  11  -1 468.702 24.5064   1
   8  11   1 778.651 18.3261  -2
  -8  11  -1 778.651 18.3261   1
  -8  11  -2 5.64423 13.6643   1
   8  11   2 9.49260 11.8657  -2
  -8  11  -2 9.49260 11.8657   1
  -8  11  -3 713.530 30.2206   1
   8  11   3 1000.48 22.5334  -2
  -8  11  -3 1000.48 22.5334   1
  -8  11  -4 145.473 16.3418   1
   8  11   4 256.651 18.4430  -2
  -8  11  -4 256.651 18.4430   1
   8 -11   5 563.718 30.0903   1
   8  11   5 923.616 25.5255  -2
  -8  11  -5 923.616 25.5255   1
  -8  11  -6 17.0347 12.6551   1
  -8  11  -6 139.270 13.0403  -2
   8  11   6 139.270 13.0403   1
   8 -12  -6 56.4879 4.53578   1
   8  12  -5 803.689 16.9146   1
   8  12  -5 1775.41 20.9722  -2
  -8  12   5 1775.41 20.9722   1
   8 -12  -4 806.710 29.5650   1
   8  12  -4 1843.33 20.0113  -2
  -8  12   4 1843.33 20.0113   1
   8 -12  -3 717.903 27.2921   1
  -8  12   3 1844.79 24.1920  -2
   8  12  -3 1844.79 24.1920   1
   8 -12  -2 28.2611 10.7525   1
  -8  12   2 77.8492 11.7430  -2
   8  12  -2 77.8492 11.7430   1
   8 -12  -1 4.46841 10.4091   1
  -8  12   1 73.8524 10.9733  -2
   8  12  -1 73.8524 10.9733   1
   8 -12   0 405.401 17.7823   1
   8  12   0 848.692 20.0495  -2
  -8  12   0 848.692 20.0495   1
  -8  12  -1 38.0572 14.9163   1
   8  12   1 65.2602 10.8265  -2
  -8  12  -1 65.2602 10.8265   1
  -8  12  -2 652.831 29.5207   1
   8  12   2 1029.71 20.1840  -2
  -8  12  -2 1029.71 20.1840   1
  -8  12  -3 151.447 17.2852   1
   8  12   3 287.219 13.2205  -2
  -8  12  -3 287.219 13.2205   1
  -8  12  -4 190.022 16.9205   1
   8  12   4 349.690 16.2851  -2
  -8  12  -4 349.690 16.2851   1
   8 -12   5 16.9980 12.5918   1
   8  12   5 46.3464 11.2411  -2
  -8  12  -5 46.3464 11.2411   1
   8  12   6 632.075 19.4373  -2
  -8  12  -6 632.075 19.4373   1
   8 -13  -6 19.2395 3.28521   1
   8  13  -5 147.968 7.01162   1
  -8 -13   5 321.065 16.2939  -2
   8 -13  -5 321.065 16.2939   1
   8  13  -4 199.288 13.1590   1
   8  13  -4 372.967 11.6551  -2
  -8  13   4 372.967 11.6551   1
   8 -13  -3 392.432 14.8853   1
   8  13  -3 795.766 20.2848  -2
  -8  13   3 795.766 20.2848   1
   8 -13  -2 481.789 20.4202   1
  -8  13   2 1054.44 20.9471  -2
   8  13  -2 1054.44 20.9471   1
   8 -13  -1 45.4577 11.7951   1
  -8  13   1 156.595 11.6364  -2
   8  13  -1 156.595 11.6364   1
   8 -13   0 27.2922 9.46506   1
   8  13   0 13.8307 9.51633  -2
  -8  13   0 13.8307 9.51633   1
  -8  13  -1 30.9174 14.0476   1
   8  13   1 31.7940 9.78070  -2
  -8  13  -1 31.7940 9.78070   1
  -8  13  -2 857.746 22.3216   1
   8  13   2 1609.93 30.4137  -2
  -8  13  -2 1609.93 30.4137   1
  -8  13  -3 14.7305 11.6854   1
   8  13   3 20.0910 13.3605  -2
  -8  13  -3 20.0910 13.3605   1
  -8  13  -4 661.302 24.1780   1
   8  13   4 1122.16 25.7321  -2
  -8  13  -4 1122.16 25.7321   1
  -8  13  -5 198.635 12.8684   1
   8 -13   5 440.632 20.5544  -2
  -8 -13  -5 440.632 20.5544   1
   8 -13   6 2.53636 8.80613   1
   8 -13   6 11.7792 11.6974  -2
  -8 -13  -6 11.7792 11.6974   1
   8 -14  -6 33.5764 3.79310   1
   8  14  -5 6.90424 3.11888   1
  -8 -14   5 31.3687 9.03032  -2
   8 -14  -5 31.3687 9.03032   1
   8  14  -4 239.978 12.7975   1
   8  14  -4 475.400 10.9895  -2
  -8  14   4 475.400 10.9895   1
   8  14  -3 272.414 16.9212   1
  -8  14   3 469.599 17.8855  -2
   8  14  -3 469.599 17.8855   1
   8 -14  -2 22.6619 8.32515   1
  -8  14   2 46.1236 11.2816  -2
   8  14  -2 46.1236 11.2816   1
   8 -14  -1 25.1035 9.93348   1
  -8  14   1 85.1826 10.0050  -2
   8  14  -1 85.1826 10.0050   1
   8 -14   0 7.70352 8.27260   1
  -8  14   0 10.0188 11.6097  -2
   8  14   0 10.0188 11.6097   1
   8 -14   1 604.272 16.4291   1
   8  14   1 1300.10 26.4816  -2
  -8  14  -1 1300.10 26.4816   1
  -8  14  -2 1.13730 8.60022   1
   8  14   2 10.4444 13.4838  -2
  -8  14  -2 10.4444 13.4838   1
  -8  14  -3 1821.81 32.5091   1
   8  14   3 3310.01 38.5490  -2
  -8  14  -3 3310.01 38.5490   1
  -8  14  -4 21.6002 9.24182   1
   8 -14   4 52.2561 14.8997  -2
  -8 -14  -4 52.2561 14.8997   1
   8 -14   5 11.6952 12.3847   1
   8 -14   5 33.1247 10.6411  -2
  -8 -14  -5 33.1247 10.6411   1
   8  15  -5 1.26975 5.85626   1
  -8 -15   5-2.45852 15.4830  -2
   8 -15  -5-2.45852 15.4830   1
   8  15  -4 28.8889 5.72776   1
   8  15  -4 28.2610 8.06568  -2
  -8  15   4 28.2610 8.06568   1
   8 -15  -3 43.2548 10.6078   1
  -8  15   3 70.2686 9.24418  -2
   8  15  -3 70.2686 9.24418   1
   8 -15  -2 97.3674 13.5891   1
  -8  15   2 245.166 13.3553  -2
   8  15  -2 245.166 13.3553   1
   8 -15  -1 180.537 11.7966   1
  -8  15   1 444.146 16.0045  -2
   8  15  -1 444.146 16.0045   1
   8 -15   0 37.0530 8.64878   1
  -8  15   0 97.8237 12.4749  -2
   8  15   0 97.8237 12.4749   1
   8 -15   1 8.81044 6.83734   1
   8  15   1 6.40869 9.78405  -2
  -8  15  -1 6.40869 9.78405   1
   8  15   2 471.467 15.5653   1
   8  15   2 866.644 26.8857  -2
  -8  15  -2 866.644 26.8857   1
   8 -15   3 350.293 12.9966   1
  -8  15  -3 808.777 28.9835  -2
   8  15   3 808.777 28.9835   1
   8 -15   4 29.6418 9.22682   1
   8 -15   4 64.5615 13.7580  -2
  -8 -15  -4 64.5615 13.7580   1
   8 -15   5 36.2481 10.5663   1
   8 -15   5 54.0354 13.8941  -2
  -8 -15  -5 54.0354 13.8941   1
   8 -16  -5 16.3944 6.76554   1
  -8 -16   5 19.1573 9.95673  -2
   8 -16  -5 19.1573 9.95673   1
   8  16  -4 53.0344 5.07243   1
   8  16  -4 112.342 8.54296  -2
  -8  16   4 112.342 8.54296   1
   8  16  -3 50.6127 7.70809   1
   8  16  -3 123.129 12.1908  -2
  -8  16   3 123.129 12.1908   1
   8 -16  -2 9.91089 8.46200   1
  -8  16   2 57.1755 9.68195  -2
   8  16  -2 57.1755 9.68195   1
   8 -16  -1 63.9071 7.64621   1
  -8  16   1 140.962 11.2113  -2
   8  16  -1 140.962 11.2113   1
   8 -16   0 206.224 11.5476   1
  -8  16   0 493.106 18.2297  -2
   8  16   0 493.106 18.2297   1
   8 -16   1-4.06715 5.60148   1
   8  16   1 17.6993 9.13340  -2
  -8  16  -1 17.6993 9.13340   1
  -8  16  -2 126.674 7.81612   1
   8  16   2 256.215 26.8409  -2
  -8  16  -2 256.215 26.8409   1
  -8  16  -3 148.122 7.29115   1
   8 -16   3 320.848 30.4389  -2
  -8 -16  -3 320.848 30.4389   1
   8 -16   4 287.212 13.9247   1
   8 -16   4 567.017 29.1257  -2
  -8 -16  -4 567.017 29.1257   1
   8  17  -4 31.8644 6.14757   1
  -8 -17   4 76.9359 11.9114  -2
   8 -17  -4 76.9359 11.9114   1
   8  17  -3 106.646 6.55752   1
   8  17  -3 237.055 11.0004  -2
  -8  17   3 237.055 11.0004   1
   8 -17  -2 180.492 9.76451   1
  -8  17   2 436.757 13.3598  -2
   8  17  -2 436.757 13.3598   1
   8 -17  -1 118.264 9.37305   1
  -8  17   1 262.892 11.7029  -2
   8  17  -1 262.892 11.7029   1
   8 -17   0 236.394 11.1155   1
  -8  17   0 549.766 17.4998  -2
   8  17   0 549.766 17.4998   1
   8  17   1 143.114 10.3470   1
   8  17   1 319.781 11.9750  -2
  -8  17  -1 319.781 11.9750   1
  -8  17  -2 6.42905 5.08864   1
   8  17   2 6.34977 17.2550  -2
  -8  17  -2 6.34977 17.2550   1
   8 -17   3 99.7636 5.58382   1
   8 -17   3 248.147 24.7376  -2
  -8 -17  -3 248.147 24.7376   1
   8 -17   4 17.0759 5.93681   1
   8 -17   4 44.1726 12.9950  -2
  -8 -17  -4 44.1726 12.9950   1
   8 -18  -4 4.07310 4.62444   1
   8  18  -3 125.367 15.6322   1
   8  18  -3 248.035 9.34940  -2
  -8  18   3 248.035 9.34940   1
   8 -18  -2 133.818 7.02970   1
  -8  18   2 356.238 11.0154  -2
   8  18  -2 356.238 11.0154   1
   8 -18  -1 145.472 10.9807   1
  -8  18   1 351.609 12.9615  -2
   8  18  -1 351.609 12.9615   1
   8 -18   0 195.439 12.2234   1
  -8  18   0 383.760 15.8201  -2
   8  18   0 383.760 15.8201   1
  -8  18  -1 147.053 11.1422   1
  -8  18  -1 250.526 14.7972  -2
   8  18   1 250.526 14.7972   1
  -8  18  -2 24.0898 5.05705   1
   8  18   2 33.2660 15.0811  -2
  -8  18  -2 33.2660 15.0811   1
   8 -18   3 0.81782 10.1741   1
   8 -18   3 7.76106 14.0107  -2
  -8 -18  -3 7.76106 14.0107   1
   8 -19  -3 40.1442 5.02171   1
  -8 -19   3 69.9227 12.5427  -2
   8 -19  -3 69.9227 12.5427   1
   8 -19  -2 91.4134 11.7120   1
  -8  19   2 229.932 10.5431  -2
   8  19  -2 229.932 10.5431   1
  -8 -19   1 59.7622 9.52878   1
  -8  19   1 138.189 10.3268  -2
   8  19  -1 138.189 10.3268   1
   8 -19   0 13.8132 6.91952   1
  -8  19   0 55.8007 9.79934  -2
   8  19   0 55.8007 9.79934   1
   8 -19   1 175.544 14.9703   1
  -8  19  -1 388.337 14.0942  -2
   8  19   1 388.337 14.0942   1
   8 -19   2 103.362 7.36687   1
  -8  19  -2 196.210 18.1926  -2
   8  19   2 196.210 18.1926   1
  -8  20   1 32.9517 5.35272   1
  -8  20   1 59.6763 13.5627  -2
   8  20  -1 59.6763 13.5627   1
  -8 -20   0 133.650 8.29990   1
  -8  20   0 226.041 17.2580  -2
   8  20   0 226.041 17.2580   1
  -8 -20  -1 0.31888 4.25880   1
  -8  20  -1-0.62561 11.6602  -2
   8  20   1-0.62561 11.6602   1
   9   0  -6 1260.88 35.2729   1
  -9   1   6 1214.45 49.2353  -2
   9   0  -6 1214.45 49.2353   1
   9   0  -4 203.426 18.8333   1
  -9   0   4 304.547 17.3118  -2
   9   0  -4 304.547 17.3118   1
   9   0  -2 1632.54 39.3334  -2
  -9   0   2 1632.54 39.3334   1
  -9   0   0 5993.09 105.019   1
  -9   0   0 12202.6 115.479  -2
   9   0   0 12202.6 115.479   1
   9   0   2 13479.2 122.792  -2
  -9   0  -2 13479.2 122.792   1
   9   0   4 865.685 42.4569  -2
  -9   0  -4 865.685 42.4569   1
   9   0   6 77.8304 18.2480  -2
  -9   0  -6 77.8304 18.2480   1
   9  -1  -7 257.057 8.27855   1
  -9   2   7 246.829 24.5304  -2
   9   1  -7 246.829 24.5304   1
   9  -1  -6 181.452 11.6646   1
  -9   0   6 1123.86 28.5570  -2
   9  -1  -6 1123.86 28.5570   1
  -9   2   6 550.080 38.7447  -2
   9   1  -6 550.080 38.7447   1
   9  -1  -5 823.966 14.2750   1
  -9   2   5 1269.12 56.0091  -2
   9   1  -5 1269.12 56.0091   1
   9   1  -4 763.813 25.0425   1
  -9  -1   4 1391.81 21.4959  -2
   9  -1  -4 1391.81 21.4959   1
  -9  -1   3 47.8212 9.36783   1
   9   1  -3 82.9255 10.7277  -2
  -9   1   3 82.9255 10.7277   1
   9   1  -2 552.827 23.9155   1
   9   1  -2 1039.54 27.1869  -2
  -9   1   2 1039.54 27.1869   1
  -9  -1   1 995.945 31.1924   1
   9   1  -1 2139.59 25.2641  -2
  -9   1   1 2139.59 25.2641   1
  -9   1   0 7338.70 81.4091   1
   9  -1   0 14755.6 71.0571  -2
  -9  -1   0 14755.6 71.0571   1
   9   1   1 15847.2 70.2448  -2
  -9   1  -1 15847.2 70.2448   1
   9   1   2 154.616 12.5859  -2
  -9   1  -2 154.616 12.5859   1
   9  -1   3 2133.84 41.0332  -2
  -9  -1  -3 2133.84 41.0332   1
   9   1   4 824.991 27.0335  -2
  -9   1  -4 824.991 27.0335   1
   9  -1   5 51.2975 11.8926  -2
  -9  -1  -5 51.2975 11.8926   1
   9  -1   6 7.89706 9.40366  -2
  -9  -1  -6 7.89706 9.40366   1
   9   1   7 449.073 18.5713  -2
  -9   1  -7 449.073 18.5713   1
   9   2  -7 20.4923 5.39408   1
  -9  -1   7 242.195 15.8344  -2
   9  -2  -7 242.195 15.8344   1
  -9   3   7 55.2655 21.8403  -2
   9   2  -7 55.2655 21.8403   1
   9   2  -6 369.383 13.0128   1
  -9  -1   6 512.554 21.7536  -2
   9  -2  -6 512.554 21.7536   1
   9   2  -5 575.157 13.2581   1
  -9  -1   5 1323.63 41.3451  -2
   9  -2  -5 1323.63 41.3451   1
  -9   3   5 1000.44 50.1413  -2
   9   2  -5 1000.44 50.1413   1
   9   2  -4 134.419 16.2359   1
  -9  -2   4 275.934 12.1926  -2
   9  -2  -4 275.934 12.1926   1
  -9  -2   3 533.903 19.8346   1
  -9  -2   3 1011.87 19.8754  -2
   9  -2  -3 1011.87 19.8754   1
   9   2  -2 653.791 21.1363   1
   9   2  -2 1110.30 24.5112  -2
  -9   2   2 1110.30 24.5112   1
   9   2  -1 3992.14 61.8458   1
   9   2  -1 6895.98 42.1590  -2
  -9   2   1 6895.98 42.1590   1
  -9   2   0 39.6878 22.8696   1
   9  -2   0 83.0023 13.9407  -2
  -9  -2   0 83.0023 13.9407   1
   9   2   1 3490.32 34.6381  -2
  -9   2  -1 3490.32 34.6381   1
   9   2   2 332.351 13.7020  -2
  -9   2  -2 332.351 13.7020   1
   9  -2   3 1804.06 33.0372  -2
  -9  -2  -3 1804.06 33.0372   1
   9   2   4 23.2355 9.02224  -2
  -9   2  -4 23.2355 9.02224   1
   9  -2   5 266.018 12.6849  -2
  -9  -2  -5 266.018 12.6849   1
   9  -2   6 385.703 13.0072  -2
  -9  -2  -6 385.703 13.0072   1
   9  -2   7 30.3780 12.9334  -2
  -9  -2  -7 30.3780 12.9334   1
   9   3  -7 6.87980 4.26114   1
  -9  -2   7 19.7653 13.3541  -2
   9  -3  -7 19.7653 13.3541   1
   9   3  -6 17.2816 4.81782   1
  -9  -2   6 361.119 24.8046  -2
   9  -3  -6 361.119 24.8046   1
   9   3  -5 302.231 8.01183   1
   9   3  -4 488.314 23.1351   1
  -9  -3   4 921.933 15.4828  -2
   9  -3  -4 921.933 15.4828   1
  -9  -3   3 124.337 12.9195   1
  -9  -3   3 213.862 13.0941  -2
   9  -3  -3 213.862 13.0941   1
   9  -3  -2 931.986 41.5372   1
   9   3  -2 2029.65 26.8231  -2
  -9   3   2 2029.65 26.8231   1
   9  -3  -1 942.048 45.0194   1
   9  -3  -1 1558.22 21.0559  -2
  -9  -3   1 1558.22 21.0559   1
  -9   3   0 646.874 40.7788   1
   9   3   0 1149.85 24.1805  -2
  -9   3   0 1149.85 24.1805   1
   9   3   1 310.257 13.6015  -2
  -9   3  -1 310.257 13.6015   1
   9   3   2 820.690 18.3443  -2
  -9   3  -2 820.690 18.3443   1
   9   3   3 106.801 12.6330  -2
  -9   3  -3 106.801 12.6330   1
   9   3   4 874.399 22.3245  -2
  -9   3  -4 874.399 22.3245   1
   9  -3   5 13.9089 6.80879  -2
  -9  -3  -5 13.9089 6.80879   1
   9  -3   6 79.4545 9.06606  -2
  -9  -3  -6 79.4545 9.06606   1
   9   3   7 406.945 22.2247  -2
  -9   3  -7 406.945 22.2247   1
   9   4  -7 424.036 9.49319   1
   9  -4  -6 13.0807 4.91828   1
   9   4  -5 3.33186 4.57458   1
   9  -4  -4 141.940 9.30691   1
  -9   4   4 274.931 12.9120  -2
   9   4  -4 274.931 12.9120   1
  -9  -4   3 400.742 16.7956  -2
   9  -4  -3 400.742 16.7956   1
   9  -4  -2 97.6336 20.4837   1
   9   4  -2 225.123 13.2009  -2
  -9   4   2 225.123 13.2009   1
   9  -4  -1 261.255 27.3464   1
   9  -4  -1 489.752 14.1490  -2
  -9  -4   1 489.752 14.1490   1
   9   4   0 306.430 13.6633  -2
  -9   4   0 306.430 13.6633   1
  -9  -4  -1 265.057 12.3698  -2
   9  -4   1 265.057 12.3698   1
   9   4   2 973.262 21.4002  -2
  -9   4  -2 973.262 21.4002   1
   9  -4   3 2955.85 47.0637  -2
  -9  -4  -3 2955.85 47.0637   1
   9   4   4 530.552 16.8438  -2
  -9   4  -4 530.552 16.8438   1
   9  -4   5 804.451 18.6244  -2
  -9  -4  -5 804.451 18.6244   1
   9   4   6 183.390 12.2466  -2
  -9   4  -6 183.390 12.2466   1
   9   4   7 19.1625 8.06685  -2
  -9   4  -7 19.1625 8.06685   1
   9   5  -7 29.4812 5.37723   1
   9  -5  -6 333.221 7.12316   1
   9  -5  -5 33.7839 4.57509   1
   9  -5  -4 50.6973 10.9899   1
  -9   5   4 81.8508 12.1678  -2
   9   5  -4 81.8508 12.1678   1
   9  -5  -3 30.1533 16.1328   1
  -9  -5   3 55.7633 11.7256  -2
   9  -5  -3 55.7633 11.7256   1
  -9   5   2 785.633 37.5311   1
   9  -5  -2 1797.69 28.5953  -2
  -9  -5   2 1797.69 28.5953   1
   9  -5  -1 896.237 30.1298   1
   9   5  -1 1771.80 24.9713  -2
  -9   5   1 1771.80 24.9713   1
   9  -5   0 337.447 31.7441   1
   9   5   0 458.841 14.5508  -2
  -9   5   0 458.841 14.5508   1
  -9   5  -1 10.6729 16.9251   1
   9   5   1 60.4080 9.37380  -2
  -9   5  -1 60.4080 9.37380   1
   9   5   2 656.034 17.6257  -2
  -9   5  -2 656.034 17.6257   1
   9  -5   3 114.741 14.7332  -2
  -9  -5  -3 114.741 14.7332   1
   9   5   4 2850.73 32.2003  -2
  -9   5  -4 2850.73 32.2003   1
   9  -5   5 111.296 9.21235  -2
  -9  -5  -5 111.296 9.21235   1
   9  -5   6 622.960 17.4296  -2
  -9  -5  -6 622.960 17.4296   1
   9   5   7 32.7157 9.21429  -2
  -9   5  -7 32.7157 9.21429   1
   9   6  -7 295.527 8.60438   1
   9   6  -6 49.0573 4.46627   1
   9  -6  -5 857.362 11.9527   1
   9  -6  -4 453.113 23.2831   1
  -9  -6   4 780.320 16.1124  -2
   9  -6  -4 780.320 16.1124   1
  -9   6   3 614.355 33.8429   1
  -9  -6   3 1425.56 25.5566  -2
   9  -6  -3 1425.56 25.5566   1
   9  -6  -2 244.326 28.7873   1
  -9  -6   2 563.289 19.6792  -2
   9  -6  -2 563.289 19.6792   1
   9  -6  -1 885.732 45.4697   1
   9   6  -1 1482.36 22.9335  -2
  -9   6   1 1482.36 22.9335   1
  -9   6   0 66.0407 15.1274   1
   9   6   0 147.776 11.5270  -2
  -9   6   0 147.776 11.5270   1
  -9   6  -1 246.335 29.7698   1
   9   6   1 442.554 15.3303  -2
  -9   6  -1 442.554 15.3303   1
   9   6   2 144.013 9.85301  -2
  -9   6  -2 144.013 9.85301   1
   9  -6   3 120.170 16.4886  -2
  -9  -6  -3 120.170 16.4886   1
   9   6   4 828.977 18.4226  -2
  -9   6  -4 828.977 18.4226   1
   9   6   5 1332.49 22.9845  -2
  -9   6  -5 1332.49 22.9845   1
   9  -6   6 130.098 6.70476  -2
  -9  -6  -6 130.098 6.70476   1
   9   7  -7-1.17291 5.15810   1
   9   7  -6 153.315 5.34177   1
   9   7  -5 74.3386 5.17080   1
   9  -7  -4 191.684 9.49878   1
  -9  -7   4 396.355 15.3509  -2
   9  -7  -4 396.355 15.3509   1
   9  -7  -3 420.917 15.6441   1
  -9  -7   3 804.580 17.4331  -2
   9  -7  -3 804.580 17.4331   1
   9  -7  -2 2056.54 43.9718   1
  -9  -7   2 4620.91 42.3408  -2
   9  -7  -2 4620.91 42.3408   1
   9  -7  -1 282.398 19.8443   1
   9   7  -1 592.130 15.3670  -2
  -9   7   1 592.130 15.3670   1
   9  -7   0 1208.47 53.3108   1
   9   7   0 2141.82 22.6104  -2
  -9   7   0 2141.82 22.6104   1
  -9   7  -1 25.1395 14.0289   1
   9   7   1 63.6906 9.61940  -2
  -9   7  -1 63.6906 9.61940   1
  -9   7  -2 22.8975 17.1221   1
   9   7   2 54.8437 9.03943  -2
  -9   7  -2 54.8437 9.03943   1
   9   7   3 162.557 12.1813  -2
  -9   7  -3 162.557 12.1813   1
   9   7   4 131.221 10.4314  -2
  -9   7  -4 131.221 10.4314   1
   9   7   5 616.649 13.9374  -2
  -9   7  -5 616.649 13.9374   1
   9   7   6 15.4652 4.72957  -2
  -9   7  -6 15.4652 4.72957   1
   9   7   7 175.299 18.2916  -2
  -9   7  -7 175.299 18.2916   1
   9  -8  -7 10.5256 5.86365   1
   9  -8  -6 3.56890 3.23744   1
   9  -8  -5 87.1664 4.92642   1
   9  -8  -4 1717.78 21.7459   1
  -9  -8   4 3575.40 30.7901  -2
   9  -8  -4 3575.40 30.7901   1
   9  -8  -3 429.608 12.7653   1
  -9  -8   3 893.554 20.1249  -2
   9  -8  -3 893.554 20.1249   1
   9  -8  -2 341.969 22.0032   1
  -9   8   2 835.728 19.7019  -2
   9   8  -2 835.728 19.7019   1
   9  -8  -1 1496.10 24.3936   1
   9   8  -1 3059.94 31.2040  -2
  -9   8   1 3059.94 31.2040   1
  -9   8   0 1606.45 41.3274   1
   9   8   0 3144.55 28.5464  -2
  -9   8   0 3144.55 28.5464   1
  -9   8  -1 390.537 25.0447   1
  -9   8  -1 1213.06 23.5815  -2
   9   8   1 1213.06 23.5815   1
  -9   8  -2 687.937 43.1065   1
   9   8   2 1022.53 20.8297  -2
  -9   8  -2 1022.53 20.8297   1
   9  -8   3-0.78048 10.4410  -2
  -9  -8  -3-0.78048 10.4410   1
   9   8   4 11.0503 7.43520  -2
  -9   8  -4 11.0503 7.43520   1
   9   8   5 191.076 99.6809  -2
  -9   8  -5 191.076 99.6809   1
   9   8   6 119.191 10.2202  -2
  -9   8  -6 119.191 10.2202   1
   9   9  -7 20.2980 7.20148   1
   9  -9  -6 31.7944 4.10204   1
   9  -9  -5 638.506 9.79594   1
   9  -9  -4 92.8702 7.24170   1
  -9  -9   4 194.824 11.2523  -2
   9  -9  -4 194.824 11.2523   1
   9  -9  -3 470.161 12.7059   1
  -9  -9   3 1040.63 21.1908  -2
   9  -9  -3 1040.63 21.1908   1
   9   9  -2 82.8668 12.1686   1
  -9   9   2 209.207 15.5872  -2
   9   9  -2 209.207 15.5872   1
   9  -9  -1 1929.18 26.6418   1
  -9   9   1 4213.43 35.8324  -2
   9   9  -1 4213.43 35.8324   1
   9   9   0 217.432 10.8576   1
  -9   9   0 453.790 15.2143  -2
   9   9   0 453.790 15.2143   1
  -9   9  -1 1396.89 50.1062   1
   9   9   1 2930.40 32.1162  -2
  -9   9  -1 2930.40 32.1162   1
   9  -9   2 57.0541 22.4261   1
   9   9   2 85.3744 11.7303  -2
  -9   9  -2 85.3744 11.7303   1
   9  -9   3 899.064 19.1111  -2
  -9  -9  -3 899.064 19.1111   1
   9   9   4 84.3053 10.8474  -2
  -9   9  -4 84.3053 10.8474   1
   9   9   5 16.8274 8.75032  -2
  -9   9  -5 16.8274 8.75032   1
   9  -9   6 35.5675 10.6220   1
   9   9   6 43.2659 10.3432  -2
  -9   9  -6 43.2659 10.3432   1
   9 -10  -6 315.959 6.81255   1
  -9  10   5 43.3564 3.67201   1
   9 -10  -4 846.848 27.2308   1
  -9 -10   4 1775.66 20.5749  -2
   9 -10  -4 1775.66 20.5749   1
   9  10  -3 368.133 13.8835   1
  -9 -10   3 810.426 19.0924  -2
   9 -10  -3 810.426 19.0924   1
   9  10  -2 65.1808 8.11286   1
  -9  10   2 188.780 14.6844  -2
   9  10  -2 188.780 14.6844   1
   9 -10  -1 15.1520 13.0089   1
  -9  10   1 26.8422 9.87028  -2
   9  10  -1 26.8422 9.87028   1
   9 -10   0 770.919 42.2712   1
  -9  10   0 1562.53 23.1381  -2
   9  10   0 1562.53 23.1381   1
   9  10   1 69.6245 9.22897  -2
  -9  10  -1 69.6245 9.22897   1
  -9  10  -2 1569.32 42.4461   1
   9  10   2 2561.72 40.1351  -2
  -9  10  -2 2561.72 40.1351   1
  -9  10  -3 44.0988 13.7434   1
   9  10   3 44.8084 16.7857  -2
  -9  10  -3 44.8084 16.7857   1
  -9  10  -4 20.4014 11.3761   1
   9  10   4 0.72735 11.2551  -2
  -9  10  -4 0.72735 11.2551   1
   9 -10   5 148.068 17.8702   1
   9  10   5 210.568 11.9931  -2
  -9  10  -5 210.568 11.9931   1
  -9  10  -6-1.61935 7.86855   1
   9 -10   6 8.28732 9.01017  -2
  -9 -10  -6 8.28732 9.01017   1
   9  11  -6 45.2125 4.26169   1
   9 -11  -5 238.744 5.82073   1
   9 -11  -4 629.051 23.6783   1
   9  11  -4 1409.32 17.4678  -2
  -9  11   4 1409.32 17.4678   1
   9 -11  -3 346.438 21.0390   1
  -9 -11   3 738.287 19.1526  -2
   9 -11  -3 738.287 19.1526   1
   9 -11  -2 936.539 24.7722   1
  -9  11   2 2209.37 31.5970  -2
   9  11  -2 2209.37 31.5970   1
   9  11  -1 83.2088 12.0819   1
  -9  11   1 178.065 14.2053  -2
   9  11  -1 178.065 14.2053   1
   9 -11   0 4.95303 9.94631   1
  -9  11   0 14.7798 9.06189  -2
   9  11   0 14.7798 9.06189   1
  -9  11  -1 204.304 19.3728   1
   9  11   1 376.161 14.0075  -2
  -9  11  -1 376.161 14.0075   1
  -9  11  -2 9.55516 12.4768   1
   9  11   2 11.3840 10.1241  -2
  -9  11  -2 11.3840 10.1241   1
  -9  11  -3 299.344 15.2110   1
   9  11   3 531.597 21.3356  -2
  -9  11  -3 531.597 21.3356   1
  -9  11  -4-3.10206 9.65181   1
  -9  11  -4 14.0066 12.4890  -2
   9  11   4 14.0066 12.4890   1
   9 -11   5 10.6929 10.9960   1
   9  11   5 17.4673 7.36507  -2
  -9  11  -5 17.4673 7.36507   1
   9 -12  -6-0.93060 5.29316   1
   9 -12  -5 126.651 4.38481   1
   9  12  -4 531.727 14.4385   1
   9  12  -4 1137.34 16.6308  -2
  -9  12   4 1137.34 16.6308   1
   9 -12  -3 1082.66 31.5530   1
   9  12  -3 2409.44 25.6296  -2
  -9  12   3 2409.44 25.6296   1
   9  12  -2 126.843 10.4521   1
   9  12  -2 293.461 14.9590  -2
  -9  12   2 293.461 14.9590   1
   9 -12  -1 398.413 22.5728   1
  -9  12   1 848.716 19.2375  -2
   9  12  -1 848.716 19.2375   1
   9 -12   0 5.19568 8.40598   1
  -9  12   0 4.06786 8.99267  -2
   9  12   0 4.06786 8.99267   1
  -9  12  -1 4.50484 12.3988   1
   9  12   1 21.2299 8.50897  -2
  -9  12  -1 21.2299 8.50897   1
  -9  12  -2 585.390 26.3466   1
   9  12   2 1015.06 20.5188  -2
  -9  12  -2 1015.06 20.5188   1
  -9  12  -3 38.4582 7.23928   1
   9  12   3 98.5957 10.1167  -2
  -9  12  -3 98.5957 10.1167   1
  -9  12  -4 28.3572 9.96308   1
   9  12   4 66.1770 9.44572  -2
  -9  12  -4 66.1770 9.44572   1
   9 -12   5 91.1348 12.2946   1
   9  12   5 121.328 10.1358  -2
  -9  12  -5 121.328 10.1358   1
   9 -13  -5 0.45805 2.60538   1
   9  13  -4 63.3105 7.15150   1
   9  13  -4 133.233 9.04355  -2
  -9  13   4 133.233 9.04355   1
   9 -13  -3 386.678 11.5646   1
   9  13  -3 808.078 23.0361  -2
  -9  13   3 808.078 23.0361   1
   9  13  -2 120.233 9.91346   1
   9  13  -2 273.849 13.6267  -2
  -9  13   2 273.849 13.6267   1
   9 -13  -1 102.852 20.1574   1
  -9  13   1 268.517 12.8747  -2
   9  13  -1 268.517 12.8747   1
   9 -13   0 349.029 14.1931   1
  -9  13   0 722.188 15.4143  -2
   9  13   0 722.188 15.4143   1
   9 -13   1 32.6531 7.81305   1
   9  13   1 38.3541 10.0881  -2
  -9  13  -1 38.3541 10.0881   1
  -9  13  -2-3.41309 10.3607   1
   9  13   2 4.37496 8.85547  -2
  -9  13  -2 4.37496 8.85547   1
  -9  13  -3 21.7553 5.78177   1
  -9  13  -3 205.101 18.9707  -2
   9  13   3 205.101 18.9707   1
   9 -13   4 641.137 28.4535   1
  -9  13  -4 1349.64 24.3508  -2
   9  13   4 1349.64 24.3508   1
   9 -13   5 162.248 15.3356   1
   9  14  -5 128.522 12.1314   1
   9 -14  -4 1.96820 2.63879   1
   9  14  -4 12.4428 7.74954  -2
  -9  14   4 12.4428 7.74954   1
   9  14  -3 14.3874 5.02253   1
   9  14  -3 41.2489 8.87707  -2
  -9  14   3 41.2489 8.87707   1
   9  14  -2 39.9447 6.28466   1
   9  14  -2 69.5299 11.0760  -2
  -9  14   2 69.5299 11.0760   1
   9 -14  -1 130.118 14.2352   1
  -9  14   1 246.046 11.6062  -2
   9  14  -1 246.046 11.6062   1
   9 -14   0 100.515 8.51336   1
  -9  14   0 209.271 11.5093  -2
   9  14   0 209.271 11.5093   1
   9 -14   1 27.3588 6.91367   1
   9  14   1 32.5336 10.6445  -2
  -9  14  -1 32.5336 10.6445   1
   9 -14   2 4.28347 8.15497   1
   9  14   2 19.3938 10.3197  -2
  -9  14  -2 19.3938 10.3197   1
  -9  14  -3 489.356 19.4951   1
  -9  14  -3 1091.63 30.1006  -2
   9  14   3 1091.63 30.1006   1
   9 -14   4 13.1264 8.03621   1
   9 -14   4 51.8708 17.9892  -2
  -9 -14  -4 51.8708 17.9892   1
   9 -14   5 343.149 16.5914   1
   9 -15  -4 32.5811 4.03738   1
   9  15  -4 55.0803 7.89140  -2
  -9  15   4 55.0803 7.89140   1
   9  15  -3 1.62372 8.28153   1
   9  15  -3 7.20712 7.77988  -2
  -9  15   3 7.20712 7.77988   1
   9  15  -2 12.2409 6.86477   1
   9  15  -2 8.17308 8.83542  -2
  -9  15   2 8.17308 8.83542   1
   9 -15  -1 2.13704 6.87440   1
  -9  15   1 4.37852 9.02768  -2
   9  15  -1 4.37852 9.02768   1
   9 -15   0 59.9514 9.77494   1
  -9  15   0 118.797 10.1624  -2
   9  15   0 118.797 10.1624   1
   9 -15   1 157.938 8.93231   1
  -9  15  -1 313.722 14.4802  -2
   9  15   1 313.722 14.4802   1
   9 -15   2-2.58418 5.79642   1
   9  15   2 9.02898 12.9283  -2
  -9  15  -2 9.02898 12.9283   1
   9 -15   3 10.0926 11.1047   1
   9 -15   3 55.5034 20.2736  -2
  -9 -15  -3 55.5034 20.2736   1
   9 -15   4 349.075 20.1783   1
   9 -15   4 585.600 26.2207  -2
  -9 -15  -4 585.600 26.2207   1
   9  16  -4 8.63937 4.71921   1
  -9  16   4 11.0041 13.1304  -2
   9  16  -4 11.0041 13.1304   1
   9 -16  -3-3.70618 3.22029   1
   9  16  -3-7.28793 11.1192  -2
  -9  16   3-7.28793 11.1192   1
   9  16  -2-2.86300 4.57667   1
   9  16  -2 3.47890 9.66057  -2
  -9  16   2 3.47890 9.66057   1
   9  16  -1 81.9275 7.15494   1
   9  16  -1 170.947 10.4987  -2
  -9  16   1 170.947 10.4987   1
   9 -16   0 84.0410 8.37529   1
  -9  16   0 126.543 10.2022  -2
   9  16   0 126.543 10.2022   1
   9 -16   1 105.971 10.3378   1
  -9  16  -1 200.892 14.4423  -2
   9  16   1 200.892 14.4423   1
  -9  16  -2 0.67110 5.80440   1
  -9  16  -2 5.93734 14.6040  -2
   9  16   2 5.93734 14.6040   1
   9 -16   3 54.7062 8.10860   1
   9 -16   3 123.853 19.1700  -2
  -9 -16  -3 123.853 19.1700   1
   9 -16   4 9.00211 7.59429   1
   9 -17  -3 2.84706 5.93418   1
   9  17  -3 1.41932 8.47945  -2
  -9  17   3 1.41932 8.47945   1
   9  17  -2 60.4331 5.82336   1
   9  17  -2 133.505 7.59271  -2
  -9  17   2 133.505 7.59271   1
   9  17  -1 36.4505 6.30264   1
   9  17  -1 85.4384 12.1553  -2
  -9  17   1 85.4384 12.1553   1
   9 -17   0 204.420 13.4334   1
  -9  17   0 322.144 11.8963  -2
   9  17   0 322.144 11.8963   1
   9 -17   1 65.1656 8.30817   1
   9  17   1 114.953 11.3255  -2
  -9  17  -1 114.953 11.3255   1
  -9  17  -2 70.2147 6.59074   1
  -9  17  -2 138.036 16.0998  -2
   9  17   2 138.036 16.0998   1
   9 -17   3 46.6616 9.99447   1
   9 -17   3 66.6007 13.2310  -2
  -9 -17  -3 66.6007 13.2310   1
   9  18  -2 6.94419 8.13967   1
   9  18  -2 14.0753 7.30704  -2
  -9  18   2 14.0753 7.30704   1
   9 -18  -1 189.679 9.36793   1
   9  18  -1 310.223 15.6667  -2
  -9  18   1 310.223 15.6667   1
   9 -18   0 181.543 7.77008   1
   9 -18   1 61.8192 8.01647   1
  -9  18  -1 179.152 12.3846  -2
   9  18   1 179.152 12.3846   1
  10   0  -6 20.5109 8.25520   1
 -10   1   6 52.8332 20.5072  -2
  10   0  -6 52.8332 20.5072   1
  10   0  -4 408.902 18.8066   1
 -10   1   4 638.476 42.8795  -2
  10   0  -4 638.476 42.8795   1
  10   0  -2 1371.79 35.9057   1
 -10   0   2 2592.40 55.2885  -2
  10   0  -2 2592.40 55.2885   1
 -10   0   0 107.590 13.8067   1
 -10   0   0 91.6541 24.5022  -2
  10   0   0 91.6541 24.5022   1
  10   0   2 4632.80 77.3704  -2
 -10   0  -2 4632.80 77.3704   1
  10   0   4 6240.75 87.7123  -2
 -10   0  -4 6240.75 87.7123   1
  10   0   6 38.7605 14.8588  -2
 -10   0  -6 38.7605 14.8588   1
  10  -1  -7 16.0277 5.79987   1
  10   1  -6-2.76562 5.08304   1
 -10   0   6 12.0236 11.7390  -2
  10  -1  -6 12.0236 11.7390   1
  10  -1  -5 175.759 8.45342   1
 -10   2   5 267.910 30.9224  -2
  10   1  -5 267.910 30.9224   1
  10   1  -4 198.391 10.3500   1
 -10   0   4 533.280 23.8947  -2
  10  -1  -4 533.280 23.8947   1
 -10   2   4 560.817 42.4759  -2
  10   1  -4 560.817 42.4759   1
  10   1  -3 1737.76 28.8275   1
 -10  -1   3 3210.41 38.8447  -2
  10  -1  -3 3210.41 38.8447   1
  10   1  -2 1940.26 33.8643   1
 -10  -1   2 3873.93 48.3235  -2
  10  -1  -2 3873.93 48.3235   1
 -10   1   1 42.0683 11.4011   1
  10   1  -1 67.8108 10.7495  -2
 -10   1   1 67.8108 10.7495   1
 -10   1   0 415.775 17.8995   1
  10  -1   0 757.358 22.7096  -2
 -10  -1   0 757.358 22.7096   1
 -10   1  -1 18.1532 11.3955   1
  10   1   1 48.6443 14.0748  -2
 -10   1  -1 48.6443 14.0748   1
  10  -1   2 2510.81 35.7790  -2
 -10  -1  -2 2510.81 35.7790   1
  10  -1   3 5425.16 62.6392  -2
 -10  -1  -3 5425.16 62.6392   1
  10   1   4 52.6313 14.3465  -2
 -10   1  -4 52.6313 14.3465   1
  10  -1   5 393.957 15.8659  -2
 -10  -1  -5 393.957 15.8659   1
  10  -1   6 241.409 9.91369  -2
 -10  -1  -6 241.409 9.91369   1
  10  -2  -7 10.2590 5.55234   1
 -10  -1   7 0.88592 13.8638  -2
  10  -2  -7 0.88592 13.8638   1
 -10   3   7 59.6624 14.5214  -2
  10   2  -7 59.6624 14.5214   1
  10   2  -6 1.18066 4.35557   1
 -10  -1   6 1.26024 17.7746  -2
  10  -2  -6 1.26024 17.7746   1
 -10   3   6 53.3863 22.1898  -2
  10   2  -6 53.3863 22.1898   1
  10   2  -5 23.1040 6.22074   1
 -10  -1   5 224.308 17.7863  -2
  10  -2  -5 224.308 17.7863   1
  10   2  -4 339.530 10.3344   1
 -10  -1   4 556.679 30.2361  -2
  10  -2  -4 556.679 30.2361   1
  10  -2  -3 566.413 17.4741   1
 -10   2   3 1192.81 28.2955  -2
  10   2  -3 1192.81 28.2955   1
 -10  -2   2 168.404 16.7823  -2
  10  -2  -2 168.404 16.7823   1
 -10   2   1 1245.43 34.6747   1
  10  -2  -1 2496.47 31.1142  -2
 -10  -2   1 2496.47 31.1142   1
 -10   2   0 13.5710 11.8017   1
  10  -2   0 0.45625 10.5305  -2
 -10  -2   0 0.45625 10.5305   1
 -10   2  -1 948.131 46.9254   1
  10   2   1 1909.02 28.4451  -2
 -10   2  -1 1909.02 28.4451   1
  10  -2   2 73.2079 11.4691  -2
 -10  -2  -2 73.2079 11.4691   1
  10  -2   3 1024.25 31.5386  -2
 -10  -2  -3 1024.25 31.5386   1
  10   2   4 252.670 13.3483  -2
 -10   2  -4 252.670 13.3483   1
  10  -2   5 655.317 16.1268  -2
 -10  -2  -5 655.317 16.1268   1
  10  -2   6 94.0263 8.86808  -2
 -10  -2  -6 94.0263 8.86808   1
  10   3  -7 132.994 12.0287   1
 -10  -2   7 142.753 9.74478  -2
  10  -3  -7 142.753 9.74478   1
  10   3  -6 11.3387 2.67655   1
 -10  -2   6 75.0746 16.0250  -2
  10  -3  -6 75.0746 16.0250   1
  10  -3  -5 9.43273 4.44133   1
 -10  -2   5 34.2095 26.0538  -2
  10  -3  -5 34.2095 26.0538   1
  10   3  -4 0.50555 4.15417   1
  10  -3  -3 419.440 33.4014   1
 -10   3   3 799.767 19.7771  -2
  10   3  -3 799.767 19.7771   1
 -10   3   2 1344.13 26.7561  -2
  10   3  -2 1344.13 26.7561   1
 -10   3   1 440.338 23.0936   1
  10  -3  -1 855.725 18.3525  -2
 -10  -3   1 855.725 18.3525   1
 -10   3   0 527.199 25.8209   1
  10   3   0 905.564 19.4757  -2
 -10   3   0 905.564 19.4757   1
 -10   3  -1 374.918 32.4968   1
  10   3   1 743.677 21.2963  -2
 -10   3  -1 743.677 21.2963   1
  10  -3   2 448.237 19.1998  -2
 -10  -3  -2 448.237 19.1998   1
  10  -3   3 137.228 16.7770  -2
 -10  -3  -3 137.228 16.7770   1
  10   3   4 447.925 15.5686  -2
 -10   3  -4 447.925 15.5686   1
  10  -3   5 256.552 11.8259  -2
 -10  -3  -5 256.552 11.8259   1
  10   3   6 30.0839 5.90582  -2
 -10   3  -6 30.0839 5.90582   1
  10  -4  -7 281.569 11.1691   1
  10  -4  -6 56.4641 5.34501   1
  10   4  -5 807.669 13.0472   1
  10  -4  -4 187.519 8.27845   1
  10  -4  -3 161.768 19.3809   1
 -10   4   3 402.895 16.4114  -2
  10   4  -3 402.895 16.4114   1
  10  -4  -2 935.013 41.0453   1
 -10  -4   2 2196.42 33.6637  -2
  10  -4  -2 2196.42 33.6637   1
  10  -4  -1 287.473 28.5674   1
 -10   4   1 512.233 14.1413  -2
  10   4  -1 512.233 14.1413   1
 -10   4   0 105.133 16.1503   1
  10   4   0 211.064 10.6004  -2
 -10   4   0 211.064 10.6004   1
 -10   4  -1 16.1890 12.9287   1
 -10   4  -1 38.6418 12.0735  -2
  10   4   1 38.6418 12.0735   1
 -10   4  -2 135.322 11.3709  -2
  10   4   2 135.322 11.3709   1
  10  -4   3 374.344 21.1526  -2
 -10  -4  -3 374.344 21.1526   1
  10   4   4 5.55631 9.29665  -2
 -10   4  -4 5.55631 9.29665   1
  10  -4   5 540.021 14.2948  -2
 -10  -4  -5 540.021 14.2948   1
  10   4   6 64.3043 10.0315  -2
 -10   4  -6 64.3043 10.0315   1
  10   5  -6 998.744 13.1699   1
  10   5  -5 114.432 6.58818   1
  10   5  -4 314.972 9.70676   1
 -10   5   3 32.0641 10.6575  -2
  10   5  -3 32.0641 10.6575   1
  10  -5  -2 4.72842 14.6698   1
 -10   5   2 52.2363 11.5083  -2
  10   5  -2 52.2363 11.5083   1
  10  -5  -1 176.981 24.5748   1
 -10   5   1 355.483 13.5425  -2
  10   5  -1 355.483 13.5425   1
 -10   5   0 502.756 25.5029   1
 -10   5   0 892.281 18.6886  -2
  10   5   0 892.281 18.6886   1
 -10   5  -1 206.395 27.1607   1
 -10   5  -1 395.537 16.0101  -2
  10   5   1 395.537 16.0101   1
  10   5   2 33.7090 8.27173  -2
 -10   5  -2 33.7090 8.27173   1
  10  -5   3 42.2790 10.3995  -2
 -10  -5  -3 42.2790 10.3995   1
  10   5   4 738.545 16.4637  -2
 -10   5  -4 738.545 16.4637   1
  10   5   5 44.5390 7.85847  -2
 -10   5  -5 44.5390 7.85847   1
 -10  -5  -6 508.545 19.6024  -2
  10  -5   6 508.545 19.6024   1
  10   6  -6 0.02479 4.32293   1
  10  -6  -5 187.220 7.53697   1
  10   6  -4 480.696 11.6153   1
  10  -6  -3 804.904 22.5489   1
 -10   6   3 1684.38 27.8638  -2
  10   6  -3 1684.38 27.8638   1
  10  -6  -2 58.6384 18.6544   1
 -10   6   2 82.3654 12.7253  -2
  10   6  -2 82.3654 12.7253   1
 -10   6   1 358.986 22.5729   1
  10  -6  -1 754.919 17.8902  -2
 -10  -6   1 754.919 17.8902   1
 -10   6   0 37.3276 11.1547   1
 -10   6   0 49.7879 10.4123  -2
  10   6   0 49.7879 10.4123   1
 -10   6  -1 862.229 32.6949   1
 -10   6  -1 1470.43 28.3892  -2
  10   6   1 1470.43 28.3892   1
 -10   6  -2 123.887 16.8169   1
  10   6   2 220.514 11.8968  -2
 -10   6  -2 220.514 11.8968   1
  10   6   3 101.606 11.1094  -2
 -10   6  -3 101.606 11.1094   1
  10  -6   4 70.8281 7.85786  -2
 -10  -6  -4 70.8281 7.85786   1
  10   6   5 285.682 10.8117  -2
 -10   6  -5 285.682 10.8117   1
  10   6   6 5.48679 8.21252  -2
 -10   6  -6 5.48679 8.21252   1
  10   7  -6 6.30089 6.20725   1
  10   7  -5 232.560 8.58837   1
  10   7  -4 98.5877 8.17887   1
  10  -7  -3 3.34161 7.16123   1
 -10   7   3 13.2857 14.7473  -2
  10   7  -3 13.2857 14.7473   1
  10  -7  -2 214.327 25.5736   1
 -10   7   2 572.472 18.9943  -2
  10   7  -2 572.472 18.9943   1
 -10  -7   1 93.7031 11.3174   1
 -10   7   1 214.130 13.4292  -2
  10   7  -1 214.130 13.4292   1
 -10   7   0 1646.14 34.5662   1
 -10   7   0 3184.14 28.7203  -2
  10   7   0 3184.14 28.7203   1
 -10   7  -1 50.0931 11.9743   1
 -10   7  -1 103.657 13.1650  -2
  10   7   1 103.657 13.1650   1
 -10   7  -2 384.072 33.4567   1
  10   7   2 643.432 17.6176  -2
 -10   7  -2 643.432 17.6176   1
  10   7   3 13.3479 8.02587  -2
 -10   7  -3 13.3479 8.02587   1
  10   7   4 17.3326 6.29480  -2
 -10   7  -4 17.3326 6.29480   1
  10   7   5 5.11221 9.16945  -2
 -10   7  -5 5.11221 9.16945   1
  10   7   6 118.523 9.20168  -2
 -10   7  -6 118.523 9.20168   1
  10  -8  -6 7.68162 6.12361   1
  10   8  -5 2.66588 3.76313   1
  10   8  -4 110.398 7.12968   1
  10  -8  -3 189.164 9.34957   1
 -10   8   3 334.943 20.5445  -2
  10   8  -3 334.943 20.5445   1
 -10  -8   2 283.710 15.7423   1
 -10   8   2 566.241 17.2560  -2
  10   8  -2 566.241 17.2560   1
 -10  -8   1 764.792 23.7481   1
 -10   8   1 1767.64 24.2530  -2
  10   8  -1 1767.64 24.2530   1
  10  -8   0 37.6867 8.64797   1
 -10   8   0 112.291 10.7728  -2
  10   8   0 112.291 10.7728   1
 -10   8  -1 376.902 18.5356   1
  10   8   1 659.998 16.5327  -2
 -10   8  -1 659.998 16.5327   1
 -10   8  -2 1270.78 35.0777   1
  10   8   2 2375.16 31.6553  -2
 -10   8  -2 2375.16 31.6553   1
 -10   8  -3 248.875 18.6552   1
  10  -8   3 379.136 14.6170  -2
 -10  -8  -3 379.136 14.6170   1
  10   8   4 91.2379 9.35516  -2
 -10   8  -4 91.2379 9.35516   1
  10   8   5 17.8222 8.46054  -2
 -10   8  -5 17.8222 8.46054   1
  10   8   6 6.11105 7.89385  -2
 -10   8  -6 6.11105 7.89385   1
  10   9  -6 5.54425 4.28786   1
 -10   9   5 65.2412 5.46327   1
  10   9  -4 6.27705 3.52449   1
  10   9  -3 355.679 14.4950   1
 -10  -9   3 761.624 25.7743  -2
  10  -9  -3 761.624 25.7743   1
  10  -9  -2 149.507 7.71668   1
 -10   9   2 383.309 18.8555  -2
  10   9  -2 383.309 18.8555   1
 -10  -9   1 52.8715 9.58022   1
 -10   9   1 225.089 13.1484  -2
  10   9  -1 225.089 13.1484   1
  10  -9   0 50.5582 7.33996   1
 -10   9   0 103.240 11.2288  -2
  10   9   0 103.240 11.2288   1
 -10   9  -1 895.900 23.5324   1
  10   9   1 2287.48 27.6331  -2
 -10   9  -1 2287.48 27.6331   1
 -10   9  -2 72.1366 8.82172   1
  10   9   2 185.286 11.8332  -2
 -10   9  -2 185.286 11.8332   1
  10  -9   3 861.795 39.9510   1
  10   9   3 1173.30 30.9860  -2
 -10   9  -3 1173.30 30.9860   1
  10  -9   4 29.4366 14.9257   1
  10   9   4 15.5962 9.10108  -2
 -10   9  -4 15.5962 9.10108   1
  10  -9   5 123.433 14.5122   1
  10   9   5 159.305 13.5307  -2
 -10   9  -5 159.305 13.5307   1
 -10  10   5 66.7852 5.02294   1
  10  10  -4 680.301 11.9890   1
  10 -10  -3 141.574 13.3345   1
 -10 -10   3 364.429 15.2039  -2
  10 -10  -3 364.429 15.2039   1
  10  10  -2 214.419 12.3603   1
 -10  10   2 448.708 19.1460  -2
  10  10  -2 448.708 19.1460   1
  10  10  -1 152.943 9.13762   1
 -10  10   1 397.900 16.4013  -2
  10  10  -1 397.900 16.4013   1
  10 -10   0 193.146 14.4256   1
  10  10   0 388.999 12.7138  -2
 -10  10   0 388.999 12.7138   1
  10  10   1 80.0264 10.7539  -2
 -10  10  -1 80.0264 10.7539   1
  10 -10   2 753.196 40.1610   1
  10  10   2 1070.37 21.8551  -2
 -10  10  -2 1070.37 21.8551   1
 -10  10  -3 103.651 13.6087   1
  10  10   3 159.239 13.4672  -2
 -10  10  -3 159.239 13.4672   1
 -10  10  -4 197.635 13.8180   1
  10  10   4 323.413 13.2769  -2
 -10  10  -4 323.413 13.2769   1
  10 -10   5 46.0981 11.0118   1
  10  10   5 65.5016 9.56735  -2
 -10  10  -5 65.5016 9.56735   1
  10  11  -5 47.0795 4.86671   1
  10  11  -4 85.3381 5.26111   1
  10 -11  -3 325.178 16.6820   1
  10  11  -3 792.477 16.1224  -2
 -10  11   3 792.477 16.1224   1
  10 -11  -2 764.198 24.8671   1
  10  11  -2 1619.97 24.4875  -2
 -10  11   2 1619.97 24.4875   1
  10  11  -1 20.8422 7.65598   1
 -10  11   1 63.3237 10.8719  -2
  10  11  -1 63.3237 10.8719   1
  10 -11   0 722.172 20.4949   1
  10  11   0 1491.66 21.6721  -2
 -10  11   0 1491.66 21.6721   1
  10  11   1 64.6194 11.2908   1
  10  11   1 139.916 12.8312  -2
 -10  11  -1 139.916 12.8312   1
 -10  11  -2 58.9901 12.7486   1
  10  11   2 75.6215 9.18807  -2
 -10  11  -2 75.6215 9.18807   1
 -10  11  -3 117.076 13.1522   1
  10  11   3 189.232 13.8349  -2
 -10  11  -3 189.232 13.8349   1
  10 -11   4 32.4246 12.5911   1
  10  11   4 60.6704 9.04345  -2
 -10  11  -4 60.6704 9.04345   1
  10  12  -5 12.3620 4.29720   1
  10  12  -4 86.6910 4.58453   1
  10  12  -3 236.035 11.4643   1
  10  12  -3 537.326 14.3571  -2
 -10  12   3 537.326 14.3571   1
  10  12  -2 173.572 14.3222   1
  10  12  -2 435.475 14.2618  -2
 -10  12   2 435.475 14.2618   1
  10 -12  -1 1000.31 21.9581   1
 -10  12   1 2229.57 27.4878  -2
  10  12  -1 2229.57 27.4878   1
  10  12   0 161.651 11.7779   1
  10  12   0 321.785 13.1776  -2
 -10  12   0 321.785 13.1776   1
  10 -12   1 160.227 12.5836   1
 -10  12  -1 300.867 12.2674  -2
  10  12   1 300.867 12.2674   1
  10 -12   2 51.4187 9.14266   1
  10  12   2 73.2321 9.05427  -2
 -10  12  -2 73.2321 9.05427   1
 -10  12  -3 47.3362 9.71057   1
 -10  12  -3 57.8536 14.4911  -2
  10  12   3 57.8536 14.4911   1
  10 -12   4 102.270 12.9261   1
  10 -12   4 170.257 21.1568  -2
 -10 -12  -4 170.257 21.1568   1
 -10  13   4 63.4581 5.03265   1
  10  13  -3 4.97169 4.95526   1
  10  13  -3 10.1459 8.72135  -2
 -10  13   3 10.1459 8.72135   1
  10  13  -2 125.012 9.32624   1
  10  13  -2 269.397 12.6266  -2
 -10  13   2 269.397 12.6266   1
  10 -13  -1 247.517 10.6460   1
 -10  13   1 548.770 14.6357  -2
  10  13  -1 548.770 14.6357   1
  10 -13   0 164.393 11.1087   1
  10  13   0 314.161 12.0068  -2
 -10  13   0 314.161 12.0068   1
  10 -13   1 143.270 11.2390   1
 -10  13  -1 264.857 10.5625  -2
  10  13   1 264.857 10.5625   1
  10  13   2 73.6243 7.35022   1
  10  13   2 125.492 12.1213  -2
 -10  13  -2 125.492 12.1213   1
  10 -13   3 28.5999 9.07058   1
  10 -13   4 42.6961 8.75972   1
  10 -13   4 91.3308 14.6888  -2
 -10 -13  -4 91.3308 14.6888   1
  10  14  -4-0.60435 3.39593   1
  10 -14  -3 28.5661 5.71883   1
  10  14  -3 70.3586 9.09147  -2
 -10  14   3 70.3586 9.09147   1
  10  14  -2 0.14826 2.25575   1
  10  14  -2 23.8740 7.78204  -2
 -10  14   2 23.8740 7.78204   1
  10  14  -1 4.44391 2.62652   1
 -10  14   1 32.3067 8.14505  -2
  10  14  -1 32.3067 8.14505   1
  10 -14   0 145.306 9.64055   1
  10  14   0 277.101 14.1981  -2
 -10  14   0 277.101 14.1981   1
  10 -14   1 168.405 8.06117   1
  10  14   1 309.139 20.1126  -2
 -10  14  -1 309.139 20.1126   1
  10  14   2 15.4167 5.96013   1
  10  14   2 17.7527 7.53943  -2
 -10  14  -2 17.7527 7.53943   1
  10 -14   3 21.6246 7.18648   1
  10 -15  -3 53.9552 6.36320   1
  10  15  -3 103.096 9.08189  -2
 -10  15   3 103.096 9.08189   1
  10 -15  -2 8.99286 5.49462   1
  10  15  -2 13.3692 6.76678  -2
 -10  15   2 13.3692 6.76678   1
  10  15  -1-0.54243 3.25062   1
 -10  15   1 0.01064 15.4413  -2
  10  15  -1 0.01064 15.4413   1
  10  15   0 48.7594 6.36185   1
  10  15   0 62.7734 10.8223  -2
 -10  15   0 62.7734 10.8223   1
  10  15   1 25.6532 5.35501   1
  10  15   1 35.9079 12.4360  -2
 -10  15  -1 35.9079 12.4360   1
  10 -15   2 8.50499 7.18249   1
  10 -15   2 3.91139 15.3251  -2
 -10 -15  -2 3.91139 15.3251   1
  10 -15   3 17.2970 8.31435   1
  10 -15   3 44.9632 13.1916  -2
 -10 -15  -3 44.9632 13.1916   1
  10 -16  -2-3.15512 3.57907   1
  10  16  -1 11.4978 8.02048   1
  10  16   0 9.06736 4.03840   1
  10 -16   0 17.0295 14.5988  -2
 -10 -16   0 17.0295 14.5988   1
  10 -16   1 92.5001 7.16061   1
  10  16   1 170.593 12.5538  -2
 -10  16  -1 170.593 12.5538   1
  10 -16   2 6.49705 7.76050   1
  10 -16   2 46.4604 13.4747  -2
 -10 -16  -2 46.4604 13.4747   1
 -10  17   1 3.82858 4.14692   1
  10 -17   0 104.253 6.60388   1
  11   0  -4 171.123 12.7868   1
 -11   1   4 187.731 26.5894  -2
  11   0  -4 187.731 26.5894   1
  11   0  -2 593.667 21.8367   1
 -11   0   2 1248.85 39.7226  -2
  11   0  -2 1248.85 39.7226   1
  11   0   0 1.22631 11.9433   1
 -11   0   0-1.68572 20.1505  -2
  11   0   0-1.68572 20.1505   1
 -11   0  -2 28.1572 14.5580   1
 -11   0  -2 76.2283 21.7158  -2
  11   0   2 76.2283 21.7158   1
  11   0   4 2916.27 60.3654  -2
 -11   0  -4 2916.27 60.3654   1
 -11   0   6-2.91553 10.0625  -2
  11  -1  -6-2.91553 10.0625   1
  11  -1  -5-3.09837 2.32273   1
 -11   2   5 30.5277 20.0473  -2
  11   1  -5 30.5277 20.0473   1
  11   1  -4 19.4712 5.43585   1
 -11   0   4 198.674 16.0579  -2
  11  -1  -4 198.674 16.0579   1
 -11   2   4 21.9049 23.1145  -2
  11   1  -4 21.9049 23.1145   1
  11   1  -3 559.954 14.7652   1
 -11  -1   3 1171.69 28.5100  -2
  11  -1  -3 1171.69 28.5100   1
  11  -1  -2 214.711 15.5343   1
 -11  -1   2 525.227 23.8506  -2
  11  -1  -2 525.227 23.8506   1
 -11  -1   1 336.749 15.3927   1
 -11   1   1 669.472 19.2685  -2
  11   1  -1 669.472 19.2685   1
 -11   1   0 738.344 25.8505   1
  11  -1   0 1461.82 26.8076  -2
 -11  -1   0 1461.82 26.8076   1
 -11   1  -1 6.95200 8.41419   1
  11  -1   1 16.2891 15.0243  -2
 -11  -1  -1 16.2891 15.0243   1
 -11   1  -2 614.212 34.7496   1
  11  -1   2 1371.51 29.5294  -2
 -11  -1  -2 1371.51 29.5294   1
  11   1   3 711.261 20.1411  -2
 -11   1  -3 711.261 20.1411   1
  11   1   4 250.250 12.8595  -2
 -11   1  -4 250.250 12.8595   1
  11  -1   5 1077.77 18.8282  -2
 -11  -1  -5 1077.77 18.8282   1
  11   2  -6 86.7467 12.2359   1
 -11  -1   6 90.9488 11.9728  -2
  11  -2  -6 90.9488 11.9728   1
 -11   3   6 100.715 15.9566  -2
  11   2  -6 100.715 15.9566   1
  11   2  -5 16.1048 5.74258   1
 -11  -1   5 25.5664 14.3380  -2
  11  -2  -5 25.5664 14.3380   1
 -11   3   5 201.196 24.6817  -2
  11   2  -5 201.196 24.6817   1
  11   2  -4-10.1351 6.44505   1
 -11  -1   4 23.2825 13.0361  -2
  11  -2  -4 23.2825 13.0361   1
  11  -2  -3 288.657 14.6195   1
 -11   2   3 591.380 19.8444  -2
  11   2  -3 591.380 19.8444   1
  11  -2  -2 1173.04 31.6158   1
 -11  -2   2 2329.96 40.1772  -2
  11  -2  -2 2329.96 40.1772   1
 -11   2   1 278.569 19.6359   1
  11  -2  -1 639.660 17.0789  -2
 -11  -2   1 639.660 17.0789   1
 -11   2   0 29.3042 11.3684   1
 -11   2   0 17.8270 9.09886  -2
  11   2   0 17.8270 9.09886   1
 -11   2  -1 663.848 20.1247   1
  11  -2   1 1047.91 24.9874  -2
 -11  -2  -1 1047.91 24.9874   1
 -11   2  -2 6.55568 14.8570   1
  11  -2   2 28.1212 11.4261  -2
 -11  -2  -2 28.1212 11.4261   1
 -11   2  -3 693.126 35.9169   1
  11  -2   3 1203.23 21.3627  -2
 -11  -2  -3 1203.23 21.3627   1
  11   2   4 208.508 9.17775  -2
 -11   2  -4 208.508 9.17775   1
  11  -2   5 18.7120 11.9913  -2
 -11  -2  -5 18.7120 11.9913   1
  11   3  -6 50.4928 5.40959   1
 -11  -2   6 108.399 11.1043  -2
  11  -3  -6 108.399 11.1043   1
  11   3  -5 270.783 9.35335   1
 -11  -2   5 342.744 19.5995  -2
  11  -3  -5 342.744 19.5995   1
  11   3  -4 15.9883 5.30439   1
 -11  -2   4 35.3931 24.1496  -2
  11  -3  -4 35.3931 24.1496   1
  11  -3  -3 300.223 11.2710   1
 -11   3   3 578.839 20.4171  -2
  11   3  -3 578.839 20.4171   1
 -11   3   2 56.7225 9.46630   1
 -11   3   2 141.684 13.4418  -2
  11   3  -2 141.684 13.4418   1
 -11   3   1 257.767 14.8822   1
  11  -3  -1 593.668 15.2900  -2
 -11  -3   1 593.668 15.2900   1
 -11   3   0 353.497 20.4640   1
 -11   3   0 692.346 15.6369  -2
  11   3   0 692.346 15.6369   1
 -11   3  -1 12.5922 11.1575   1
  11  -3   1 29.5899 10.8404  -2
 -11  -3  -1 29.5899 10.8404   1
 -11   3  -2 195.681 23.4979   1
  11  -3   2 376.511 16.4926  -2
 -11  -3  -2 376.511 16.4926   1
  11   3   3 48.6092 8.77706  -2
 -11   3  -3 48.6092 8.77706   1
  11  -3   4 69.9534 7.47502  -2
 -11  -3  -4 69.9534 7.47502   1
  11  -3   5 25.7169 15.9769  -2
 -11  -3  -5 25.7169 15.9769   1
  11   4  -6 49.9397 8.61641   1
  11   4  -5 360.243 8.61023   1
  11  -4  -4 102.620 6.14734   1
 -11   4   3 964.646 16.9362   1
 -11   4   3 2033.97 32.3271  -2
  11   4  -3 2033.97 32.3271   1
 -11   4   2 165.275 12.6681   1
 -11   4   2 322.889 15.9583  -2
  11   4  -2 322.889 15.9583   1
 -11   4   1 227.765 14.3454   1
 -11   4   1 464.109 16.3653  -2
  11   4  -1 464.109 16.3653   1
 -11   4   0 14.5401 11.1771   1
 -11   4   0 43.0038 8.74409  -2
  11   4   0 43.0038 8.74409   1
 -11   4  -1 360.656 21.0392   1
 -11   4  -1 593.888 14.5386  -2
  11   4   1 593.888 14.5386   1
 -11   4  -2 77.7758 18.2241   1
  11   4   2 188.786 11.0240  -2
 -11   4  -2 188.786 11.0240   1
 -11   4  -3-1.53283 12.5192   1
  11   4   3 0.97923 9.62484  -2
 -11   4  -3 0.97923 9.62484   1
  11  -4   4 8.62930 7.65169  -2
 -11  -4  -4 8.62930 7.65169   1
  11  -4   5 245.358 18.2652  -2
 -11  -4  -5 245.358 18.2652   1
  11   5  -5 113.079 5.51571   1
  11   5  -4 1805.84 18.0513   1
  11  -5  -3 18.0920 6.65412   1
 -11   5   3 79.0305 13.5963  -2
  11   5  -3 79.0305 13.5963   1
 -11  -5   2 232.681 10.6951   1
 -11   5   2 497.385 17.4518  -2
  11   5  -2 497.385 17.4518   1
 -11  -5   1 8.27192 7.97037   1
 -11   5   1 18.9037 9.85124  -2
  11   5  -1 18.9037 9.85124   1
 -11   5   0 50.5794 10.5455   1
 -11   5   0 114.174 10.8307  -2
  11   5   0 114.174 10.8307   1
 -11   5  -1 120.905 15.1581   1
 -11   5  -1 233.407 11.9682  -2
  11   5   1 233.407 11.9682   1
 -11   5  -2 127.528 15.0949   1
 -11  -5  -2 191.191 13.2227  -2
  11  -5   2 191.191 13.2227   1
 -11   5  -3 19.6993 13.9246   1
  11   5   3 21.6878 8.65214  -2
 -11   5  -3 21.6878 8.65214   1
  11  -5   4 1.35782 5.42183  -2
 -11  -5  -4 1.35782 5.42183   1
  11   5   5 10.1952 7.05825  -2
 -11   5  -5 10.1952 7.05825   1
  11   6  -5 152.115 5.58294   1
  11   6  -4 12.3728 4.71204   1
  11  -6  -3 464.768 13.0786   1
 -11   6   3 834.472 22.1631  -2
  11   6  -3 834.472 22.1631   1
 -11  -6   2 106.353 9.56407   1
 -11   6   2 267.610 14.6492  -2
  11   6  -2 267.610 14.6492   1
 -11  -6   1 69.0378 9.07706   1
 -11   6   1 127.392 12.4500  -2
  11   6  -1 127.392 12.4500   1
 -11   6   0 70.0526 10.7761   1
 -11   6   0 131.958 12.5623  -2
  11   6   0 131.958 12.5623   1
 -11   6  -1 143.801 12.4647   1
  11   6   1 235.102 11.0308  -2
 -11   6  -1 235.102 11.0308   1
 -11   6  -2 31.7668 11.9746   1
  11   6   2 61.9017 10.5037  -2
 -11   6  -2 61.9017 10.5037   1
 -11   6  -3 246.831 16.6177   1
  11  -6   3 416.611 14.3949  -2
 -11  -6  -3 416.611 14.3949   1
  11   6   4-17.9881 19.4479  -2
 -11   6  -4-17.9881 19.4479   1
  11   6   5 6.87742 5.58932  -2
 -11   6  -5 6.87742 5.58932   1
 -11   7   5 117.735 6.32614   1
  11   7  -4 6.96834 4.15896   1
  11  -7  -3 110.432 6.32835   1
 -11   7   3 237.248 29.8238  -2
  11   7  -3 237.248 29.8238   1
  11  -7  -2 2.05323 4.86845   1
 -11   7   2-0.09232 12.6888  -2
  11   7  -2-0.09232 12.6888   1
 -11  -7   1 100.051 10.2093   1
 -11   7   1 292.327 14.2010  -2
  11   7  -1 292.327 14.2010   1
 -11  -7   0 153.317 10.5199   1
 -11   7   0 359.972 17.1251  -2
  11   7   0 359.972 17.1251   1
 -11   7  -1 14.1989 8.93071   1
  11   7   1 86.3642 9.28113  -2
 -11   7  -1 86.3642 9.28113   1
 -11   7  -2 977.377 29.7982   1
 -11   7  -2 1621.43 18.7905  -2
  11   7   2 1621.43 18.7905   1
 -11   7  -3 19.7361 13.0176   1
  11   7   3 56.9163 7.24376  -2
 -11   7  -3 56.9163 7.24376   1
  11   7   4 8.20202 7.34666  -2
 -11   7  -4 8.20202 7.34666   1
  11   7   5 2.90135 6.70652  -2
 -11   7  -5 2.90135 6.70652   1
  11   8  -4 26.9580 4.40969   1
  11  -8  -3 15.8543 4.22398   1
 -11   8   3 15.5779 20.4780  -2
  11   8  -3 15.5779 20.4780   1
  11  -8  -2 78.5461 5.71499   1
 -11   8   2 144.019 19.0673  -2
  11   8  -2 144.019 19.0673   1
 -11  -8   1 128.667 10.5233   1
 -11   8   1 416.107 13.5589  -2
  11   8  -1 416.107 13.5589   1
 -11  -8   0 193.252 12.1948   1
  11   8   0 518.080 14.4427  -2
 -11   8   0 518.080 14.4427   1
  11  -8   1 333.949 12.5861   1
  11   8   1 922.181 17.1055  -2
 -11   8  -1 922.181 17.1055   1
 -11   8  -2 108.570 9.45761   1
 -11   8  -2 327.307 11.6864  -2
  11   8   2 327.307 11.6864   1
 -11   8  -3 273.489 13.5152   1
  11   8   3 384.026 16.0766  -2
 -11   8  -3 384.026 16.0766   1
  11  -8   4 232.998 18.7149   1
  11   8   4 313.714 13.9836  -2
 -11   8  -4 313.714 13.9836   1
  11   9  -5 58.6658 8.70087   1
 -11   9   4 14.5966 5.37584   1
  11   9  -3 1.25285 1.87816   1
 -11   9   3 125.353 16.7760  -2
  11   9  -3 125.353 16.7760   1
  11   9  -2-0.44702 4.93150   1
 -11   9   2-1.69019 11.3780  -2
  11   9  -2-1.69019 11.3780   1
 -11   9   1 173.052 11.4156   1
  11   9  -1 335.212 11.9502  -2
 -11   9   1 335.212 11.9502   1
 -11   9   0 95.0040 13.9420   1
  11   9   0 238.372 12.2816  -2
 -11   9   0 238.372 12.2816   1
  11  -9   1 10.0960 8.47137   1
  11   9   1 43.0882 8.68743  -2
 -11   9  -1 43.0882 8.68743   1
 -11   9  -2 96.5027 17.2745   1
  11   9   2 107.274 11.4072  -2
 -11   9  -2 107.274 11.4072   1
 -11   9  -3 614.471 21.0051   1
  11   9   3 971.242 29.7747  -2
 -11   9  -3 971.242 29.7747   1
  11  -9   4 24.4302 10.7048   1
  11   9   4 50.1246 9.29718  -2
 -11   9  -4 50.1246 9.29718   1
 -11  10   4 104.438 5.34773   1
 -11  10   3 20.7185 4.21393   1
 -11  10   3 230.472 17.1753  -2
  11  10  -3 230.472 17.1753   1
 -11  10   2 176.005 13.6547   1
 -11  10   2 373.072 14.6578  -2
  11  10  -2 373.072 14.6578   1
 -11  10   1 234.342 16.2056   1
  11  10  -1 488.906 12.5307  -2
 -11  10   1 488.906 12.5307   1
 -11  10   0 279.206 17.8582   1
  11  10   0 582.397 17.3263  -2
 -11  10   0 582.397 17.3263   1
  11 -10   1 66.8054 9.26265   1
  11  10   1 125.278 10.5078  -2
 -11  10  -1 125.278 10.5078   1
  11 -10   2 377.334 22.9617   1
  11  10   2 654.351 21.2587  -2
 -11  10  -2 654.351 21.2587   1
  11 -10   3 14.1699 8.13052   1
  11  10   3 13.3705 11.5687  -2
 -11  10  -3 13.3705 11.5687   1
  11 -10   4 229.681 10.4995   1
  11 -10   4 324.078 22.7704  -2
 -11 -10  -4 324.078 22.7704   1
 -11  11   4 69.0453 4.00922   1
 -11  11   3 18.6022 3.98854   1
 -11  11   3 31.9491 16.0094  -2
  11  11  -3 31.9491 16.0094   1
 -11  11   2 259.504 14.4067   1
 -11  11   2 614.711 18.6299  -2
  11  11  -2 614.711 18.6299   1
 -11  11   1 364.570 17.9813   1
  11  11  -1 794.178 15.1644  -2
 -11  11   1 794.178 15.1644   1
 -11  11   0 531.582 21.5457   1
  11  11   0 1183.93 20.5154  -2
 -11  11   0 1183.93 20.5154   1
  11 -11   1 9.40255 11.4207   1
  11  11   1 47.4123 9.86218  -2
 -11  11  -1 47.4123 9.86218   1
  11 -11   2 95.3801 10.7269   1
 -11  11  -2 153.782 15.9621  -2
  11  11   2 153.782 15.9621   1
  11 -11   3 73.1567 8.46368   1
 -11  12   3 46.7241 4.69543   1
 -11  12   3 102.803 16.0862  -2
  11  12  -3 102.803 16.0862   1
  11  12  -2 23.7473 5.75694   1
  11  12  -2 61.9400 8.11221  -2
 -11  12   2 61.9400 8.11221   1
  11 -12  -1 203.976 19.5864   1
  11  12  -1 415.885 14.4939  -2
 -11  12   1 415.885 14.4939   1
  11 -12   0 448.473 26.6611   1
  11  12   0 941.584 16.8535  -2
 -11  12   0 941.584 16.8535   1
  11 -12   1 430.585 20.8548   1
  11  12   1 1068.67 18.3437  -2
 -11  12  -1 1068.67 18.3437   1
  11 -12   2 16.2222 7.57295   1
  11 -12   2-0.03094 16.5299  -2
 -11 -12  -2-0.03094 16.5299   1
  11 -12   3 3.10017 5.60386   1
 -11  13   3 29.0834 4.06223   1
  11 -13  -2 3.33556 6.68481   1
  11  13  -2 14.8993 6.20864  -2
 -11  13   2 14.8993 6.20864   1
  11 -13  -1 60.0129 13.2750   1
  11  13  -1 106.607 10.9200  -2
 -11  13   1 106.607 10.9200   1
  11 -13   0 140.807 16.4638   1
  11  13   0 210.606 10.1805  -2
 -11  13   0 210.606 10.1805   1
  11 -13   1 169.394 12.8094   1
  11  13   1 368.652 12.9070  -2
 -11  13  -1 368.652 12.9070   1
  11 -13   2 47.4405 6.93323   1
  11 -13   2 125.112 17.2257  -2
 -11 -13  -2 125.112 17.2257   1
 -11  14   2 1.01343 3.23135   1
 -11  14   1 7.61391 5.11860   1
 -11  14   1 3.94482 10.5046  -2
  11  14  -1 3.94482 10.5046   1
  11  14   0 7.28460 8.86571  -2
 -11  14   0 7.28460 8.86571   1
  11 -14   1 41.0953 10.1616   1
  11 -14   1 77.2050 15.0453  -2
 -11 -14  -1 77.2050 15.0453   1
 -12   1   4 35.5879 16.0058  -2
  12   0  -4 35.5879 16.0058   1
 -12   0   2 629.855 25.2620  -2
  12   0  -2 629.855 25.2620   1
 -12   0   0 560.252 23.1567  -2
  12   0   0 560.252 23.1567   1
  12   0   2 80.8256 14.1168   1
 -12   0  -2 98.0132 14.7246  -2
  12   0   2 98.0132 14.7246   1
  12   0   4 18.2219 7.06406  -2
 -12   0  -4 18.2219 7.06406   1
  12  -1  -5 31.4999 7.56431   1
 -12   0   4 33.1880 12.8385  -2
  12  -1  -4 33.1880 12.8385   1
 -12   2   4 89.5888 18.1205  -2
  12   1  -4 89.5888 18.1205   1
  12  -1  -3 81.9654 7.90446   1
 -12   2   3 109.183 21.8123  -2
  12   1  -3 109.183 21.8123   1
 -12  -1   2 48.5520 16.2500   1
 -12  -1   2 133.901 14.1038  -2
  12  -1  -2 133.901 14.1038   1
 -12  -1   1 279.719 25.9616   1
 -12  -1   1 599.751 22.3323  -2
  12  -1  -1 599.751 22.3323   1
  12  -1   0 574.962 16.1009  -2
 -12  -1   0 574.962 16.1009   1
  12  -1   1 28.3117 12.1695   1
  12  -1   1 52.8136 9.54138  -2
 -12  -1  -1 52.8136 9.54138   1
  12  -1   2 111.359 10.2131   1
 -12  -1  -2 259.224 12.2498  -2
  12  -1   2 259.224 12.2498   1
 -12  -1  -3 8.26895 5.97790  -2
  12  -1   3 8.26895 5.97790   1
  12  -1   4 250.485 7.61703  -2
 -12  -1  -4 250.485 7.61703   1
  12   2  -5 2.47674 7.17497   1
 -12  -1   5 27.3232 8.73363  -2
  12  -2  -5 27.3232 8.73363   1
  12   2  -4 88.3742 9.22722   1
 -12  -1   4 118.442 14.5103  -2
  12  -2  -4 118.442 14.5103   1
 -12   3   4 158.404 20.7279  -2
  12   2  -4 158.404 20.7279   1
 -12   2   3 1.93110 2.93608   1
 -12  -1   3 116.012 16.3334  -2
  12  -2  -3 116.012 16.3334   1
 -12   3   3 59.9003 21.7363  -2
  12   2  -3 59.9003 21.7363   1
 -12  -2   2 0.14453 2.93508   1
 -12  -2   2 204.997 14.8698  -2
  12  -2  -2 204.997 14.8698   1
 -12  -2   1 229.308 17.3007   1
 -12  -2   1 574.511 20.8940  -2
  12  -2  -1 574.511 20.8940   1
 -12   2   0 128.965 19.9694   1
  12  -2   0 265.590 12.6550  -2
 -12  -2   0 265.590 12.6550   1
  12  -2   1 505.741 26.8264   1
 -12  -2  -1 863.887 16.8149  -2
  12  -2   1 863.887 16.8149   1
  12  -2   2 38.3762 13.5073   1
 -12  -2  -2 39.8220 7.99515  -2
  12  -2   2 39.8220 7.99515   1
 -12  -2  -3 57.5520 5.26480  -2
  12  -2   3 57.5520 5.26480   1
  12  -2   4 2.70142 6.35301  -2
 -12  -2  -4 2.70142 6.35301   1
  12   3  -4 106.354 5.60271   1
 -12  -2   4 159.517 14.5777  -2
  12  -3  -4 159.517 14.5777   1
 -12  -3   3 62.4663 5.14809   1
 -12  -2   3 112.681 16.1242  -2
  12  -3  -3 112.681 16.1242   1
 -12  -3   2 7.99916 5.48911   1
 -12   3   2 16.0387 13.0348  -2
  12   3  -2 16.0387 13.0348   1
 -12  -3   1 108.907 8.06379   1
 -12   3   1 218.039 17.5443  -2
  12   3  -1 218.039 17.5443   1
 -12   3   0 131.976 9.99149   1
  12  -3   0 284.113 11.4856  -2
 -12  -3   0 284.113 11.4856   1
 -12   3  -1 393.506 17.3648   1
 -12  -3  -1 803.109 14.8321  -2
  12  -3   1 803.109 14.8321   1
 -12   3  -2 269.324 14.5977   1
 -12  -3  -2 452.591 10.2204  -2
  12  -3   2 452.591 10.2204   1
  12  -3   3-3.61775 10.5638   1
 -12  -3  -3 4.11287 5.34491  -2
  12  -3   3 4.11287 5.34491   1
 -12   3  -4 11.2425 5.87264  -2
  12   3   4 11.2425 5.87264   1
  12   4  -4 70.9860 4.34869   1
 -12   4   3 519.021 9.12953   1
 -12  -4   2 26.1970 6.21331   1
 -12   4   2 74.7754 11.8059  -2
  12   4  -2 74.7754 11.8059   1
 -12  -4   1 181.047 8.41268   1
 -12   4   1 406.655 16.8233  -2
  12   4  -1 406.655 16.8233   1
 -12   4   0 49.6490 8.56451   1
  12  -4   0 98.1049 11.2349  -2
 -12  -4   0 98.1049 11.2349   1
  12  -4   1 76.8487 7.24003   1
 -12   4  -1 119.327 10.1425  -2
  12   4   1 119.327 10.1425   1
  12  -4   2 222.485 10.2585   1
 -12   4  -2 373.346 9.75410  -2
  12   4   2 373.346 9.75410   1
  12  -4   3 218.222 17.8837   1
  12   4   3 301.903 10.9366  -2
 -12   4  -3 301.903 10.9366   1
  12  -4   4 6.94226 8.37660  -2
 -12  -4  -4 6.94226 8.37660   1
  12   5  -4 299.783 6.38304   1
  12   5  -3 35.2037 4.32384   1
 -12  -5   2 958.799 15.4501   1
 -12   5   2 2231.02 28.1178  -2
  12   5  -2 2231.02 28.1178   1
 -12  -5   1 59.1431 6.44970   1
 -12   5   1 141.432 12.7994  -2
  12   5  -1 141.432 12.7994   1
 -12  -5   0 186.100 9.94000   1
 -12   5   0 356.291 15.8227  -2
  12   5   0 356.291 15.8227   1
 -12   5  -1 1.45610 2.69837   1
 -12   5  -1 22.8036 8.56597  -2
  12   5   1 22.8036 8.56597   1
 -12   5  -2 159.896 12.2206   1
  12  -5   2 289.279 11.5739  -2
 -12  -5  -2 289.279 11.5739   1
  12  -5   3 147.194 15.6623   1
  12   5   3 241.477 11.7403  -2
 -12   5  -3 241.477 11.7403   1
  12  -5   4 65.0143 9.98087   1
  12   5   4 86.6632 9.08810  -2
 -12   5  -4 86.6632 9.08810   1
  12   6  -4 8.17624 4.28746   1
  12   6  -3 163.955 5.73178   1
  12  -6  -2 89.7329 5.75737   1
 -12   6   2 232.643 18.9118  -2
  12   6  -2 232.643 18.9118   1
 -12  -6   1 94.1594 5.79626   1
 -12   6   1 772.843 18.4994  -2
  12   6  -1 772.843 18.4994   1
 -12  -6   0 62.1226 7.67082   1
  12   6   0 196.766 11.1716  -2
 -12   6   0 196.766 11.1716   1
 -12  -6  -1-0.23807 5.70989   1
  12  -6   1 16.5694 10.9970  -2
 -12  -6  -1 16.5694 10.9970   1
  12  -6   2 31.5206 12.7802   1
  12  -6   2 64.5892 10.7058  -2
 -12  -6  -2 64.5892 10.7058   1
  12  -6   3 307.091 19.1118   1
  12   6   3 424.648 11.3030  -2
 -12   6  -3 424.648 11.3030   1
  12   6   4 29.4541 6.68020  -2
 -12   6  -4 29.4541 6.68020   1
 -12   7   4-0.41377 3.04417   1
  12   7  -3 62.6058 5.17717   1
  12  -7  -2 16.5284 3.97181   1
 -12   7   2 52.4147 18.5245  -2
  12   7  -2 52.4147 18.5245   1
  12  -7  -1 138.201 6.31084   1
  12   7  -1 263.002 12.8404  -2
 -12   7   1 263.002 12.8404   1
 -12   7   0 0.79896 8.09862   1
  12   7   0 4.75373 7.66798  -2
 -12   7   0 4.75373 7.66798   1
 -12   7  -1 112.851 11.4800   1
  12  -7   1 187.166 12.4356  -2
 -12  -7  -1 187.166 12.4356   1
  12  -7   2 319.714 21.0619   1
  12   7   2 500.803 14.9677  -2
 -12   7  -2 500.803 14.9677   1
  12  -7   3 26.9793 10.6152   1
  12   7   3 37.6332 9.18639  -2
 -12   7  -3 37.6332 9.18639   1
 -12   8   3 0.27784 4.37125   1
  12   8  -2-0.49757 1.73234   1
 -12   8   2 13.0420 11.6625  -2
  12   8  -2 13.0420 11.6625   1
  12   8  -1 12.9318 4.11345   1
  12   8  -1 26.9054 10.6890  -2
 -12   8   1 26.9054 10.6890   1
 -12   8   0 305.083 11.2266   1
  12   8   0 572.578 14.4633  -2
 -12   8   0 572.578 14.4633   1
 -12   8  -1 1.69786 2.95030   1
 -12   8  -1 308.133 14.1728  -2
  12   8   1 308.133 14.1728   1
  12  -8   2 35.2526 11.5881   1
  12   8   2 66.5321 10.6910  -2
 -12   8  -2 66.5321 10.6910   1
  12  -8   3 178.570 14.1120   1
  12   8   3 294.471 11.7390  -2
 -12   8  -3 294.471 11.7390   1
 -12   9   3 20.9182 3.73333   1
  12  -9  -2-3.04699 5.47731   1
 -12   9   2 5.67767 10.3279  -2
  12   9  -2 5.67767 10.3279   1
  12  -9  -1 146.863 10.3665   1
  12   9  -1 283.318 10.9387  -2
 -12   9   1 283.318 10.9387   1
  12  -9   0 9.47719 10.9612   1
  12   9   0 17.6841 6.99417  -2
 -12   9   0 17.6841 6.99417   1
  12  -9   1 54.7052 13.0075   1
  12   9   1 154.872 11.1810  -2
 -12   9  -1 154.872 11.1810   1
 -12   9  -2 110.510 8.11181   1
 -12   9  -2 211.075 14.8307  -2
  12   9   2 211.075 14.8307   1
  12 -10  -2 148.828 9.35157   1
 -12  10   2 239.659 13.0913  -2
  12  10  -2 239.659 13.0913   1
  12 -10  -1 17.6947 5.00523   1
  12  10  -1 38.4676 7.60349  -2
 -12  10   1 38.4676 7.60349   1
  12 -10   0 179.591 16.0172   1
  12  10   0 379.813 11.4950  -2
 -12  10   0 379.813 11.4950   1
  12 -10   1 103.724 13.7276   1
 -12  10  -1 277.664 14.7719  -2
  12  10   1 277.664 14.7719   1
  12 -10   2 7.13656 8.57898   1
  12 -10   2 19.9263 12.6251  -2
 -12 -10  -2 19.9263 12.6251   1
  12 -11  -2 49.3948 5.55855   1
 -12  11   2 99.2693 12.6829  -2
  12  11  -2 99.2693 12.6829   1
  12 -11  -1 100.098 10.6645   1
  12  11  -1 144.298 8.16245  -2
 -12  11   1 144.298 8.16245   1
  12 -11   0 176.502 13.3315   1
  12 -11   1 123.810 12.2432   1
  13   0  -2 22.0034 7.06452   1
 -13   0   0 110.525 13.3056  -2
  13   0   0 110.525 13.3056   1
 -13   0  -2 407.016 13.4842  -2
  13   0   2 407.016 13.4842   1
  13  -1  -3 64.1357 8.48740   1
 -13   0   2 46.6719 11.5148  -2
  13  -1  -2 46.6719 11.5148   1
 -13   2   2 46.7338 14.3991  -2
  13   1  -2 46.7338 14.3991   1
 -13   1   1 95.9369 12.8860  -2
  13   1  -1 95.9369 12.8860   1
 -13  -1   0 130.178 10.6521  -2
  13  -1   0 130.178 10.6521   1
 -13  -1  -1 386.895 12.0649  -2
  13  -1   1 386.895 12.0649   1
 -13   1  -2 186.321 9.63895  -2
  13   1   2 186.321 9.63895   1
  13   2  -3 7.50878 7.71553   1
 -13  -1   3 48.7927 9.00691  -2
  13  -2  -3 48.7927 9.00691   1
 -13   3   3 71.5677 12.6893  -2
  13   2  -3 71.5677 12.6893   1
  13   2  -2 57.6658 7.58231   1
 -13  -1   2 90.3659 11.8143  -2
  13  -2  -2 90.3659 11.8143   1
 -13   3   2 102.530 16.6814  -2
  13   2  -2 102.530 16.6814   1
  13   2  -1 91.4039 13.4270   1
 -13   2   1 172.872 14.1360  -2
  13   2  -1 172.872 14.1360   1
  13   2   0 208.214 17.2162   1
 -13   2   0 376.222 17.7217  -2
  13   2   0 376.222 17.7217   1
  13   2   1 78.7671 13.1900   1
 -13   2  -1 123.364 10.8995  -2
  13   2   1 123.364 10.8995   1
 -13   2  -2 120.963 9.79667  -2
  13   2   2 120.963 9.79667   1
  13   3  -2 40.0038 5.58946   1
 -13  -2   2 62.5110 11.1065  -2
  13  -3  -2 62.5110 11.1065   1
 -13   3   1 74.4056 10.1529  -2
  13   3  -1 74.4056 10.1529   1
 -13   3   0 48.6506 10.1294  -2
  13   3   0 48.6506 10.1294   1
 -13   3  -1 473.731 12.8692  -2
  13   3   1 473.731 12.8692   1
 -13   3  -2 183.425 8.82412  -2
  13   3   2 183.425 8.82412   1
  13   4  -2 70.4273 4.47660   1
  13   4  -1 683.925 17.1530   1
  13   4  -1 1155.76 15.2821  -2
 -13   4   1 1155.76 15.2821   1
 -13   4   0 57.1237 9.79956  -2
  13   4   0 57.1237 9.79956   1
 -13   4  -1 69.0208 7.60704  -2
  13   4   1 69.0208 7.60704   1
  13   4   2 77.8389 7.07558  -2
 -13   4  -2 77.8389 7.07558   1
  13   5  -2 319.542 10.3735   1
  13  -5  -1 5.79297 3.89114   1
  13   5  -1 33.3863 7.85091  -2
 -13   5   1 33.3863 7.85091   1
 -13   5   0 1275.54 24.4898  -2
  13   5   0 1275.54 24.4898   1
 -13   5  -1 78.6121 10.6778  -2
  13   5   1 78.6121 10.6778   1
 -13   5  -2 16.8224 11.3667  -2
  13   5   2 16.8224 11.3667   1
  13   6  -2 14.9529 7.05749   1
 -13   6   1 141.628 17.1004  -2
  13   6  -1 141.628 17.1004   1
 -13   6   0 322.942 21.5459  -2
  13   6   0 322.942 21.5459   1
 -13   6  -1 103.438 10.3500   1
  13   7   1 102.588 9.53264   1
   0  -1   9 0.37379 18.1024   2
   0  -2   8 366.206 19.2941   2
   0   2   9 22.9710 29.1114   2
   0   3   9-29.1362 27.4850   2
   0  -4   6 2849.63 65.9659   2
   0   4  -7 787.034 90.3276   2
   0   5   1 5850.39 67.6497   2
   0  -5   9 89.4596 13.0610   2
   0   6   2 2086.37 61.0213   2
   0  -6   9 469.270 21.3354   2
   0  -7   9 10.9458 11.3985   2
   0   8   5 3948.46 56.2013   2
   0   8   6 860.098 45.9142   2
   0   8   7 162.632 27.9283   2
   0   8   9 21.1598 30.0246   2
   0   9   2 539.233 28.3175   2
   0   9   5 1185.32 52.2660   2
   0   9   6 379.982 31.9260   2
   0   9   7 1145.12 49.4076   2
   0   9   8-1.32011 16.2924   2
   0  -9   9-9.59662 10.2499   2
   0  10   4 8.31956 10.9345   2
   0  10   5 509.402 38.3407   2
   0  10   6 1039.48 48.5110   2
   0 -10   7 116.751 21.5850   2
   0  10   8 116.984 20.1075   2
   0 -10   9 23.6832 10.8252   2
   0  11   4 1983.94 68.5917   2
   0  11   5 323.048 34.7164   2
   0 -11   6 51.1444 14.1771   2
   0 -11   7 422.722 22.6801   2
   0  11   8 35.5082 15.9114   2
   0 -11   9 26.3658 10.1243   2
   0  12   4 1923.52 49.8879   2
   0  12   5 812.182 49.9964   2
   0  12   6 283.076 20.6175   2
   0 -12   7-3.62463 10.4568   2
   0  12   8 40.6736 14.4401   2
   0 -12   9 52.9754 9.26691   2
   0  13   1 4.82389 16.3305   2
   0  13  -2 4382.46 80.8435   2
   0  13  -4 4696.67 66.6840   2
   0  13   5 966.626 35.8939   2
   0  13   6-0.09226 12.4842   2
   0 -13   7 5.71258 10.6722   2
   0 -14   0 3626.30 53.4372   2
   0 -14  -1 3678.14 37.5777   2
   0  14  -2 2.83804 10.5797   2
   0  14  -3 3448.44 59.8968   2
   0 -14   4 258.931 14.1077   2
   0  14   5 32.0264 11.3715   2
   0 -14   6 147.786 13.7392   2
   0 -14   7 26.1240 10.4484   2
   0  14   8 141.215 24.4475   2
   0 -15   1 1009.49 22.2927   2
   0  15  -2 3497.68 55.8622   2
   0  15  -3 233.124 13.7855   2
   0 -15   4 132.772 10.4762   2
   0  15   5 515.745 18.2231   2
   0 -15   6 184.740 11.9310   2
   0 -15   7 130.672 15.6675   2
   0  15   8 58.2969 27.2440   2
   0 -16   0 2609.90 50.1397   2
   0 -16   1 149.851 10.9663   2
   0 -16   2 55.1572 9.83260   2
   0 -16   3 487.739 15.1667   2
   0 -16   4 502.793 14.4159   2
   0  16   5 7.42028 8.54482   2
   0 -16   6 125.122 12.1647   2
   0 -17  -1 603.599 20.5354   2
   0 -17   2 226.272 13.1146   2
   0 -17   3 15.7872 9.23793   2
   0 -17   4 141.515 10.8793   2
   0 -17   5 139.656 11.9370   2
   0 -17   6 8.04574 8.05443   2
   0  18   0 2497.37 62.3954   2
   0 -18   1 295.271 13.8465   2
   0 -18   2 489.495 20.9077   2
   0 -18   3 13.1094 9.22197   2
   0 -18   4 55.1253 9.29313   2
   0 -18   5 16.9131 7.22589   2
   0 -18   6 206.253 13.6069   2
   0 -18   7 15.2335 9.68331   2
   0 -19   1 1532.96 33.7267   2
   0 -19   2 24.5950 11.6838   2
   0 -19   3 53.1635 11.5274   2
   0 -19   4 22.6845 7.66840   2
   0 -19   5 174.211 8.89933   2
   0 -19   6 7.42268 7.29150   2
   0 -20   0 298.225 26.3232   2
   0 -20   1 49.5318 13.6267   2
   0 -20   2 92.5965 12.8566   2
   0 -20   3 402.931 16.4855   2
   0 -20   4-2.69973 8.81538   2
   0 -20   5-0.70154 2.30557   2
   0 -21   1 18.9797 14.2526   2
   0 -21   2 62.5365 11.2723   2
   0 -21   3 30.8195 8.75385   2
   0 -21   4 193.373 11.9503   2
   0 -21   5 53.1416 9.31564   2
   0  22   0 4.82335 15.7309   2
   0 -22   1 56.9796 9.97464   2
   0 -22   2 6.80610 8.06652   2
   0 -22   3 201.931 11.0921   2
   0 -22   4 13.2274 3.86137   2
   0 -23   1 6.68908 5.77631   2
   0 -23   2 21.5286 7.22348   2
   0 -23   3 9.53832 5.36509   2
   0 -23   4 30.8301 7.81799   2
   0  24   0 36.8320 13.0436   2
   0  24  -1 0.56857 6.11872   2
   0 -24   2 3.34605 6.99613   2
   0  24   3-4.72941 8.48791   2
   0  25   1-11.0522 7.19421   2
  -1   0   8 444.856 44.5633   2
  -1   1   9 397.522 38.5161   2
  -1  -1   8-20.0547 26.0192   2
   1  -1   9 666.726 28.5127   2
  -1   2   9 121.021 31.9874   2
  -1  -2   8 475.153 41.7665   2
  -1  -2   2 1164.83 25.6867   2
  -1   3   9 390.259 39.8833   2
  -1  -3   8 447.498 24.4199   2
  -1  -3   2 625.954 31.6288   2
   1  -3  -1 1178.70 30.0652   2
   1   3   2 11033.9 106.629   2
  -1   4   9 568.355 44.9363   2
  -1  -4   8 280.697 22.0614   2
  -1  -4   6 2826.06 62.3724   2
   1  -4  -2 14586.3 79.4902   2
   1  -4  -1 49737.0 104.308   2
   1   4   9 48.4391 25.4717   2
   1   4  10 78.4490 18.8313   2
  -1   5   9 52.6937 30.8545   2
  -1  -5   8 2793.03 65.2636   2
  -1  -5   6 3845.00 74.6322   2
  -1   5   1 12506.4 76.9632   2
   1   5   1 10374.9 103.889   2
   1  -5   7 132.102 47.8830   2
   1   5   9-45.7736 25.3181   2
   1   5  10 313.018 22.5010   2
  -1   6   9 268.861 15.5305   2
  -1   6   8 88.9293 40.1729   2
  -1  -6   6 1712.22 53.2874   2
   1  -6  -1 17452.3 94.4121   2
   1   6   1 3848.63 62.6494   2
   1   6   4 20.7555 11.1928   2
   1   6   9 218.834 34.1236   2
   1   6  10 85.9220 17.2407   2
  -1  -7   9 6.25405 10.5675   2
  -1   7   8 12.9662 21.7353   2
  -1  -7   6 63.1082 14.3590   2
  -1   7   5 4178.23 83.2964   2
  -1  -7   1 719.784 17.9016   2
   1   7   5 60.4555 21.9759   2
   1   7   9 280.526 36.1787   2
  -1  -8   9-3.62980 10.0929   2
  -1   8   8-8.77739 19.1246   2
  -1  -8   7-5.06206 11.4738   2
  -1  -8   6 808.515 30.1268   2
  -1   8   5 119.703 22.0575   2
  -1   8   3 6951.96 139.154   2
  -1  -8   2 694.345 31.5429   2
  -1   8   1 2117.78 30.9130   2
   1   8   5 1681.21 51.7725   2
   1   8   9 11.3597 27.9141   2
  -1   9   9-5.66054 9.41952   2
  -1  -9   7 3.15676 11.6650   2
  -1  -9   6 40.1830 10.7207   2
  -1   9   5 2228.35 44.1459   2
  -1   9   4 1651.86 37.1138   2
   1   9  -3 1860.84 36.3328   2
  -1   9   2 1299.22 47.2967   2
  -1   9   1 6463.55 96.0062   2
   1   9   5 132.635 23.0140   2
   1   9   9 230.214 33.1044   2
  -1  10   9 71.3477 10.6526   2
  -1 -10   7-2.64260 10.8790   2
  -1 -10   6-0.41394 10.5283   2
  -1  10   5 27.1363 19.0637   2
  -1  10   4 4887.48 100.733   2
  -1  10   1 933.036 42.1198   2
   1  10   5 282.841 17.4324   2
   1  10   7 161.740 22.7481   2
   1  10   9 12.2027 26.0706   2
  -1 -11   9-3.87455 8.93086   2
  -1  11   8 241.614 19.8660   2
  -1 -11   7 118.411 21.4441   2
  -1 -11   6 20.6596 12.3232   2
  -1  11   5 1596.71 57.4451   2
  -1  11   4 3387.24 228.769   2
  -1  11   3 422.271 25.7327   2
   1  11   3 4198.16 92.8344   2
   1 -11   4 775.801 39.2233   2
   1  11   5 82.8596 13.5466   2
   1  11   6 981.666 31.3414   2
   1  11   7 665.486 33.2310   2
   1  11   9 22.2192 22.3418   2
  -1 -12   9 211.693 13.9375   2
  -1  12   8 13.2401 15.9576   2
  -1 -12   7 21.1782 12.2580   2
  -1 -12   6 20.7239 12.8908   2
  -1  12   5 81.4864 11.7600   2
  -1  12   4 2507.38 46.6919   2
   1  12  -3 6699.84 70.9899   2
  -1  12   2 819.611 40.2857   2
   1  12   1 114.798 19.4800   2
   1  12   3 406.041 26.7482   2
   1  12   5 1135.38 28.9508   2
   1  12   6 429.044 22.2057   2
   1  12   7 212.121 21.7779   2
   1  12   9 31.3155 12.2378   2
  -1  13   8 554.712 21.1266   2
  -1 -13   7 101.575 14.2780   2
  -1 -13   6 382.657 23.5826   2
  -1  13   5 344.341 16.6784   2
  -1  13   4 316.440 21.9635   2
   1  13  -3 1293.00 29.9189   2
   1  13  -2 11551.6 95.0150   2
   1  13  -1 3520.00 55.7042   2
  -1 -13   0 2114.04 40.5130   2
  -1 -13  -1 186.142 16.0397   2
  -1 -13  -2 529.945 20.2474   2
  -1 -13  -4 1299.17 36.1497   2
   1  13   5 387.740 17.0360   2
   1  13   6 1053.27 31.0867   2
  -1 -14   7 715.229 21.6251   2
  -1 -14   6 678.191 23.0515   2
  -1 -14   5 163.939 13.1793   2
  -1 -14   4 25.7587 11.5150   2
  -1 -14   3 1536.80 29.5994   2
  -1 -14   2 197.012 11.7912   2
  -1 -14   1 2888.17 36.6759   2
   1 -14   0 857.462 19.4488   2
  -1 -14  -1 1462.90 29.9747   2
  -1 -14  -2 281.630 17.3006   2
  -1  14  -3 1732.33 41.6335   2
  -1  14  -4 67.4480 12.9823   2
  -1  14  -5 1082.94 26.5472   2
   1  14   6 13.4611 18.3017   2
   1  14   8 77.5888 20.7543   2
  -1 -15   8 201.211 18.1535   2
  -1 -15   7 267.252 15.8545   2
  -1 -15   6 55.8591 10.5731   2
  -1 -15   5 16.9636 8.18730   2
  -1  15   4 395.266 15.7024   2
  -1 -15   3 2166.98 34.3575   2
  -1 -15   2 745.155 20.9003   2
  -1 -15   1 69.4588 9.04364   2
   1 -15   0 4011.80 41.7751   2
   1 -15   1 1152.65 21.9952   2
  -1 -15  -2 384.185 17.1935   2
  -1  15  -3 107.368 16.5679   2
  -1  15  -4 965.041 25.9339   2
   1  15   5 58.9361 12.7006   2
   1  15   6 14.5159 17.3790   2
   1  15   7 95.8836 26.6116   2
  -1 -16   8 26.0785 8.71488   2
  -1 -16   7 14.2985 5.09464   2
  -1 -16   6 247.130 14.5191   2
  -1 -16   5 55.6798 8.69875   2
  -1  16   4 98.4288 12.3136   2
  -1 -16   3 5.20904 8.12442   2
  -1 -16   2 1093.43 29.8534   2
  -1 -16   1 335.054 14.8453   2
  -1 -16   0 273.252 16.5941   2
   1 -16   1 37.3399 9.85710   2
   1 -16   2 491.008 18.0124   2
   1 -16   3 76.0545 10.5477   2
  -1  16  -4 2.08537 9.91917   2
   1 -16   5 53.7842 9.97091   2
   1 -16   6 375.951 21.3184   2
   1 -16   7-0.81868 4.36108   2
   1  16   8 8.59391 17.6641   2
  -1 -17   7 409.047 19.3650   2
  -1 -17   6 42.5159 7.80279   2
  -1  17   5 39.2016 7.94360   2
  -1 -17   4 148.408 10.1876   2
  -1 -17   3 371.988 16.1926   2
   1  17  -2 531.542 19.9897   2
  -1 -17   1 72.1846 11.2946   2
   1 -17   0 70.6719 10.1313   2
   1 -17   1 700.361 20.2636   2
   1 -17   2 133.339 12.1455   2
   1 -17   3 136.615 10.2664   2
   1 -17   4 15.2436 7.30068   2
   1 -17   5 29.9279 8.93210   2
   1 -17   6 102.480 13.2348   2
  -1 -18   7 89.1089 9.11860   2
  -1 -18   6 181.237 11.0493   2
  -1  18   5 18.6427 7.66753   2
  -1 -18   4 169.908 10.0542   2
  -1  18   3 63.7438 8.96990   2
  -1 -18   2 221.734 15.4888   2
  -1 -18   1 30.4139 10.3606   2
   1 -18   0 1977.37 29.7903   2
   1 -18   1 22.3910 9.86791   2
   1 -18   2 706.138 26.1543   2
   1 -18   3 281.451 18.0458   2
   1 -18   4 351.190 12.8466   2
   1 -18   5 29.3971 7.41257   2
   1 -18   6 184.556 9.72880   2
   1 -18   7 25.9115 8.16844   2
  -1 -19   6 3.36298 6.21003   2
  -1  19   5 66.0411 9.54654   2
  -1 -19   4 22.9064 6.91609   2
  -1 -19   3 177.538 13.4010   2
  -1  19   2 201.910 12.0342   2
  -1 -19   1 627.149 22.0664   2
   1 -19   0 31.8026 9.57787   2
   1 -19   1 1006.76 26.6393   2
   1 -19   2 111.093 14.2323   2
   1 -19   3 783.197 25.8581   2
   1 -19   4 123.917 8.21491   2
   1 -19   5 3.98251 4.58032   2
   1 -19   6 12.3989 6.99357   2
  -1 -20   6 62.6593 10.6262   2
  -1 -20   5 8.79329 4.17383   2
  -1 -20   4 103.837 10.9113   2
  -1 -20   3 113.201 13.9949   2
  -1  20   2 6.67384 9.11742   2
  -1 -20   1 549.501 24.4732   2
  -1 -20   0 560.197 26.4901   2
   1 -20   1 92.4444 14.7010   2
   1 -20   2 75.1424 10.7974   2
   1 -20   3 11.0307 8.34091   2
   1 -20   4 47.3622 9.08160   2
   1 -20   5 218.869 12.0650   2
  -1 -21   5 2.02803 7.57904   2
  -1 -21   4 52.5351 11.0831   2
  -1 -21   3 212.805 12.5169   2
  -1 -21   2 374.139 15.7836   2
  -1 -21   1-12.3409 8.98067   2
  -1 -21   0 2.45925 9.34483   2
   1 -21   1 28.9106 8.51677   2
   1 -21   2 26.1315 7.54151   2
   1 -21   3 17.6861 7.59686   2
   1 -21   4 122.487 9.55447   2
   1 -21   5 74.0947 9.45420   2
  -1 -22   5-6.73346 6.25531   2
  -1 -22   4-1.31126 7.10241   2
  -1 -22   3 75.2722 8.18670   2
  -1 -22   2 175.185 12.6741   2
  -1 -22   1 159.836 13.0761   2
  -1 -22   0-4.89938 6.88503   2
  -1  22  -1 18.5255 10.6827   2
   1 -22   2 11.8870 6.75320   2
   1 -22   3 22.0175 6.40853   2
   1 -22   4-3.30560 5.66704   2
  -1 -23   4-5.65226 6.64857   2
  -1 -23   3 8.35952 6.27416   2
  -1 -23   2 75.3200 7.32880   2
  -1 -23   1 12.4106 6.35067   2
  -1  23   0 112.437 13.2078   2
  -1  23  -1 105.384 9.90694   2
   1 -23   2 26.6947 6.96323   2
   1 -23   3 3.87751 4.90479   2
  -1  24   3 27.3823 9.18316   2
  -1 -24   2 2.87936 5.45839   2
  -1  24   1 7.55499 6.07758   2
  -1  24   0 4.99223 8.33018   2
  -1  24  -1-0.57044 5.79711   2
   1 -24   2 61.5446 7.39918   2
   1  24   3 6.08582 8.11777   2
  -1  25   1 10.2992 7.90409   2
   1  25   1 3.04626 7.69893   2
  -2   0   8 889.738 54.0378   2
  -2  -1   8 178.637 25.8316   2
  -2  -1   6 183.564 19.6218   2
  -2  -1   2 90.9849 7.53372   2
   2  -1   9 250.393 27.6081   2
  -2   2   9 99.0896 33.1185   2
  -2  -2   8 505.367 31.6088   2
  -2  -2   7 92.9995 17.7994   2
  -2  -2   5 272.404 23.0764   2
  -2  -2   2 14664.6 79.8252   2
  -2   3   9 200.617 36.2631   2
  -2  -3   8 430.073 26.5998   2
  -2  -3   7 61.6422 16.2642   2
  -2  -3   3 5157.46 61.5431   2
   2  -3  -1 1417.26 20.6729   2
  -2   4   9 176.109 35.2158   2
  -2  -4   8 302.790 21.5295   2
   2  -4  -3 23.4749 8.92354   2
   2  -4  -2 1865.75 21.9255   2
   2  -4  -1 19569.2 83.4323   2
  -2   5   9 40.1521 12.4248   2
  -2  -5   8 757.248 30.5687   2
  -2  -5   7 83.1127 45.2104   2
  -2  -5   5 37.7075 14.6660   2
  -2  -5   3 3790.59 93.4417   2
   2  -5  -2 17040.1 76.7598   2
   2  -5  -1 52.6717 26.9357   2
   2   5   1 5108.21 95.2561   2
   2   5   2 1246.51 56.8731   2
   2   5   3 192.134 18.0636   2
   2   5   9 7.01422 25.5792   2
  -2   6   9 2.64536 4.95872   2
  -2  -6   8 18.4079 15.6152   2
  -2  -6   6 26.2320 13.6167   2
  -2  -6   5 9242.90 66.1286   2
   2  -6  -2 3565.94 40.0710   2
   2   6   1 8597.82 119.859   2
   2   6   2 380.005 32.7280   2
   2   6   3-4.19466 8.65365   2
  -2  -7   9 17.3874 9.74227   2
  -2  -7   8 122.068 12.8515   2
  -2   7   7 630.700 42.6073   2
  -2  -7   6 163.243 21.2418   2
  -2  -7   5 2771.11 46.8385   2
   2  -7  -2 1375.59 36.1344   2
   2   7   1 1781.21 55.9475   2
   2   7   2 1754.35 56.8741   2
   2   7   3 742.401 31.1798   2
   2   7   4 1321.05 45.0714   2
   2   7   9 314.151 34.8392   2
  -2  -8   9 61.4868 11.7107   2
  -2  -8   8 36.9224 10.8912   2
  -2  -8   7 2.46889 9.49749   2
  -2  -8   6 504.036 19.7300   2
  -2  -8   5 10.2476 7.49932   2
  -2  -8   4 6620.01 79.1461   2
   2  -8  -1 12766.4 216.424   2
   2   8   0 171.205 15.6877   2
   2   8   1 3064.39 65.7154   2
   2   8   3 1250.34 39.1136   2
   2   8   4 2113.96 57.1058   2
   2   8   7 412.262 29.0124   2
  -2  -9   9 274.266 17.9695   2
  -2  -9   8 4.04482 11.4013   2
  -2  -9   7 652.280 26.5360   2
  -2  -9   6 182.668 14.3252   2
  -2  -9   5 2730.10 38.1071   2
  -2   9   4 207.016 13.8963   2
  -2   9   3 2895.84 97.1819   2
  -2   9   2 752.396 44.0742   2
  -2   9   1 2242.16 58.6919   2
  -2   9   0 54.8207 22.5475   2
   2   9   2 448.134 23.0502   2
   2   9   3 5792.92 81.5934   2
   2   9   4 186.491 20.6414   2
   2   9   6 234.804 23.9762   2
   2   9   7 23.4525 17.1990   2
  -2 -10   9 8.85909 9.76983   2
  -2  10   8 384.902 17.2487   2
  -2 -10   7 166.626 16.2700   2
  -2 -10   6 33.3815 10.5298   2
  -2 -10   5 0.52476 9.03717   2
  -2 -10   4 1759.94 30.4195   2
  -2  10   3 1052.46 27.6139   2
  -2  10   1 534.159 33.2445   2
  -2  10   0 2420.10 88.9273   2
   2  10   2 6837.87 80.6989   2
   2  10   3 16.0914 12.0028   2
   2  10   6 147.208 20.2220   2
   2  10   7 411.359 27.0589   2
  -2 -11   9 180.056 13.6265   2
  -2  11   8 27.1082 11.1272   2
  -2 -11   7 18.7033 15.0249   2
  -2 -11   6 214.457 16.1538   2
  -2 -11   5 65.1594 11.4096   2
  -2  11   4 109.036 11.8958   2
  -2  11   3 4012.95 61.1578   2
   2  11  -2 3206.02 42.7764   2
  -2  11   0 3054.43 103.154   2
   2  11   2 36.2133 15.7330   2
   2  11   3 863.232 46.5017   2
   2  11   4 65.9336 22.1820   2
   2  11   5 735.127 43.6772   2
  -2 -12   8 122.733 13.6484   2
  -2 -12   7 1304.94 47.8276   2
  -2 -12   6-14.8102 9.08619   2
  -2 -12   5 308.060 15.5757   2
  -2 -12   4 1075.60 23.0664   2
  -2  12   3 787.288 26.3536   2
   2  12  -2 4641.17 52.3032   2
   2  12  -1 3811.11 69.9661   2
  -2  12   0 588.239 51.4789   2
   2  12   3 31.4824 21.1574   2
   2  12   4 513.563 28.7462   2
   2  12   5 442.940 26.3400   2
   2  12   6 42.2329 18.2516   2
  -2 -13   8 524.783 17.4694   2
  -2 -13   7 27.9117 11.1863   2
  -2 -13   6 946.080 33.9536   2
  -2 -13   5-1.53641 9.04429   2
  -2 -13   4 335.294 17.6694   2
  -2  13   3 2401.59 49.4402   2
  -2 -13   2 1208.88 19.0479   2
  -2 -13   1 3244.45 41.6860   2
  -2 -13   0 8089.68 58.7364   2
  -2 -13  -1 739.271 36.4481   2
   2  13   4 200.177 21.8893   2
   2  13   5 147.969 19.2705   2
   2  13   6 982.683 47.6453   2
  -2  14   8 42.4224 13.0716   2
  -2 -14   7 65.7657 6.89114   2
  -2 -14   6 409.583 17.7025   2
  -2 -14   5 564.743 18.7486   2
  -2 -14   4 77.5994 11.1194   2
  -2 -14   3 1073.61 50.0655   2
  -2 -14   2 108.701 9.40111   2
  -2 -14   1 3245.36 42.8859   2
  -2 -14   0 1142.43 23.0443   2
   2 -14   1 4642.21 47.7486   2
   2  14   2 36.8861 11.9117   2
  -2 -14  -4 143.084 28.4514   2
   2  14   5 475.471 23.0073   2
   2  14   6 37.3928 17.9557   2
   2  14   8 6.95066 17.8320   2
  -2 -15   7 12.0282 4.52969   2
  -2 -15   6 932.878 25.5531   2
  -2 -15   5 707.698 22.1666   2
  -2 -15   4 17.0147 9.07269   2
  -2  15   3 108.559 16.6704   2
  -2 -15   2 643.638 18.1770   2
  -2 -15   1 1138.56 25.0556   2
  -2 -15   0 1238.42 24.8062   2
   2 -15   1 52.3207 10.5437   2
  -2 -15  -2 2294.48 47.0944   2
  -2 -15  -3 483.495 21.3615   2
  -2  15  -4 271.289 17.7448   2
  -2  15  -5-0.28617 9.04036   2
   2 -15   6 427.190 22.5560   2
  -2 -16   7 80.6142 8.37020   2
  -2 -16   6 310.622 13.7281   2
  -2 -16   5 211.664 13.6368   2
  -2  16   4 6.14648 9.72883   2
  -2 -16   3 74.7332 14.3821   2
  -2 -16   2 1916.32 31.9659   2
  -2 -16   1 51.5324 10.0552   2
  -2 -16   0 208.578 14.2463   2
   2 -16   1 204.986 14.0470   2
   2 -16   2 269.981 15.4389   2
  -2 -16  -3 8.05587 7.48161   2
  -2  16  -4 117.805 14.9221   2
  -2  16  -5-2.78586 8.38642   2
   2  16   6-1.47677 13.7193   2
  -2 -17   7 5.38953 8.38350   2
  -2 -17   6 644.005 16.4245   2
  -2 -17   5 160.346 10.8574   2
  -2  17   4 18.0832 9.81620   2
  -2 -17   3 345.720 14.2796   2
  -2 -17   2 42.3876 10.7863   2
  -2 -17   1 275.043 17.1590   2
  -2 -17   0 791.427 28.3210   2
   2 -17   1 103.278 10.4234   2
   2 -17   2 84.0691 11.1598   2
   2 -17   3 446.380 17.3653   2
   2 -17   4 174.927 11.1074   2
   2 -17   5 4.71250 7.27176   2
   2 -17   6 24.2133 10.2826   2
  -2 -18   7 0.56159 8.05465   2
  -2 -18   6 115.507 8.41120   2
  -2 -18   5 59.8130 7.71587   2
  -2  18   4 500.758 17.4495   2
  -2 -18   3 23.2636 9.78546   2
  -2 -18   2 172.811 26.0943   2
  -2 -18   1 2.30097 9.85763   2
  -2 -18   0 3.27449 10.4501   2
   2 -18   1 149.257 12.6227   2
   2 -18   2 1117.54 26.1167   2
   2 -18   3 0.48049 9.43524   2
   2 -18   4 384.397 11.2708   2
   2 -18   5 63.4344 9.24554   2
   2 -18   6 27.9318 9.24145   2
  -2 -19   6 1.84546 5.89089   2
  -2 -19   5 36.4348 6.55728   2
  -2  19   4 56.1136 10.2071   2
  -2 -19   3 598.820 17.7820   2
  -2 -19   2 42.4372 13.7781   2
  -2 -19   1 32.1464 12.8139   2
  -2 -19   0 587.764 28.4842   2
   2 -19   1 687.756 22.7229   2
   2 -19   2 71.6170 11.2129   2
   2 -19   3 720.357 24.4391   2
   2 -19   4 0.41909 6.21948   2
   2 -19   5 92.8113 8.77843   2
   2 -19   6 5.13477 6.79439   2
  -2 -20   6-3.21394 6.47653   2
  -2  20   5 22.2646 6.01430   2
  -2 -20   4 52.4209 9.22267   2
  -2  20   3 134.042 9.70316   2
  -2 -20   2 100.127 14.5650   2
  -2 -20   0 64.8504 14.8184   2
   2 -20   1 308.798 15.6744   2
   2 -20   2 143.934 10.7081   2
   2 -20   3 6.79708 8.47564   2
   2 -20   4 62.1447 5.71712   2
   2 -20   5 58.9838 11.2870   2
  -2  21   5-5.20124 10.3917   2
  -2 -21   4 28.2226 9.78863   2
  -2 -21   3 40.3351 7.67322   2
  -2 -21   2 216.405 15.7226   2
  -2 -21   1 30.4164 9.09555   2
  -2 -21   0 213.391 14.4821   2
  -2  21  -1 77.0016 16.3306   2
   2 -21   2 10.5040 7.04231   2
   2 -21   3 69.7110 7.23254   2
   2 -21   4 7.78127 6.52017   2
   2 -21   5 15.9844 7.27124   2
  -2 -22   4-6.20643 5.58362   2
  -2 -22   3 10.3788 8.05412   2
  -2 -22   2 123.661 14.0962   2
  -2  22   1 45.2417 6.19484   2
  -2  22   0 6.27718 6.23389   2
  -2 -22  -1 71.2141 9.06977   2
  -2  22  -2 97.1721 10.5490   2
   2 -22   3-1.09655 5.48723   2
   2  22   4 38.0968 6.61320   2
  -2 -23   4 22.1498 5.90220   2
  -2 -23   3-1.27102 6.05414   2
  -2 -23   2 38.4618 6.53666   2
  -2 -23   1 9.79313 6.07955   2
  -2 -23   0 57.1687 8.17033   2
  -2  23  -1-5.15056 6.88342   2
   2  23   2 101.713 7.73345   2
   2  23   3 33.9996 6.67220   2
  -2 -24   2 4.10278 4.77149   2
  -2 -24   1 21.4883 5.54805   2
  -2  24   0-5.98365 6.09595   2
   2  24   1 1.10772 6.65208   2
   2  24   2-3.42309 4.22787   2
  -3   0   6 2151.75 59.3604   2
  -3   1  10 123.760 13.0408   2
  -3   1   8 71.8283 37.7521   2
  -3  -1   7 691.885 49.6516   2
  -3  -1   5 105.147 18.8500   2
  -3  -1   2 323.208 10.7383   2
   3  -1   9-5.27485 10.0913   2
  -3  -2  10 0.90177 6.92614   2
  -3   2   8 209.804 39.1933   2
  -3  -2   7 197.311 18.2043   2
  -3  -2   6 492.838 31.8957   2
  -3  -2   5 480.767 28.2799   2
  -3  -3  10 288.884 14.6046   2
  -3   3   8 34.6246 33.4525   2
  -3   3   7 49.9273 36.1810   2
  -3  -3   6 1609.11 50.7672   2
  -3  -3   5 688.622 31.8930   2
   3  -3  -4 2704.70 83.4059   2
  -3  -3   3 5520.48 58.9544   2
  -3  -4  10 22.3158 8.96654   2
  -3  -4   9 61.7432 15.3185   2
  -3   4   8 37.0275 13.0950   2
  -3   4   7 946.736 59.7581   2
  -3  -4   5 4700.24 53.3778   2
   3  -4  -3 14195.6 92.1901   2
   3  -4  -2 14660.1 169.546   2
   3  -4  -1 8996.79 141.726   2
  -3  -5   9 5.23087 10.3361   2
  -3   5   8 280.448 18.8933   2
  -3   5   7 285.978 46.6359   2
  -3  -5   5 393.858 19.8620   2
   3  -5  -3 265.481 17.3372   2
   3  -5  -2 3141.56 84.3161   2
  -3  -6   9 149.062 10.4243   2
  -3  -6   8 166.818 16.1246   2
  -3  -6   6 108.628 21.2487   2
  -3   6   5 2023.53 60.2878   2
  -3  -6   3 18612.4 156.691   2
   3  -6  -2 22940.7 222.140   2
   3  -6  -1 7119.76 139.447   2
   3   6   2 101.907 15.5944   2
   3   6   3 7586.96 98.8934   2
   3   6   4 70.0064 17.0920   2
  -3   7   9 165.683 20.7802   2
  -3  -7   8 83.6593 11.7576   2
  -3  -7   7 313.043 18.1757   2
  -3  -7   6 78.4619 14.2110   2
  -3  -7   5 12.4787 10.0234   2
  -3  -7   4 460.187 30.7188   2
  -3   7   3 7543.43 85.1736   2
   3  -7  -2 50.7885 10.3299   2
   3  -7  -1 20169.4 125.301   2
   3   7   1 5401.31 80.4704   2
   3   7   2 2735.99 55.3284   2
   3   7   3 245.508 22.4039   2
   3   7   4 125.448 20.2530   2
   3   7   5 71.4555 19.3070   2
  -3  -8   9-1.27754 5.59996   2
  -3   8   8 733.006 15.0103   2
  -3  -8   7 30.9728 15.5105   2
  -3  -8   6 17.5274 8.16789   2
  -3   8   5 11.2217 7.76151   2
  -3   8   4 121.443 11.8492   2
  -3   8   3 398.953 24.2448   2
   3  -8  -2 2702.80 52.2106   2
   3   8   1 2007.27 69.4996   2
   3   8   2 1173.93 28.5610   2
   3   8   3 702.187 33.7980   2
   3   8   4 4210.66 84.2782   2
  -3  -9   9 131.398 12.5947   2
  -3   9   8 126.007 12.7485   2
  -3   9   7 1052.98 46.6930   2
  -3  -9   6-5.65410 7.52367   2
  -3  -9   5 518.756 14.9419   2
  -3   9   4 24.6016 9.02781   2
  -3   9   3 5277.37 83.5068   2
   3  -9  -2 599.542 28.8443   2
   3   9  -1 12092.3 78.8231   2
   3   9   1 3184.67 80.7619   2
   3   9   2 163.548 18.5170   2
   3   9   3 6688.83 97.5798   2
   3   9   4 63.3824 16.5207   2
  -3 -10   8 370.054 23.1951   2
  -3 -10   7 87.0291 12.9801   2
  -3 -10   6 518.048 18.1573   2
  -3 -10   5-10.5928 8.84395   2
  -3  10   4 104.270 12.0852   2
  -3  10   3 122.458 11.0004   2
  -3  10   2 5324.96 69.9608   2
   3  10  -1 1293.62 34.4172   2
   3  10   2 9347.63 107.238   2
   3  10   3-1.41060 11.6860   2
   3  10   4 579.005 25.7002   2
  -3 -11   8 30.6252 14.5155   2
  -3 -11   7 968.412 32.3478   2
  -3 -11   6 47.8762 11.4019   2
  -3 -11   5 265.616 14.8516   2
  -3  11   4 11.0649 10.2761   2
  -3 -11   3 6.81197 8.87039   2
  -3  11   2 34.6404 10.6125   2
   3  11  -1 3207.16 45.3979   2
   3  11   2 1279.60 42.2612   2
   3  11   3 1774.20 40.7310   2
   3  11   4 108.047 15.3786   2
  -3 -12   8 468.027 19.5828   2
  -3 -12   7 85.0401 10.7768   2
  -3 -12   6 86.1951 11.8868   2
  -3 -12   5 1252.97 24.5730   2
  -3 -12   4 139.144 12.9829   2
  -3 -12   3 15.3813 7.43663   2
  -3 -12   2 3687.84 38.2436   2
  -3 -12   1 2119.55 33.1894   2
  -3 -12   0 2203.38 41.9180   2
   3  12   2 111.739 17.5938   2
   3  12   3 5.63446 12.2371   2
   3  12   4 125.032 19.1622   2
  -3 -12  -5 87.7493 14.5494   2
  -3 -13   8 69.5627 10.8630   2
  -3 -13   7 367.025 15.3543   2
  -3 -13   6 1608.36 33.0851   2
  -3  13   5 155.672 12.5144   2
  -3 -13   4 1035.38 23.5951   2
  -3 -13   3 72.9004 10.2680   2
  -3  13   2 714.385 24.6887   2
  -3 -13   1 3360.42 53.7511   2
  -3 -13   0 2987.53 49.2058   2
   3 -13   1 1265.07 24.7162   2
   3  13   4 16.8500 15.7289   2
   3  13   5 41.1504 14.6430   2
   3  13   6 197.615 24.1770   2
  -3 -14   8 24.4424 8.26747   2
  -3 -14   7 98.3647 8.32875   2
  -3 -14   6 380.426 18.4099   2
  -3 -14   5 2972.18 39.0269   2
  -3 -14   4 1649.63 30.7079   2
  -3 -14   3 23.9401 9.09960   2
  -3  14   2 53.8271 14.5017   2
  -3 -14   1 1515.55 29.1612   2
  -3 -14   0 275.880 19.0602   2
   3 -14   1 2763.09 38.2635   2
  -3 -14  -4 54.8500 16.0103   2
   3  14   5 46.3937 15.2257   2
   3  14   6 12.4356 14.7685   2
  -3 -15   7 15.7897 4.19307   2
  -3 -15   6 228.304 18.1785   2
  -3 -15   5 152.764 13.1764   2
  -3 -15   4 1145.41 29.4488   2
  -3  15   3 1707.97 41.7337   2
  -3 -15   2 33.9196 11.4525   2
  -3 -15   1 356.712 16.7116   2
  -3 -15   0 18.8631 12.4130   2
   3 -15   1 1166.40 23.6102   2
  -3 -15  -2 1588.85 57.2515   2
  -3 -15  -3 243.515 17.4836   2
  -3 -15  -4 428.314 25.3087   2
   3  15   5 41.9455 15.2314   2
  -3  15  -6 244.617 15.9492   2
  -3 -16   7 7.12690 4.18686   2
  -3 -16   6-6.24194 7.25533   2
  -3 -16   5 640.296 17.8604   2
  -3 -16   4 1862.41 39.1908   2
  -3  16   3 28.0875 13.1055   2
  -3 -16   2 458.891 19.2146   2
  -3 -16   1 20.0174 10.0929   2
  -3 -16   0 2125.42 46.1873   2
   3 -16   1 457.308 18.5619   2
   3 -16   2 399.046 15.6332   2
   3  16   3 189.942 11.4911   2
  -3 -16  -4 605.416 25.4367   2
  -3  16  -5 101.183 10.8846   2
   3  16   6 13.5148 12.4439   2
  -3 -17   7 142.744 9.69519   2
  -3 -17   6 86.6943 8.81340   2
  -3 -17   5 117.345 11.1062   2
  -3 -17   4 748.700 21.4810   2
  -3  17   3 749.553 35.9825   2
  -3 -17   2 36.4869 10.8048   2
  -3 -17   1 42.6862 10.2885   2
  -3 -17   0 253.091 17.2864   2
  -3 -17  -1 878.027 29.6879   2
   3 -17   2 346.766 16.7279   2
   3 -17   3 254.961 13.7185   2
   3 -17   4 29.8626 7.75752   2
  -3  17  -5 147.338 15.3945   2
   3  17   6-3.95207 5.09934   2
  -3 -18   6 225.499 9.76092   2
  -3 -18   5-1.30678 6.53278   2
  -3 -18   4 133.200 13.7808   2
  -3  18   3 6.73408 8.92212   2
  -3 -18   2 1214.17 31.5348   2
  -3 -18   1 2.22241 9.10180   2
  -3 -18   0 101.145 13.3901   2
  -3 -18  -1 24.2206 11.9403   2
   3 -18   2 51.5430 11.7494   2
   3 -18   3 30.0846 9.93170   2
   3 -18   4 659.085 16.4303   2
  -3  18  -5 53.9362 9.77075   2
   3 -18   6 132.951 13.2037   2
  -3 -19   6 124.171 7.69841   2
  -3 -19   5 56.4733 6.81655   2
  -3  19   4 16.1625 7.83922   2
  -3 -19   3 133.809 12.3742   2
  -3 -19   1 360.083 18.3818   2
  -3 -19   0 9.61766 18.6002   2
  -3 -19  -1 46.1881 15.0614   2
   3 -19   2 226.387 14.6469   2
   3 -19   3 858.274 19.3827   2
   3 -19   4 2.61646 6.13606   2
   3 -19   5 196.180 15.8578   2
   3 -19   6 8.40034 9.95011   2
  -3 -20   5 14.2116 4.37143   2
  -3  20   4 5.89846 9.89665   2
  -3  20   3 27.0771 7.38713   2
  -3 -20   2 131.152 14.5433   2
  -3 -20   1 327.842 16.5171   2
  -3 -20   0 5.30736 15.9700   2
  -3 -20  -1 175.906 15.4592   2
   3 -20   2 65.2423 8.50664   2
   3 -20   3 58.3037 8.59572   2
   3 -20   4 35.8672 5.80390   2
   3 -20   5 1.59140 8.38807   2
  -3 -21   5 21.8028 6.69099   2
  -3  21   4 121.694 9.62384   2
  -3 -21   3 40.4487 8.06778   2
  -3  21   2 29.7731 7.43274   2
  -3 -21   1 68.1137 13.1213   2
  -3  21   0 573.185 24.5503   2
  -3 -21  -1 20.2866 8.94257   2
  -3 -21  -2 15.2642 9.34763   2
   3 -21   3 26.5202 6.70651   2
   3  21   4-9.66795 6.58496   2
   3 -21   5 11.6316 9.38952   2
  -3  22   4-4.34786 6.81247   2
  -3 -22   3 6.10134 3.35920   2
  -3  22   2-2.93492 5.38480   2
  -3  22   1 9.00016 6.27148   2
  -3 -22   0 282.937 15.0989   2
  -3 -22  -1 268.347 11.1193   2
  -3  22  -2 0.61678 8.59109   2
   3 -22   3 32.6502 7.92036   2
   3 -22   4 22.5973 7.88341   2
  -3 -23   3 3.19698 5.62531   2
  -3 -23   2 15.9258 5.20106   2
  -3 -23   1 10.4979 6.06726   2
  -3  23   0 23.0580 4.07475   2
  -3  23  -1 11.8299 3.21670   2
   3 -23   2 65.7452 10.6097   2
   3  23   3 7.15114 5.42886   2
  -3  24   2 98.2953 13.1640   2
  -3 -24   1 14.6443 4.65624   2
  -3  24   0-4.73810 6.25234   2
   3 -24   1 28.1683 5.78699   2
   3  24   2 11.5983 5.99600   2
  -4   0   6 6912.14 103.360   2
  -4   0   2 7413.67 161.211   2
  -4  -1   9 29.0605 12.0940   2
  -4   1   8 781.036 40.7292   2
  -4   1   7 2045.66 38.3185   2
  -4  -1   6 58.3946 14.5957   2
   4  -1  -5 4342.88 48.7207   2
  -4  -1   2 2029.10 39.5119   2
  -4  -2  10 26.9104 8.42608   2
  -4   2   9 667.258 16.1561   2
  -4   2   8 40.8832 20.1600   2
  -4   2   7 315.516 20.1094   2
   4   2  -6 1226.21 27.5184   2
  -4   2   5 153.028 13.5598   2
  -4   3   9 21.5435 6.83967   2
  -4   3   8 293.574 29.2489   2
  -4  -3   7 257.519 20.8035   2
  -4  -3   6 115.606 21.0181   2
  -4   3   5 710.393 23.3706   2
   4  -3  -4 1179.81 65.7891   2
   4  -3  -3 131.062 9.85055   2
  -4  -3   2 4491.13 60.3942   2
  -4   4   9 404.263 10.8974   2
  -4  -4   7 56.5600 16.3582   2
  -4   4   5 3485.06 47.8752   2
   4  -4  -3 4065.18 40.4453   2
  -4   5   9 59.2897 7.20180   2
  -4  -5   8 319.408 16.5862   2
  -4  -5   7 27.5334 16.2598   2
  -4  -5   6 1888.10 40.5404   2
  -4  -5   5 28.7959 10.1894   2
  -4   5   4 7745.28 108.247   2
   4  -5  -3 452.092 21.1844   2
   4  -5  -2 35870.3 330.056   2
   4  -5  -1 3344.99 109.047   2
  -4  -6   9 174.959 7.84214   2
  -4  -6   8 368.399 17.3560   2
  -4  -6   7 74.3723 14.8725   2
  -4  -6   6 16.1986 11.0919   2
  -4  -6   5 1837.16 41.2892   2
  -4  -6   4 50.7074 11.5460   2
  -4  -6   3 3272.38 66.9733   2
   4  -6  -2 3611.38 110.124   2
  -4  -7   9 67.0961 10.6578   2
  -4  -7   8 317.197 15.9937   2
  -4  -7   7 1149.57 26.4489   2
  -4   7   6 56.8008 10.9848   2
  -4  -7   5 30.0097 11.8182   2
  -4   7   4 4.36944 9.41515   2
  -4  -7   3 90.7898 16.9089   2
   4  -7  -2 19.0679 27.5520   2
   4  -7  -1 10630.0 204.387   2
   4   7   5 741.137 44.1812   2
  -4  -8   9 196.252 15.4827   2
  -4  -8   8 567.838 16.2572   2
  -4  -8   7 650.792 20.9371   2
  -4   8   6 1099.49 21.5396   2
  -4   8   5 2.22612 6.25109   2
  -4   8   4 133.603 12.6364   2
  -4   8   3 85.4766 7.91815   2
   4  -8  -2 1744.66 82.3665   2
   4   8   1 107.375 27.5676   2
   4   8   4 1169.90 50.3092   2
  -4  -9   9 76.2797 11.9203   2
  -4  -9   8 41.5936 9.39136   2
  -4  -9   7 633.190 26.7511   2
  -4  -9   6 257.586 17.2888   2
  -4  -9   5 1195.12 19.9274   2
  -4   9   4 3.56012 7.34256   2
  -4  -9   3 162.535 10.6669   2
  -4   9   2 94.9278 19.7625   2
   4   9   1 6865.81 142.231   2
   4   9   2 25.4949 11.3020   2
   4   9   3 969.818 43.1456   2
  -4 -10   9 5.10843 8.47692   2
  -4 -10   8 192.876 20.5047   2
  -4 -10   7 2.93567 6.97060   2
  -4 -10   6 495.654 17.3886   2
  -4 -10   5 872.305 22.7517   2
  -4  10   4 210.629 15.7053   2
  -4 -10   3 293.091 14.5939   2
  -4  10   2 53.0568 18.5674   2
   4  10   2 879.442 39.3979   2
   4  10   3 214.607 24.3777   2
   4  10   4 4461.05 68.0304   2
  -4 -11   8 11.3831 13.5548   2
  -4  11   7 172.738 12.0051   2
  -4 -11   6 170.787 13.0281   2
  -4 -11   5 952.121 27.9348   2
  -4  11   4 511.436 21.0784   2
  -4 -11   3 10.2744 7.56862   2
  -4 -11   2 50.1945 12.1704   2
  -4 -11   1 850.154 29.6525   2
   4  11   2 1265.26 46.6722   2
   4  11   3 25.3773 15.7644   2
   4  11   4 408.057 31.8131   2
   4  11   5 583.210 37.6517   2
  -4 -12   8 62.7299 15.1767   2
  -4  12   7 20.6298 13.0412   2
  -4 -12   6 411.141 16.9636   2
  -4 -12   5 32.6751 10.5413   2
  -4  12   4 153.318 28.5488   2
  -4 -12   3 385.956 15.1398   2
  -4 -12   2 923.730 24.9249   2
  -4  12   1 49.6172 11.8387   2
   4  12   1 343.295 34.8049   2
   4  12   2 465.107 18.6526   2
   4  12   3 2720.08 40.9885   2
   4  12   4-5.11416 10.8022   2
  -4 -13   8 91.7997 10.1587   2
  -4  13   7 38.6359 11.8249   2
  -4 -13   6 18.9954 9.27473   2
  -4 -13   5 7.05385 8.99716   2
  -4 -13   4 4220.28 47.9469   2
  -4 -13   3 177.118 11.0632   2
  -4 -13   2 1580.81 31.6528   2
  -4  13   1 2465.81 41.3216   2
  -4 -13   0 1.41367 12.2850   2
   4  13   1 805.039 24.7012   2
   4  13   2 1525.62 35.6929   2
   4  13   3 734.203 37.1929   2
   4  13   4 1430.61 40.1359   2
  -4 -14   8-0.53432 6.54280   2
  -4  14   7-3.58104 6.02591   2
  -4 -14   6 7.99704 8.63558   2
  -4 -14   5 1005.12 24.2364   2
  -4 -14   4 163.725 13.0859   2
  -4 -14   3 7698.72 60.9461   2
  -4 -14   2 1235.82 28.4611   2
  -4  14   1 171.010 17.2326   2
  -4 -14   0 46.6383 10.8591   2
   4  14   1 66.3716 11.8340   2
   4  14   2 106.623 12.0851   2
   4  14   3 609.453 47.4249   2
  -4 -14  -4 245.407 21.4294   2
   4  14   5 518.437 25.7866   2
  -4 -15   7-1.31034 3.54005   2
  -4 -15   6 11.7411 8.00987   2
  -4 -15   5 27.8101 10.9622   2
  -4 -15   4 1170.76 31.9352   2
  -4 -15   3 1535.97 38.2152   2
  -4  15   2 587.119 25.4663   2
   4  15  -1 155.557 14.0360   2
  -4 -15   0 58.5820 12.1295   2
  -4 -15  -1 1424.02 38.9086   2
   4 -15   2 283.000 20.5702   2
  -4 -15  -3 169.728 45.3430   2
   4  15   4 425.117 27.8911   2
  -4 -15  -5 146.815 10.9152   2
  -4 -16   7 44.2453 9.03466   2
  -4 -16   6 273.525 13.8192   2
  -4 -16   5 13.1510 8.12834   2
  -4 -16   4 132.074 17.8386   2
  -4 -16   3 1156.73 29.3322   2
   4  16  -2 2019.22 40.9000   2
  -4 -16   1-3.95075 9.07454   2
  -4 -16   0 28.0438 10.4108   2
  -4 -16  -1 13.0656 10.5106   2
   4 -16   2 698.345 22.0004   2
   4  16   3 130.517 10.6581   2
  -4 -16  -4 88.9859 19.3887   2
  -4  16  -5 45.9604 9.01813   2
  -4  16  -6 217.350 18.7803   2
  -4 -17   7 77.5777 10.8691   2
  -4 -17   6 132.974 8.85572   2
  -4 -17   5 435.109 12.8188   2
  -4 -17   4 77.7422 12.4264   2
  -4  17   3 355.312 20.9340   2
  -4  17   2 275.450 19.0111   2
  -4 -17   1 1023.24 26.9228   2
  -4 -17   0 21.8526 9.64338   2
  -4 -17  -1 51.1345 12.7491   2
   4 -17   2 410.008 16.2178   2
   4 -17   3 45.1859 9.23157   2
   4 -17   4 71.0109 9.07615   2
  -4  17  -5 100.395 13.4419   2
  -4 -18   6 311.589 9.84101   2
  -4 -18   5 266.914 10.7422   2
  -4 -18   4 18.5775 8.42764   2
  -4  18   3 75.9788 17.0711   2
  -4 -18   2 13.2549 10.2246   2
  -4 -18   1 10.6413 10.3940   2
  -4 -18   0 1368.21 32.0024   2
  -4 -18  -1-5.90170 17.1058   2
   4 -18   2 179.788 13.8720   2
   4 -18   3 55.4844 8.41832   2
  -4 -18  -4 151.418 10.0080   2
  -4  18  -5 10.2036 7.28622   2
  -4 -19   5 213.548 8.66214   2
  -4 -19   4 135.652 10.7822   2
  -4  19   3 19.4093 8.11729   2
  -4  19   2 4.16905 12.2696   2
  -4 -19   1 172.324 14.3419   2
  -4 -19   0 208.365 13.5810   2
  -4 -19  -1 392.898 23.6139   2
   4  19   2 15.2534 9.67392   2
  -4 -19  -3 26.5562 9.92280   2
  -4  19  -4 23.7801 7.45380   2
   4 -19   5 249.085 15.3881   2
  -4 -20   5 13.2837 6.02494   2
  -4 -20   4 23.6776 7.19067   2
  -4  20   3 27.7599 9.41858   2
  -4 -20   2 0.47385 8.52820   2
  -4 -20   1 66.5596 13.5758   2
  -4 -20   0 171.517 15.6935   2
  -4 -20  -1 400.779 17.3890   2
  -4 -20  -2 4.25896 8.22202   2
  -4 -20  -3 98.4149 8.02467   2
  -4  20  -4 23.6851 6.26792   2
   4 -20   5 4.48778 6.86671   2
  -4 -21   4 4.34432 5.56940   2
  -4  21   3 0.41608 6.91806   2
  -4 -21   2 46.9921 9.20506   2
  -4 -21   1 12.3786 8.55210   2
  -4 -21   0 3.70417 11.0122   2
  -4 -21  -1 221.998 12.1526   2
  -4 -21  -2 388.464 13.9854   2
  -4  21  -3 2.11439 6.37617   2
   4  21   4 5.32715 11.3983   2
  -4 -22   4 7.38055 5.40960   2
  -4 -22   3 47.2414 6.26538   2
  -4  22   2 9.01593 4.94920   2
  -4 -22   1 19.1978 8.55117   2
  -4 -22   0 5.73981 9.05145   2
  -4  22  -1 26.5966 7.56088   2
  -4 -22  -2 138.898 7.69092   2
   4 -22   3 61.4522 8.36683   2
  -4 -23   3-2.82227 4.78794   2
  -4 -23   2 63.2264 5.65533   2
  -4  23   1 34.4588 5.80370   2
  -4  23   0 6.15871 4.41857   2
  -4 -23  -1 8.41985 4.91096   2
   4 -23   2 59.7820 6.85888   2
   4 -24   0 36.2753 11.1856   2
   4  24   1 10.3175 8.08798   2
  -5   0   8 70.5307 17.0081   2
  -5   0   6 5472.44 91.4429   2
  -5   1   9 140.455 9.54825   2
  -5   1   8 1018.80 18.4042   2
  -5  -1   7 244.928 19.7100   2
  -5  -1   6 1507.10 36.1481   2
   5  -1  -5 7002.26 52.9287   2
  -5   1   4 62.3450 16.0599   2
  -5   2   9 157.265 12.1739   2
  -5   2   8 142.874 11.6945   2
  -5   2   7 2251.89 64.1165   2
  -5  -2   6 285.265 19.4170   2
  -5   2   5 53.2289 10.0864   2
  -5   2   4 1664.99 33.7263   2
  -5   3   9 73.6624 8.30883   2
  -5   3   8 818.377 16.3564   2
  -5  -3   7 51.3904 11.4904   2
   5   3  -6 40.5724 10.4864   2
  -5  -3   5 554.142 24.7292   2
   5  -3  -4 642.838 18.1021   2
  -5   4   9-6.51608 5.90854   2
  -5   4   8 9.94379 6.89862   2
  -5  -4   7 658.919 26.8041   2
   5   4  -6 52.4364 11.7560   2
  -5  -4   5 88.3934 11.0391   2
  -5   4   4 285.618 17.1343   2
   5  -4  -3 10695.5 209.941   2
   5  -4  -2 108.739 34.5597   2
  -5   5   9-2.52517 5.95520   2
  -5   5   8 63.3847 6.35691   2
  -5   5   7 258.729 29.9134   2
   5   5  -6 160.362 13.9897   2
  -5   5   5 88.4912 10.6218   2
  -5   5   4 4927.97 60.9058   2
   5  -5  -3 42.8166 30.9987   2
   5  -5  -2 13664.7 239.630   2
  -5   6   9 116.859 7.13875   2
  -5   6   8 104.377 6.83447   2
  -5   6   7 185.811 14.5334   2
  -5  -6   6 366.102 16.9638   2
  -5  -6   5 3.03310 10.2977   2
  -5  -6   4 151.000 15.5374   2
   5  -6  -3 2722.83 31.1154   2
   5  -6  -2 1573.98 89.5529   2
  -5  -7   9 13.0408 10.8653   2
  -5   7   8 388.027 9.35146   2
  -5   7   7 14.9388 11.3512   2
  -5   7   6 931.892 19.8526   2
  -5   7   5 1622.95 28.3505   2
  -5   7   4 92.3196 11.8366   2
  -5  -7   3 23.2686 13.2738   2
   5  -7  -2 110.246 37.7455   2
  -5  -8   9 19.1450 9.86190   2
  -5  -8   8 142.457 7.56945   2
  -5  -8   7 305.618 15.5612   2
   5   8  -6 872.242 16.5033   2
  -5   8   5 2046.59 24.9970   2
  -5  -8   4 1446.12 29.2240   2
  -5  -8   3 11.8680 7.47816   2
   5  -8  -2 570.945 27.8951   2
   5   8   2 5628.34 165.232   2
   5   8   5 383.503 35.2286   2
  -5  -9   9 48.9863 8.84207   2
  -5  -9   8 10.5255 5.55596   2
  -5  -9   7 390.161 13.0660   2
  -5   9   6 63.4628 9.38280   2
  -5  -9   5 1180.26 17.5097   2
  -5  -9   4 1345.09 22.2850   2
  -5  -9   3 3485.70 40.6906   2
  -5  -9   2 20.3644 14.2053   2
   5   9   1 4774.68 140.438   2
   5   9   2 305.971 15.4257   2
   5   9   3 127.863 22.6113   2
  -5 -10   8 4.07694 7.28294   2
  -5  10   7 1.75304 7.03875   2
  -5 -10   6 159.244 11.9139   2
  -5  10   5 57.8639 7.31066   2
  -5 -10   4 2297.61 40.6027   2
  -5 -10   3 516.911 16.2507   2
  -5 -10   2 102.144 13.0047   2
   5  10   2 865.905 33.5870   2
   5  10   3 200.697 19.3949   2
  -5 -11   8 135.548 8.55570   2
  -5  11   7-3.91928 6.95321   2
  -5 -11   6 15.2855 9.49165   2
  -5 -11   5 180.437 12.9411   2
  -5  11   4 321.848 23.0529   2
  -5 -11   3 1471.10 25.1800   2
  -5 -11   2 274.638 13.8250   2
  -5 -11   1 292.204 19.6675   2
   5  11   1 2033.41 58.8019   2
   5  11   2 684.379 38.9427   2
   5  11   3 432.652 33.6969   2
   5  11   4 311.671 30.9577   2
  -5 -12   8 59.0539 7.61683   2
  -5  12   7 106.542 10.0029   2
  -5 -12   6 79.3435 8.34258   2
  -5 -12   5 23.8596 10.0007   2
   5  12  -4 1210.38 31.0687   2
  -5 -12   3 256.352 16.4349   2
  -5 -12   2 39.7956 10.8046   2
  -5 -12   1 227.988 13.6680   2
  -5 -12   0 1132.16 47.2457   2
  -5 -12  -1 421.991 24.5770   2
   5  12   2 2162.70 38.8788   2
   5  12   3 8.66415 10.7471   2
   5  12   4 96.0652 13.5993   2
   5  12   5 1051.66 46.9502   2
  -5 -13   8 134.854 7.41110   2
  -5  13   7 13.7050 9.76328   2
  -5 -13   6 117.199 10.3493   2
  -5 -13   5 697.749 18.5397   2
  -5  13   4 100.593 12.9203   2
  -5 -13   3 560.722 20.2346   2
  -5 -13   2 6059.20 58.4027   2
  -5 -13   1 161.953 13.2321   2
   5  13   0 256.964 20.2820   2
   5  13   1 1884.09 42.1944   2
   5 -13   2 33.6232 9.47288   2
   5  13   3 218.024 15.4063   2
   5  13   4 990.962 34.5531   2
  -5  14   7-3.17010 3.61773   2
  -5 -14   6 1.04437 6.82572   2
  -5 -14   5 103.673 9.97191   2
  -5 -14   4-4.19904 10.9485   2
  -5 -14   3 2414.70 32.0463   2
  -5 -14   2 77.4931 12.3338   2
   5  14  -1 3276.64 49.4067   2
  -5 -14   0 664.988 21.4914   2
   5  14   1 133.456 13.7058   2
   5 -14   2 38.2349 9.67635   2
   5  14   3 143.345 13.4040   2
   5  14   4 55.8993 16.6999   2
  -5  15   7 69.5609 14.4559   2
  -5 -15   6 23.6620 8.01268   2
  -5 -15   5 129.495 12.8596   2
  -5 -15   4 257.161 17.1240   2
  -5 -15   3 9.33281 11.5120   2
  -5 -15   2 1602.09 31.5749   2
  -5  15   1 4250.09 60.3660   2
  -5 -15   0 8.51628 10.1858   2
  -5 -15  -1 171.287 13.1661   2
   5  15   2 304.933 17.3877   2
  -5 -15  -3 670.693 37.0177   2
   5  15   4 179.089 28.4426   2
  -5 -16   7 86.8765 8.35814   2
  -5 -16   6 30.5996 5.88274   2
  -5 -16   5-6.04774 8.02673   2
  -5 -16   4 121.741 16.1512   2
  -5 -16   3 134.893 14.7634   2
  -5 -16   2 537.980 20.5382   2
  -5  16   1 142.177 16.5346   2
  -5 -16   0 935.237 21.7306   2
  -5 -16  -1 90.7079 12.6270   2
  -5 -16  -2 15.6505 9.54955   2
  -5 -16  -3 67.3469 20.0729   2
  -5 -16  -4 484.902 31.8748   2
  -5 -16  -5 41.5720 9.57884   2
  -5 -17   6 117.917 9.39107   2
  -5 -17   5 273.635 10.9499   2
  -5 -17   4 417.081 18.7538   2
  -5  17   3 112.302 16.7858   2
  -5  17   2 298.048 21.5201   2
  -5 -17   1 507.776 22.0569   2
  -5 -17   0 257.139 15.3964   2
  -5 -17  -1 409.361 19.3587   2
   5  17   2 13.9848 11.8151   2
  -5 -17  -3 240.051 14.6816   2
  -5 -17  -4 195.803 12.1775   2
  -5  17  -5-1.32070 8.79689   2
  -5 -18   6 93.5315 7.14178   2
  -5 -18   5 146.838 9.17202   2
  -5 -18   4 444.188 12.6001   2
  -5 -18   3 323.891 14.8952   2
  -5  18   2-1.11342 11.1560   2
  -5 -18   1 49.3077 11.3204   2
  -5 -18   0 322.710 17.4958   2
  -5 -18  -1 38.2910 11.7889   2
  -5 -18  -2 291.695 17.2427   2
  -5 -18  -3 14.9958 8.79103   2
  -5 -18  -4 192.690 10.1661   2
   5 -18   5 13.5537 7.69215   2
  -5 -19   5 99.8609 6.07280   2
  -5 -19   4 150.959 9.19249   2
  -5 -19   3 194.489 9.19345   2
  -5  19   2 62.0381 13.2350   2
  -5 -19   1 33.9028 9.73011   2
  -5 -19   0 54.5995 8.89037   2
  -5 -19  -1 301.801 28.4533   2
   5  19   2 167.113 11.4570   2
  -5 -19  -3 137.745 11.8834   2
  -5 -19  -4 23.7941 5.86424   2
  -5  20   5 2.37639 8.82028   2
  -5 -20   4 63.4168 7.29926   2
  -5 -20   3 2.01372 6.04993   2
  -5  20   2 364.839 21.1779   2
  -5 -20   1 47.4913 8.49164   2
  -5 -20   0 127.708 9.93747   2
  -5 -20  -1 20.9664 15.0011   2
  -5 -20  -2 51.8147 8.10814   2
  -5 -20  -3 170.552 9.19074   2
   5 -20   4-0.31293 5.82453   2
  -5 -21   4 4.59322 4.54748   2
  -5  21   3 58.9711 7.15486   2
  -5 -21   2 42.1310 6.53038   2
   5 -21  -1 14.0293 7.08814   2
  -5 -21   0 25.6278 7.79831   2
  -5 -21  -1 20.4617 6.70811   2
  -5 -21  -2 71.8056 6.84916   2
   5 -21   3 61.8086 6.76517   2
   5 -21   4 38.2740 7.30015   2
  -5  22   3 2.33111 6.72496   2
  -5  22   2 0.23395 3.96348   2
  -5 -22   1 76.2609 8.02661   2
  -5 -22   0 5.71185 6.26841   2
   5 -22   1 10.5389 8.20485   2
   5 -22   2-0.02783 5.42332   2
   5 -22   3 48.7832 11.0589   2
  -5 -23   2 50.2306 6.39599   2
  -5 -23   1 0.00070 4.58218   2
  -5 -23   0 37.7764 4.87904   2
   5 -23   1 4.82475 4.74949   2
  -6   0   8 517.726 35.7440   2
  -6   0   6 359.196 29.1594   2
  -6   1   9 151.631 12.2322   2
  -6   1   8 58.3954 14.7630   2
  -6  -1   7 50.5823 12.1890   2
  -6  -1   6 1834.09 37.6012   2
   6   1  -5 373.372 19.8664   2
  -6  -1   4 2423.54 42.6927   2
  -6  -1   3 13476.0 68.1302   2
  -6   2   9 7.29205 7.82888   2
  -6   2   8 72.0620 8.30475   2
  -6  -2   7 698.600 26.9916   2
  -6   2   6 301.001 29.6589   2
   6   2  -5 5411.61 61.8164   2
   6  -2  -4 214.705 13.5296   2
  -6   2   3 81.2771 10.4516   2
  -6   3   9 124.003 5.91098   2
  -6   3   8-7.05401 6.71711   2
  -6  -3   7 222.410 15.9299   2
  -6  -3   6 2361.28 37.2456   2
  -6   3   5 71.2170 11.1220   2
   6  -3  -4 38.9663 11.2783   2
  -6   3   3 172.724 12.4116   2
  -6  -3   2 2157.40 49.4713   2
  -6  -4   9 31.1198 5.33336   2
  -6   4   8-7.55974 5.83224   2
  -6  -4   7 46.7641 13.5430   2
   6   4  -6 21.6142 12.4917   2
  -6   4   5 181.709 24.4982   2
  -6   4   4 8.07563 7.70332   2
  -6  -4   3 966.299 38.4411   2
  -6  -5   9 18.4700 5.11686   2
  -6   5   8 136.374 7.15824   2
  -6  -5   7 58.5518 11.0702   2
   6   5  -6 236.091 15.6474   2
   6   5  -5 690.523 17.1929   2
  -6   5   4 117.875 12.1852   2
   6  -5  -3 41.6486 9.41604   2
  -6  -6   9 17.2485 9.06269   2
  -6  -6   8 36.1174 5.91911   2
  -6  -6   7 646.711 12.7048   2
  -6  -6   6 300.789 11.5052   2
  -6   6   5 503.069 16.0141   2
  -6  -6   4 369.061 15.3169   2
   6  -6  -3 851.234 35.1901   2
  -6  -6   2 232.683 16.7336   2
  -6  -7   9 83.1196 9.23383   2
  -6  -7   8 154.229 6.28782   2
  -6  -7   7 27.4126 7.75695   2
  -6  -7   6 1007.09 16.1010   2
  -6   7   5 352.907 13.0200   2
  -6  -7   4 935.217 25.1963   2
  -6  -7   3 338.306 18.5760   2
  -6  -7   2 486.588 18.4568   2
   6  -7  -1 378.949 29.5052   2
  -6  -8   8 294.624 8.94105   2
  -6  -8   7 198.644 8.50370   2
  -6  -8   6 926.328 15.3766   2
  -6  -8   5 1336.07 19.7457   2
  -6   8   4 2139.25 59.3621   2
  -6  -8   3 481.018 22.3818   2
  -6  -8   2 615.958 17.8455   2
  -6  -8   0 108.920 17.6089   2
   6   8   1 513.373 27.7990   2
  -6  -9   8 14.9670 6.97204   2
  -6   9   7 50.4073 7.91572   2
  -6   9   6 130.250 9.62612   2
  -6   9   5 1669.54 22.4158   2
  -6   9   4 79.3690 12.4043   2
  -6  -9   3 1843.36 34.1678   2
  -6  -9   2 690.642 16.4100   2
   6   9   0 66.1927 13.5270   2
   6   9   1 672.676 27.8178   2
   6   9   2 1.95521 13.9154   2
   6   9   3 1500.29 60.2252   2
  -6 -10   8 158.416 11.1973   2
  -6  10   7 174.040 8.35044   2
  -6 -10   6 93.7623 9.13653   2
  -6  10   5 86.8658 10.0828   2
  -6  10   4 594.360 17.2174   2
  -6 -10   3 197.594 17.8762   2
  -6 -10   2 2023.01 30.7461   2
   6 -10  -1 127.934 15.6985   2
   6  10   2 1236.13 53.2672   2
   6  10   3 36.4513 19.1038   2
   6  10   4 109.125 23.4650   2
   6  10   5 394.965 34.7987   2
  -6 -11   8 184.614 10.6316   2
  -6  11   7 259.976 9.80250   2
  -6  11   6 269.136 14.7212   2
  -6 -11   5 237.568 13.3501   2
  -6  11   4 82.9694 16.4286   2
  -6 -11   3 92.1644 15.0392   2
  -6 -11   2 382.298 14.2371   2
  -6 -11   1 1180.96 35.5257   2
  -6 -11   0 119.076 20.5887   2
   6  11   1 36.7554 15.0633   2
   6  11   2-4.03272 14.3327   2
   6  11   3 60.4480 13.3427   2
   6  11   4 155.374 25.1140   2
  -6 -11  -5 481.420 29.6564   2
  -6 -12   8 214.993 9.09024   2
  -6  12   7 64.2842 5.99277   2
  -6  12   6 4.34940 7.39169   2
  -6 -12   5 60.3708 9.82342   2
  -6  12   4 226.732 21.2237   2
  -6 -12   3 178.274 25.9863   2
  -6 -12   2 1036.63 21.0338   2
  -6 -12   1 202.863 14.7009   2
   6  12   0 32.6685 15.9433   2
   6  12   1 585.237 26.6367   2
   6  12   2 1814.78 44.0876   2
   6  12   3 162.483 17.1146   2
   6  12   4 73.4570 13.0339   2
   6  12   5 163.182 23.2817   2
  -6 -13   7 24.0083 4.12584   2
  -6  13   6 220.860 9.98160   2
  -6 -13   5-8.68855 8.00697   2
  -6 -13   4 83.4277 10.2737   2
  -6 -13   3 583.881 26.5046   2
   6  13  -2 101.543 10.6578   2
  -6 -13   1 75.8280 11.4515   2
  -6  13   0 7338.04 81.1534   2
   6  13   1 1023.90 33.8797   2
   6  13   2 14.1619 11.8294   2
   6  13   3 169.472 16.8313   2
   6  13   4 8.57332 8.61332   2
  -6 -14   7 140.304 10.1803   2
  -6  14   6 64.2749 10.3580   2
  -6 -14   5 55.9958 7.50967   2
  -6 -14   4-18.8686 11.3834   2
  -6 -14   3 175.567 15.8037   2
  -6 -14   2 113.463 10.0787   2
  -6 -14   1 4576.76 50.4365   2
  -6  14   0 44.1983 14.9806   2
   6  14   1 785.597 29.2207   2
   6  14   2 25.2142 12.2812   2
   6  14   3 13.0898 9.37213   2
   6  14   4 42.9050 10.4127   2
  -6 -14  -6 7.75036 10.6546   2
  -6 -15   7 17.1354 8.14838   2
  -6 -15   6 29.0296 8.70726   2
  -6 -15   5 5.80837 6.01060   2
  -6 -15   4 32.9193 9.04636   2
  -6 -15   3 326.113 18.7838   2
  -6 -15   2 305.154 15.7504   2
  -6 -15   1 152.730 13.2758   2
  -6  15   0 2231.46 39.5653   2
  -6 -15  -1 1908.90 34.0436   2
   6  15   2 75.8989 9.31526   2
   6  15   3 46.7835 9.97897   2
   6  15   4 7.10919 12.5894   2
  -6  16   6 49.0554 13.1997   2
  -6 -16   5 200.458 10.5975   2
  -6 -16   4 180.116 14.0447   2
  -6 -16   3 104.011 13.1135   2
  -6 -16   2 87.8686 10.8610   2
  -6 -16   1 879.746 23.7513   2
  -6  16   0 1426.41 31.8170   2
  -6 -16  -1 51.9418 9.94627   2
  -6 -16  -2 151.841 12.3343   2
  -6 -16  -3 66.0654 20.1570   2
  -6 -16  -4 29.2847 15.4133   2
  -6 -16  -5 86.2724 10.4902   2
  -6 -17   6 36.2780 7.28711   2
  -6 -17   5 2.86123 5.70105   2
  -6 -17   4 232.590 12.5101   2
  -6 -17   3 701.280 39.9843   2
  -6 -17   2 231.466 13.3753   2
  -6  17   1 39.7397 9.24818   2
  -6 -17   0 116.225 12.3476   2
  -6 -17  -1 540.587 19.2373   2
  -6 -17  -2 345.696 14.3116   2
  -6 -17  -3 156.355 13.6690   2
  -6 -17  -4 5.33467 8.05394   2
  -6 -17  -5 6.37286 4.11993   2
  -6 -18   5 81.5567 6.82169   2
  -6 -18   4 224.437 11.3367   2
  -6 -18   3 130.329 12.4334   2
  -6 -18   2 526.414 19.6627   2
  -6  18   1 349.246 17.5139   2
  -6 -18   0 8.94013 8.29742   2
  -6 -18  -1 36.4807 8.97676   2
  -6 -18  -2 285.744 19.7315   2
  -6 -18  -3 170.345 10.3563   2
  -6 -18  -4 32.8022 5.28410   2
  -6  19   5 20.7299 6.13069   2
  -6 -19   4 64.3436 6.59490   2
  -6 -19   3 425.840 13.1680   2
   6 -19  -2 337.088 19.3933   2
  -6  19   1 32.5354 9.46646   2
  -6 -19   0 15.2522 7.83823   2
  -6 -19  -1 48.0891 8.11783   2
   6  19   2 10.8066 8.52561   2
  -6 -19  -3 338.332 14.0210   2
  -6 -19  -4 23.2420 5.38061   2
  -6 -20   4 40.3620 5.33366   2
  -6  20   3-1.52787 4.70671   2
  -6  20   2 57.8158 9.81936   2
  -6 -20   1 58.0587 7.89920   2
  -6 -20   0 176.503 9.17297   2
  -6 -20  -1 0.38234 7.24155   2
  -6 -20  -2 20.7233 7.40090   2
  -6 -20  -3-3.92537 5.48695   2
   6 -20   4 114.662 13.2201   2
  -6 -21   3-3.39507 4.51907   2
  -6  21   2 29.8025 5.78989   2
  -6 -21   1 26.5006 5.97991   2
  -6 -21   0 31.7024 7.20651   2
  -6 -21  -1-4.51841 6.73536   2
  -6 -21  -2 28.7677 6.26600   2
   6 -21   3 30.6639 7.39991   2
  -6  22   2 2.32902 6.02701   2
  -6 -22   1 21.7913 7.44667   2
  -6 -22   0-6.18285 6.65992   2
  -6 -22  -1 0.91945 6.00313   2
   6 -22   2-0.72472 5.47588   2
  -7   0   8 251.428 17.9343   2
  -7   0   4 93.4402 22.1454   2
  -7   1   8 116.969 9.23151   2
  -7   1   7 252.821 10.1305   2
  -7   1   6 679.943 24.9243   2
   7   1  -5 516.862 23.4868   2
   7  -1  -4 4716.40 82.7125   2
  -7   2   9 31.1940 7.28735   2
  -7   2   8 165.906 10.0812   2
  -7   2   7 92.1930 10.2967   2
  -7  -2   6 22.0807 12.3236   2
   7   2  -5 1744.75 36.9699   2
   7  -2  -4 12.7018 11.3477   2
  -7   2   3 4938.64 65.6749   2
  -7  -2   2 863.838 35.5235   2
  -7   3   8 121.554 7.05311   2
  -7  -3   7 36.1543 6.65484   2
  -7  -3   6 68.3681 11.7073   2
   7   3  -5 25.6045 16.1110   2
   7  -3  -4 1414.85 28.2062   2
   7  -3  -3 1215.74 26.1187   2
  -7  -3   2 122.160 17.6204   2
  -7   4   8-0.74447 3.80118   2
  -7  -4   7 115.618 6.62847   2
  -7  -4   6 139.806 12.3204   2
   7   4  -5 615.364 21.8770   2
  -7  -4   4 2.97149 9.86905   2
  -7   4   3 61.9705 10.1428   2
  -7  -4   2 61.6148 16.3373   2
  -7  -5   8 25.2496 6.17277   2
  -7   5   7 65.3289 6.04035   2
  -7  -5   6 296.778 13.0029   2
   7   5  -5 111.238 9.74079   2
  -7  -5   4 152.382 11.8336   2
  -7   5   3 26.7807 7.84205   2
  -7  -5   2 951.252 41.2654   2
  -7  -6   8 32.9087 5.16736   2
  -7   6   7 13.7938 6.25035   2
  -7  -6   6 85.4267 8.51124   2
   7   6  -5 704.548 15.2376   2
  -7   6   4 104.681 10.0359   2
  -7  -6   3 227.506 24.9239   2
  -7  -6   2 80.4868 19.4506   2
  -7  -7   8 14.6693 5.07138   2
  -7  -7   7 82.3443 4.90910   2
  -7  -7   6 945.148 14.9349   2
  -7  -7   5 214.044 9.95883   2
  -7   7   4 1276.61 21.2481   2
  -7  -7   3 158.652 23.2269   2
  -7  -7   2 510.645 21.7926   2
   7  -7  -1 372.352 31.3577   2
   7   7   3 47.0930 20.6600   2
  -7  -8   8 198.127 7.75880   2
  -7  -8   7 73.4170 5.26001   2
  -7  -8   6 104.382 7.71257   2
  -7  -8   5 686.788 14.3434   2
  -7   8   4 1112.32 22.0135   2
  -7  -8   3 1380.69 30.1321   2
  -7  -8   2 2852.53 50.9638   2
  -7  -8   1 433.454 32.1143   2
   7   8   0 322.206 25.3007   2
   7   8   2 137.669 50.9400   2
  -7  -9   8 20.6423 6.40133   2
  -7  -9   7 98.7667 4.77136   2
  -7   9   6 2.23770 8.01786   2
  -7   9   5 189.717 12.4311   2
  -7   9   4 164.639 13.0043   2
  -7  -9   3 732.930 22.1489   2
  -7  -9   2 319.931 20.3822   2
   7  -9  -1 4553.98 61.4990   2
   7   9   0 416.672 26.8583   2
   7   9   1 567.676 28.8465   2
   7   9   2 12.8997 15.7763   2
   7   9   3 2.27108 15.8730   2
  -7 -10   8 273.631 10.2059   2
  -7 -10   7 61.0425 4.51074   2
  -7 -10   6 71.7166 9.70782   2
  -7  10   5 319.991 13.9319   2
  -7  10   4 303.847 15.4807   2
  -7 -10   3-1.60001 7.89195   2
  -7 -10   2 940.888 26.5148   2
  -7 -10   1 877.629 27.2388   2
  -7 -10   0 942.333 45.7764   2
   7  10   1 473.929 25.8128   2
   7  10   2 204.360 27.7021   2
   7  10   3 154.777 25.5139   2
  -7 -11   7 29.9317 2.90792   2
  -7  11   6 543.283 15.0963   2
  -7  11   5 44.7636 10.2001   2
  -7 -11   4 246.921 18.0918   2
  -7 -11   3 93.0175 14.8813   2
  -7 -11   2 5.41400 10.0680   2
  -7 -11   1 784.164 25.2383   2
   7  11   0 20.0765 15.9925   2
   7  11   1 298.005 21.2228   2
   7  11   2 81.8916 15.3246   2
   7  11   3 1.31019 9.71555   2
   7  11   4 193.171 26.6573   2
  -7 -11  -5 209.078 21.1626   2
  -7 -12   7 339.517 10.3107   2
  -7  12   6 327.308 11.0477   2
  -7  12   5 718.744 20.5964   2
  -7 -12   4 6.07363 9.42404   2
  -7 -12   3 114.680 13.3459   2
  -7 -12   2 389.451 22.1497   2
  -7 -12   1 76.4800 9.83159   2
   7  12   0 423.029 27.7595   2
   7  12   1 263.206 20.5311   2
   7  12   2 22.2480 13.0094   2
   7  12   3 107.479 16.0628   2
   7  12   4 1189.54 34.3385   2
   7  12   5 30.6012 9.85174   2
  -7 -13   7 44.6670 5.66895   2
  -7  13   6 140.145 8.97771   2
  -7  13   5 123.986 11.4565   2
  -7 -13   4 525.909 16.1592   2
  -7 -13   3 83.3502 13.0078   2
  -7 -13   2 18.3609 13.4576   2
  -7 -13   1 220.302 11.6461   2
  -7 -13   0 806.895 23.8282   2
   7  13   1 23.5776 10.1965   2
   7  13   2 2150.00 41.4504   2
   7  13   3 179.364 14.9888   2
   7  13   4 20.9464 10.8743   2
  -7  14   6 12.1363 7.67823   2
  -7  14   5 250.313 9.47340   2
  -7 -14   4 85.1669 10.8766   2
  -7 -14   3 87.9130 14.9819   2
  -7 -14   2 7.05738 7.13866   2
  -7 -14   1 878.957 26.7171   2
  -7 -14   0 178.451 14.0423   2
  -7  14  -1 3793.85 40.8189   2
   7  14   2 71.7619 14.5228   2
  -7  14  -3 46.4773 9.56321   2
   7  14   4 7.22756 9.04306   2
  -7 -14  -6-1.94081 7.79744   2
  -7 -15   6 34.1010 7.22797   2
  -7  15   5 1.17287 6.66544   2
  -7 -15   4 60.0106 7.29312   2
  -7 -15   3 329.374 19.1253   2
  -7 -15   2-4.88492 7.80624   2
  -7 -15   1-3.70936 7.85676   2
  -7 -15   0 657.595 17.8201   2
  -7  15  -1 43.2099 9.04565   2
  -7 -15  -2 471.488 15.7360   2
   7  15   3 823.119 20.6139   2
  -7 -15  -5-1.01741 11.0811   2
  -7 -16   6-2.78141 6.24647   2
  -7  16   5 5.68435 5.98409   2
  -7 -16   4 100.857 12.1042   2
  -7 -16   3 252.271 26.6536   2
  -7 -16   2 224.124 15.0606   2
  -7 -16   1 75.8976 11.5044   2
  -7  16   0 9.69424 8.14278   2
  -7 -16  -1 614.400 15.6275   2
  -7 -16  -2 889.660 17.5093   2
  -7 -16  -3 17.4911 8.46949   2
  -7 -16  -4 69.8825 15.7475   2
  -7 -16  -5-1.52807 8.88981   2
  -7  17   5 57.2112 5.46592   2
  -7 -17   4 128.397 8.95463   2
  -7 -17   3 204.407 13.3316   2
  -7 -17   2 484.528 18.7349   2
  -7 -17   1 241.665 11.1139   2
  -7  17   0 22.8498 7.49185   2
  -7 -17  -1 9.47390 8.13600   2
   7  17   2 6.84336 6.61104   2
  -7 -17  -3 633.689 17.5340   2
  -7 -17  -4 143.699 11.8781   2
  -7  18   5 26.5757 10.8796   2
  -7 -18   4 99.1641 5.90169   2
  -7 -18   3 245.986 20.3931   2
  -7 -18   2 177.405 12.3243   2
  -7 -18   1 83.1080 8.43761   2
  -7  18   0 292.797 14.3608   2
  -7 -18  -1 15.8548 6.86694   2
  -7 -18  -2 20.9721 6.66962   2
  -7 -18  -3-0.78025 8.67631   2
  -7 -18  -4 102.026 9.20026   2
  -7  19   4 27.7158 5.80198   2
  -7 -19   3 61.1754 9.09203   2
  -7 -19   2 65.8084 8.73254   2
  -7 -19   1 278.186 10.6990   2
  -7  19   0 144.008 8.76678   2
  -7 -19  -1 90.3256 7.86309   2
   7  19   2 1.17623 5.66004   2
  -7 -19  -3 13.5177 5.38788   2
  -7 -20   3 28.5208 5.17049   2
  -7 -20   2 90.2454 7.87017   2
   7 -20  -1 10.7835 7.87670   2
   7  20   0 95.1534 7.25760   2
   7  20   1 17.9316 6.36180   2
  -7 -20  -2 7.09780 6.94561   2
   7  20   3 6.81489 8.51253   2
  -7 -21   2 6.63048 7.50942   2
   7  21  -1-4.86233 10.2788   2
   7  21   0 30.6099 7.54449   2
  -7 -21  -1 36.0133 7.58514   2
  -8   0   6 1407.21 27.0484   2
   8   0  -4 7.71736 40.1487   2
  -8   1   8 4.40831 16.7839   2
  -8  -1   7 138.886 6.30381   2
  -8   1   6 147.544 9.73122   2
   8   1  -4 1542.08 31.6153   2
  -8   2   8 11.8752 11.7565   2
  -8  -2   7 161.261 11.0953   2
  -8  -2   6 526.066 13.4488   2
  -8   2   5 274.088 17.9793   2
   8   2  -4 151.895 22.8506   2
  -8   2   3 4177.90 63.9264   2
  -8  -2   2 126.959 19.8711   2
  -8   3   8 12.7594 7.20590   2
  -8  -3   7 340.445 10.8514   2
  -8  -3   6 248.631 9.56089   2
  -8  -3   5 1.22452 13.1862   2
   8   3  -4 580.984 21.9412   2
   8  -3  -3 672.394 24.8072   2
  -8  -3   2 668.359 20.9678   2
  -8  -4   8 26.3810 6.27711   2
  -8  -4   7 29.2436 6.22697   2
  -8  -4   6 348.220 9.33402   2
  -8  -4   5 135.916 16.1587   2
  -8   4   4 309.535 22.5193   2
   8  -4  -3 445.688 18.0972   2
  -8  -4   2 211.458 23.7247   2
  -8   5   8 229.861 11.7746   2
  -8   5   7 7.12117 5.48527   2
  -8  -5   6 24.2636 5.88360   2
  -8  -5   5 75.9430 10.5603   2
  -8  -5   4 254.929 12.0356   2
   8  -5  -3 48.6807 12.6033   2
  -8  -5   2 34.8691 16.9636   2
  -8  -5   1 62.3674 17.3184   2
  -8  -6   8 67.5566 10.7277   2
  -8  -6   7 173.766 6.08459   2
  -8  -6   6 8.11813 5.58074   2
  -8  -6   5 95.0263 9.89901   2
   8   6  -4 15.0574 7.54923   2
  -8  -6   3 278.277 18.7487   2
   8  -6  -2 338.460 19.4833   2
  -8  -6   1 125.670 21.2998   2
  -8  -7   7 6.97270 3.59807   2
  -8   7   6 1.75070 5.47293   2
  -8  -7   5 169.076 9.01083   2
   8   7  -4 1291.02 24.6401   2
  -8   7   3 15.7375 11.7002   2
  -8  -7   2 1551.36 35.7920   2
  -8  -7   1 523.265 26.3767   2
   8   7   0 61.9279 17.5403   2
   8   7   1 285.589 31.1683   2
  -8  -8   7 3.71352 5.11405   2
  -8  -8   6 213.712 7.78026   2
  -8   8   5 188.700 10.5929   2
  -8  -8   4 169.971 10.4603   2
  -8   8   3 1401.97 29.9429   2
  -8  -8   2 1712.68 40.3505   2
  -8  -8   1 1534.77 43.3611   2
   8   8   0 1212.62 34.7657   2
   8   8   3 108.176 24.2372   2
  -8  -9   7 150.892 6.52755   2
  -8  -9   6-4.10925 5.83659   2
  -8   9   5 352.426 14.9695   2
  -8   9   4 32.3510 9.71885   2
  -8   9   3 409.310 17.1801   2
  -8  -9   2 295.485 20.2918   2
  -8  -9   1 1693.40 29.6487   2
   8   9   0 212.859 22.7437   2
   8   9   1 1597.44 47.4249   2
   8   9   2 119.246 24.1139   2
  -8 -10   7 55.7068 5.57243   2
  -8 -10   6 285.854 9.42949   2
  -8  10   5 307.102 13.9404   2
  -8  10   4 321.379 14.0051   2
  -8 -10   3 139.022 11.7604   2
  -8 -10   2 1236.37 24.6625   2
  -8 -10   1 69.2636 13.5860   2
   8  10   0 699.035 54.4690   2
   8  10   1 53.0399 14.2789   2
   8  10   2 738.654 31.3370   2
   8  10   3 601.082 41.3353   2
   8  10   4 30.7805 18.9509   2
  -8 -10  -6 172.837 14.8264   2
  -8 -11   7 131.702 7.57184   2
  -8 -11   6 381.936 9.72016   2
  -8  11   5 416.691 16.1064   2
  -8 -11   4 1060.76 33.8992   2
  -8  11   3 61.1109 11.0785   2
  -8 -11   2 2.35720 8.44824   2
  -8 -11   1 526.483 32.9304   2
   8  11   0 16.0278 13.0908   2
   8  11   1 334.531 21.0876   2
   8  11   2 6.27679 13.0743   2
   8  11   3 488.763 25.4235   2
   8  11   4 98.2296 14.0230   2
   8  11   5 345.777 18.0924   2
  -8 -12   6 57.9352 6.02200   2
  -8  12   5 848.703 17.5911   2
  -8 -12   4 754.482 28.6881   2
  -8 -12   3 654.967 26.3781   2
  -8 -12   2 48.2586 11.8964   2
  -8 -12   1 50.2190 12.2085   2
  -8 -12   0 407.320 17.4266   2
   8  12   1 31.3072 13.3472   2
   8  12   2 449.290 24.8756   2
   8  12   3 88.4187 14.1892   2
   8  12   4 162.126 15.2548   2
  -8 -12  -5 14.2728 11.0003   2
  -8 -13   6 25.8649 4.66016   2
  -8  13   5 146.710 7.77672   2
  -8  13   4 186.685 14.2925   2
  -8 -13   3 367.093 15.1281   2
  -8 -13   2 479.564 24.0132   2
  -8 -13   1 68.8497 10.8890   2
  -8 -13   0 23.7281 9.01958   2
   8  13   1 11.9683 12.4174   2
   8  13   2 649.644 20.0120   2
   8  13   3 12.1703 10.7580   2
   8  13   4 423.620 19.5043   2
  -8 -13  -6 1.17365 6.98912   2
  -8 -14   6 24.4504 4.95148   2
  -8  14   5 19.7984 5.26122   2
  -8  14   4 204.004 13.3739   2
  -8 -14   3 227.581 13.9948   2
  -8 -14   2 16.9308 10.2456   2
  -8 -14   1 20.1252 9.23452   2
  -8 -14   0 7.88560 7.48691   2
  -8 -14  -1 622.410 18.9985   2
   8  14   2 4.41431 8.59856   2
   8  14   3 1149.93 26.2887   2
  -8  14  -4 17.0018 9.21845   2
  -8 -14  -5 8.49022 11.2593   2
  -8  15   5-7.22800 4.82447   2
  -8  15   4 14.6824 6.72249   2
  -8  15   3 19.4652 14.4427   2
  -8 -15   2 90.8260 11.1753   2
  -8 -15   1 187.709 12.2902   2
  -8 -15   0 55.2958 8.65979   2
  -8  15  -1-6.66160 8.26016   2
  -8 -15  -2 407.065 13.1457   2
  -8 -15  -3 253.002 11.3056   2
  -8 -15  -4 34.9965 14.4540   2
  -8 -15  -5 22.9104 9.16720   2
  -8 -16   5 6.42604 5.74876   2
  -8  16   4 49.5890 7.36388   2
  -8  16   3 57.6888 9.25761   2
  -8 -16   2 8.48195 8.48987   2
  -8 -16   1 54.9988 8.68781   2
  -8 -16   0 219.891 11.3661   2
  -8  16  -1 9.63861 7.76533   2
   8  16   2 88.9479 6.70645   2
   8  16   3 107.382 7.00809   2
  -8 -16  -4 231.484 13.0812   2
  -8  17   4 43.2674 7.38650   2
  -8  17   3 106.289 8.99814   2
  -8 -17   2 181.386 9.54719   2
  -8 -17   1 103.750 9.03015   2
  -8 -17   0 214.043 10.4896   2
  -8  17  -1 180.873 14.1337   2
  -8 -17  -2 1.36970 5.91684   2
  -8 -17  -3 102.227 10.6789   2
  -8 -17  -4 15.7879 8.46812   2
  -8  18   4 1.91925 6.24403   2
  -8 -18   3 94.8896 8.92618   2
  -8 -18   2 138.825 17.1152   2
  -8 -18   1 132.508 10.5287   2
  -8 -18   0 202.501 12.1387   2
   8  18   1 88.6679 9.86174   2
   8  18   2 16.7213 5.57791   2
  -8 -18  -3-2.38777 9.63776   2
  -8 -19   3 30.1011 5.62312   2
  -8 -19   2 109.191 8.67960   2
  -8 -19   1 66.7175 8.01265   2
   8 -19   0 16.9810 7.51997   2
  -8 -19  -1 133.860 7.54136   2
  -8 -19  -2 84.7064 12.0159   2
   8  20  -1 20.1311 5.71589   2
   8 -20   0 108.185 13.4860   2
  -8 -20  -1 0.87922 4.42160   2
  -9   0   6 942.885 33.2537   2
  -9   0   4 145.543 22.1777   2
   9   0   0 5186.73 97.8803   2
  -9   1   7 189.924 11.4366   2
  -9   1   6 144.778 14.2402   2
  -9   1   5 730.789 15.0232   2
  -9   1   4 674.672 26.0468   2
   9  -1  -3 32.9585 13.2196   2
   9  -1  -1 785.308 27.8161   2
   9   1   0 6757.52 77.9158   2
  -9   2   7 2.45032 9.50343   2
  -9  -2   6 300.803 14.0175   2
  -9   2   5 552.785 13.1624   2
[truncated: 544,251 more chars]
