# Supplementary material for: Syntheses and structures of dinuclear zinc(II) acetate-bridged coordination compounds with the aromatic Schiff base chelators N,N-dimethyl-2-[phen­yl(pyridin-2-yl)methyl­idene]hydrazine-1-carbothio­amide and N-ethyl-2-[phen­yl(pyridin-2-yl)methyl­idene]hydrazine-1-carbo­thio­amide
Source: Acta Crystallogr E Crystallogr Commun. 2025 Jun 24;81(Pt 7):636–41. doi: 10.1107/S2056989025005407 (PMC12230617; doi:10.1107/S2056989025005407)
Supplement: Supplementary file 2 [file e-81-00636-Isup4.hkl]

data_I                                                                          
_shelx_title ' christain-znbp44_twin1_hklf4_a.res in P2(1)/c'                   
_shelx_refln_list_code          4                                               
_shelx_F_calc_maximum      336.21                                               
_exptl_crystal_F_000       840.00                                               
_reflns_d_resolution_high  0.7935                                               
                                                                                
loop_                                                                           
 _space_group_symop_operation_xyz                                               
 'x, y, z'                                                                      
 '-x, y+1/2, -z+1/2'                                                            
 '-x, -y, -z'                                                                   
 'x, -y-1/2, z-1/2'                                                             
                                                                                
_cell_length_a    10.8384                                                       
_cell_length_b    20.0381                                                       
_cell_length_c     8.2914                                                       
_cell_angle_alpha  90.000                                                       
_cell_angle_beta   91.342                                                       
_cell_angle_gamma  90.000                                                       
                                                                                
_shelx_F_squared_multiplier     1.000                                           
                                                                                
loop_                                                                           
 _refln_index_h                                                                 
 _refln_index_k                                                                 
 _refln_index_l                                                                 
 _refln_F_squared_calc                                                          
 _refln_F_squared_meas                                                          
 _refln_F_squared_sigma                                                         
 _refln_observed_status                                                         
   0   0  -2       5164.44       5535.00        35.12 o                         
   0   0  -4        546.65        498.26         6.75 o                         
   0   0  -6       1014.32        929.98         5.77 o                         
   0   0  -8        131.10        115.14         3.02 o                         
   0  -1  -1      17834.74      17275.35        18.92 o                         
   0   1  -2      12868.88      12169.03        32.18 o                         
   0  -1  -3       1236.36       1221.15        14.55 o                         
   0  -1  -4       1131.93       1133.78         9.46 o                         
   0  -1  -5        162.31        126.08         4.25 o                         
   0   1  -6        250.42        259.75         2.32 o                         
   0   1  -7        724.22        759.03         4.12 o                         
   0   1  -8         16.33         11.24         1.31 o                         
   0  -1  -9          0.01         -1.55         1.55 o                         
   0   1  -9          0.03          0.54         1.14 o                         
   0  -2   0      10397.61       9344.78        30.76 o                         
   0  -2  -1      10966.13       7005.16        11.18 o                         
   0  -2  -2       6853.53       6861.25        15.32 o                         
   0  -2   3       4833.67       4335.81        16.80 o                         
   0  -2   4         40.59         43.99         1.73 o                         
   0  -2  -5        355.90        340.22         6.26 o                         
   0  -2  -6       1544.19       1532.65         4.82 o                         
   0   2  -7          1.70          1.08         1.14 o                         
   0   2  -8         59.13         61.01         2.63 o                         
   0   2  -8        112.55        113.40         2.29 o                         
   0   2  -9          6.18          5.77         1.57 o                         
   0  -2  -9         11.75          7.00         1.78 o                         
   0  -3  -1        444.12        333.80         3.08 o                         
   0  -3  -2      11479.68      10529.55        17.52 o                         
   0  -3  -3       1880.82       1676.30         8.29 o                         
   0   3  -4         38.43         14.10         1.38 o                         
   0   3  -5        390.12        406.52         4.58 o                         
   0  -3  -7        377.38        323.38         2.59 o                         
   0  -3  -8         37.18         42.14         4.26 o                         
   0   3  -8         70.77         74.04         1.70 o                         
   0   3  -9          0.36         -0.59         2.56 o                         
   0   3  -9          0.69         -1.85         1.85 o                         
   0  -4   0       4331.21       3782.93        27.85 o                         
   0  -4  -1       1342.41       1283.64         5.10 o                         
   0  -4   2         54.89         57.43         1.88 o                         
   0   4  -3       6090.73       5286.85        16.04 o                         
   0  -4  -4        698.41        625.05         5.55 o                         
   0   4  -5       1237.65       1359.84         6.56 o                         
   0   4  -6        449.80        512.60        11.73 o                         
   0  -4  -6        856.14        896.77         4.24 o                         
   0   4  -7        278.86        281.19         2.50 o                         
   0   4  -8          0.02          1.46         1.12 o                         
   0   4  -9        111.05        125.71         5.77 o                         
   0  -4  -9        211.36        225.55         3.71 o                         
   0   5  -1       1107.74       1079.78        11.71 o                         
   0   5  -1       2108.45       1908.73         8.36 o                         
   0  -5  -2         37.40         67.72         2.02 o                         
   0   5  -3        101.35        103.08         3.19 o                         
   0  -5   4       4352.21       4524.89        14.52 o                         
   0   5  -5          2.78          1.82         1.07 o                         
   0  -5  -6          0.15          4.58         0.94 o                         
   0  -5  -7          4.08          3.97         0.92 o                         
   0  -5  -8        416.69        468.14         3.54 o                         
   0   5  -9         16.61         17.86         3.05 o                         
   0   5  -9         31.61         36.13         2.51 o                         
   0  -6   0       8857.27       8224.05        33.14 o                         
   0  -6  -1        705.83        641.84         5.24 o                         
   0   6  -2        374.92        401.82        10.67 o                         
   0  -6  -2        713.62        702.98         6.66 o                         
   0  -6   3       3266.24       3070.90        13.45 o                         
   0  -6  -4        823.72        742.83         6.17 o                         
   0   6  -5        567.94        628.77         3.43 o                         
   0  -6  -6        263.92        247.04         2.44 o                         
   0   6  -7        440.54        458.97         3.41 o                         
   0   6  -8        248.44        265.84         2.81 o                         
   0  -6  -9         75.41         70.29         2.94 o                         
   0  -6  -9        143.53        158.63         3.45 o                         
   0  -7  -1        410.57        462.91         7.09 o                         
   0  -7   2        607.17        396.57         4.26 o                         
   0  -7  -3       1051.08       1049.47         9.29 o                         
   0  -7   4       3169.15       3164.95        12.79 o                         
   0  -7  -5       1945.43       1968.56         5.77 o                         
   0   7  -6          2.06          0.30         1.16 o                         
   0   7  -7        324.12        344.48         9.56 o                         
   0   7  -7        616.91        657.05         4.03 o                         
   0   7  -8         56.13         65.27         5.85 o                         
   0   7  -8        106.84        122.10         2.51 o                         
   0  -7  -9          1.16          1.44         1.44 o                         
   0   7  -9          2.22          4.70         1.60 o                         
   0  -8   0        191.01        267.37         7.44 o                         
   0  -8   1        461.08        458.77         5.50 o                         
   0  -8  -2       5523.00       5167.62        15.15 o                         
   0  -8  -3        106.51         88.54         3.18 o                         
   0  -8   4        653.85        570.05         6.45 o                         
   0   8  -5        719.68        833.49        10.05 o                         
   0  -8  -5       1369.81       1543.04         5.96 o                         
   0   8  -6        180.53        209.12         7.77 o                         
   0  -8  -6        343.61        363.64         2.88 o                         
   0   8  -7         27.72         26.77         2.32 o                         
   0   8  -7         52.75         50.31         1.76 o                         
   0  -8  -8        121.63        118.42         2.68 o                         
   0   8  -9          0.01         -1.16         1.52 o                         
   0  -8  -9          0.01          1.64         2.00 o                         
   0   9  -1       5583.26       5542.17        15.88 o                         
   0  -9   2        112.72        111.86         3.11 o                         
   0  -9   3       1150.91       1210.09         9.84 o                         
   0   9  -4         66.41         73.94         1.93 o                         
   0   9  -5        257.03        285.96         5.61 o                         
   0  -9  -5        489.23        504.72         3.82 o                         
   0   9  -6         72.18         94.74         5.26 o                         
   0   9  -6        137.39        153.98         2.61 o                         
   0   9  -7        241.45        274.57         8.56 o                         
   0  -9  -7        459.56        489.84         4.55 o                         
   0   9  -8          2.04          2.03         2.19 o                         
   0  -9  -8          3.88          1.95         1.53 o                         
   0  -9  -9          0.30          0.16         1.29 o                         
   0   9  -9          0.56          5.73         3.48 o                         
   0 -10   0        123.53        170.55         4.22 o                         
   0 -10   1        701.07        767.73         5.96 o                         
   0 -10  -2       5063.59       4982.55        20.30 o                         
   0 -10   3        443.40        549.78         6.57 o                         
   0  10  -4          1.06          1.07         1.78 o                         
   0  10  -4          2.01          5.91         1.15 o                         
   0  10  -5         94.21        105.72         3.78 o                         
   0  10  -5        179.32        191.07         2.80 o                         
   0  10  -6        241.36        238.63         9.19 o                         
   0  10  -6        459.39        467.89         5.23 o                         
   0 -10  -7         16.60         22.65         3.69 o                         
   0  10  -7         31.59         33.04         1.83 o                         
   0  10  -8         15.55         15.23         2.70 o                         
   0 -10  -8         29.60         25.59         1.82 o                         
   0  10  -9          7.40          3.31         1.36 o                         
   0  10  -9         14.09         14.11         2.05 o                         
   0 -11  -1       1108.98        929.91         7.20 o                         
   0  11  -2        452.49        491.07         6.98 o                         
   0  11  -3         29.74         34.94         1.81 o                         
   0 -11  -4        371.08        380.74         6.30 o                         
   0  11  -4        706.31        727.56         5.52 o                         
   0  11  -5         93.28        101.39         4.84 o                         
   0  11  -5        177.55        162.36         3.17 o                         
   0  11  -6         13.02         12.47         3.44 o                         
   0 -11  -6         24.79         16.89         1.77 o                         
   0 -11  -7         68.45         62.40         2.79 o                         
   0 -11  -7        130.29        121.04         3.06 o                         
   0  11  -8          4.69          3.90         2.07 o                         
   0 -11  -8          8.93          8.15         2.01 o                         
   0 -11  -9          3.63          4.20         1.22 o                         
   0  11  -9          6.91          7.89         1.52 o                         
   0  12   0          9.58          8.92         1.97 o                         
   0  12  -1        230.50        218.83         3.91 o                         
   0  12  -2        263.44        236.19         4.35 o                         
   0 -12  -3       1085.58       1021.24         5.44 o                         
   0 -12  -4        375.89        406.27         7.08 o                         
   0 -12  -4        715.46        702.10         5.43 o                         
   0  12  -5        162.54        190.13         6.57 o                         
   0  12  -5        309.37        317.73         3.92 o                         
   0  12  -6         53.86         55.39         3.38 o                         
   0  12  -6        102.52        100.49         2.72 o                         
   0 -12  -7          0.74          1.79         1.48 o                         
   0 -12  -7          1.41          3.31         1.68 o                         
   0 -12  -8         13.75         12.82         2.10 o                         
   0  12  -9          8.55          5.26         1.13 o                         
   0  12  -9         16.28         21.24         2.82 o                         
   0  13  -1          3.66          2.31         1.27 o                         
   0 -13   1          6.98          2.70         1.50 o                         
   0  13   2        545.92        562.00         7.56 o                         
   0 -13   2       1039.09       1047.21         8.14 o                         
   0  13  -3        149.85        149.14         5.80 o                         
   0  13  -3        285.22        263.82         3.32 o                         
   0  13   4        670.49        624.98         8.00 o                         
   0  13  -4       1276.18       1371.56         8.55 o                         
   0  13  -5        260.33        264.35         5.29 o                         
   0 -13  -5        495.50        469.27         4.31 o                         
   0  13  -6          2.52          1.98         1.78 o                         
   0 -13  -6          4.79          4.11         1.61 o                         
   0 -13  -7          0.81          0.39         1.48 o                         
   0  13  -7          1.55          2.13         2.93 o                         
   0 -13  -8         12.92         16.33         2.81 o                         
   0  13  -8         24.60         32.31         2.70 o                         
   0 -14   0        438.28        515.02         6.08 o                         
   0 -14   0        834.20       1078.85        23.43 o                         
   0 -14   1        494.10        504.84         5.47 o                         
   0  14   1        940.45       1129.47         8.47 o                         
   0  14  -2          0.09         -0.89         1.14 o                         
   0 -14  -2          0.17         60.84        15.17 o                         
   0 -14   3        520.00        442.91         8.34 o                         
   0 -14  -3        989.76        970.63         6.52 o                         
   0  14   4         62.01         42.61         2.12 o                         
   0  14  -4        118.02         77.08         3.19 o                         
   0  14  -5          3.89          4.52         1.50 o                         
   0 -14  -5          7.41         10.63         1.79 o                         
   0 -14  -6         26.55         22.89         2.06 o                         
   0 -14  -6         50.54         47.92         2.87 o                         
   0 -14  -7          3.12          4.02         1.43 o                         
   0  14  -7          5.94          8.78         2.18 o                         
   0  14  -8          8.60         11.54         1.70 o                         
   0 -14  -8         16.37         20.90         3.61 o                         
   0 -15  -1        116.40        126.38         3.09 o                         
   0 -15  -1        221.55        286.76         5.72 o                         
   0 -15  -2        515.75        456.34         6.17 o                         
   0  15   2        981.66        922.04         8.11 o                         
   0 -15   3         36.28         32.62         2.44 o                         
   0  15  -3         69.05         68.15         2.79 o                         
   0  15  -4         24.28         23.88         1.66 o                         
   0 -15  -4         46.20         45.43         3.54 o                         
   0  15  -5        100.48         96.38         3.03 o                         
   0 -15  -5        191.24        200.50         3.97 o                         
   0 -15  -6         42.48         32.59         1.86 o                         
   0  15  -6         80.85         73.76         3.47 o                         
   0  15  -7         18.34         27.26         3.10 o                         
   0  15  -7         34.91          5.07         1.37 o                         
   0  15  -8          8.78         10.15         2.42 o                         
   0 -15  -8         16.71         26.68         3.13 o                         
   0 -16   0        328.41        336.06         7.04 o                         
   0 -16   0        625.09        800.62        11.23 o                         
   0 -16   1         23.78         23.13         1.72 o                         
   0 -16  -1         45.25         50.97         2.71 o                         
   0 -16  -2         14.21         10.82         1.40 o                         
   0 -16  -2         27.06         15.98         2.55 o                         
   0  16  -3         82.84         65.11         2.09 o                         
   0  16  -3        157.67        143.06         5.44 o                         
   0 -16  -4         79.57         81.16         2.47 o                         
   0  16  -4        151.45        178.60         5.17 o                         
   0  16  -5          5.79          5.13         1.81 o                         
   0  16  -5         11.01          3.89         2.80 o                         
   0 -16  -6         17.23         17.33         1.81 o                         
   0 -16  -6         32.79         35.60         3.32 o                         
   0 -16  -7          0.93          0.06         2.13 o                         
   0  16  -8          5.07          5.96         1.54 o                         
   0  17   1         63.37         81.34         2.97 o                         
   0  17   1        120.61        212.60         4.77 o                         
   0 -17  -2         43.26         33.89         2.18 o                         
   0  17   2         82.33         77.55         3.59 o                         
   0  17  -3          4.11          4.58         1.39 o                         
   0  17  -3          7.82          8.37         3.11 o                         
   0  17  -4         23.37         23.37         1.71 o                         
   0  17  -4         44.48         23.96         4.76 o                         
   0  17  -5         25.77         25.03         2.24 o                         
   0  17  -5         49.05         51.71         3.58 o                         
   0  17  -6         12.90         12.21         2.07 o                         
   0  17  -6         24.55         26.48         2.85 o                         
   0  17  -7          6.33          4.39         1.92 o                         
   0 -18   0        277.10        378.68         6.58 o                         
   0  18   0        527.42        621.10        33.77 o                         
   0  18   1         50.35         41.78         2.00 o                         
   0  18  -1         95.83         72.98         9.87 o                         
   0 -18   2         66.74         66.14         2.79 o                         
   0  18  -2        127.03        164.30         5.88 o                         
   0  18   3          0.05         -0.89         1.21 o                         
   0  18  -3          0.09         -1.42         5.36 o                         
   0  18  -4          8.86         10.66         1.33 o                         
   0  18  -4         16.87          9.22         4.28 o                         
   0 -18  -5          3.54          3.70         1.33 o                         
   0  18  -5          6.74          5.46         3.81 o                         
   0  18  -6         37.15         36.22         1.77 o                         
   0  18  -6         70.72         72.16         5.83 o                         
   0 -18  -7          2.88          0.20         1.30 o                         
   0 -18  -7          5.49          3.19         1.79 o                         
   0 -19   1        206.10        222.12         5.10 o                         
   0  19   1        392.28        502.39         5.86 o                         
   0 -19  -2          1.27          2.17         1.65 o                         
   0  19   2          2.41          7.73         2.11 o                         
   0  19   3         10.17         10.61         1.85 o                         
   0  19  -3         19.36         29.64         6.24 o                         
   0  19  -4          2.89          3.81         1.27 o                         
   0  19  -4          5.50          1.27         4.28 o                         
   0  19  -5         33.94         33.42         1.43 o                         
   0  19  -5         64.61         72.49         6.31 o                         
   0  19  -6          0.49          0.42         1.01 o                         
   0  19  -6          0.93         -0.60         1.52 o                         
   0 -20   0         51.80         69.31         5.08 o                         
   0  20   0         98.59        130.22         4.18 o                         
   0  20   1         10.06          5.55         2.13 o                         
   0  20   1         19.14         15.00         1.88 o                         
   0 -20  -2         19.41         14.84         1.98 o                         
   0  20  -2         36.94         30.06         3.60 o                         
   0  20  -3         60.04         77.33         4.11 o                         
   0  20  -3        114.27        152.67         8.53 o                         
   0 -20  -4          1.38         -0.27         1.33 o                         
   0  20  -5         16.32          4.67         0.83 o                         
   0  20  -5         31.07         26.70         4.45 o                         
   0  20  -6         29.25         19.93         3.16 o                         
   0 -21  -1          6.24          0.48         2.49 o                         
   0  21  -1         11.87         10.48         1.71 o                         
   0  21   2          6.48         10.09         1.84 o                         
   0  21  -2         12.33         22.83         3.05 o                         
   0  21  -3          2.23          2.25         1.31 o                         
   0  21  -3          4.25          4.95         4.36 o                         
   0 -21  -4         34.14         32.66         1.91 o                         
   0  21  -4         64.97         77.49         5.61 o                         
   0 -21  -5          9.21         10.20         1.55 o                         
   0  21  -5         17.53         15.10         3.18 o                         
   0 -22   0          2.10          2.83         1.60 o                         
   0  22   0          4.00          4.87         2.27 o                         
   0  22  -1          9.84          9.32         1.63 o                         
   0  22  -1         18.73         22.64         2.75 o                         
   0  22  -2          0.34          0.57         1.16 o                         
   0  22  -2          0.64          2.39         3.75 o                         
   0  22  -3         35.27         39.79         1.89 o                         
   0  22  -3         67.13         81.86         5.40 o                         
   0 -22  -4         14.16         11.49         1.63 o                         
   0  22  -4         26.94         26.34         3.55 o                         
   0  23   1          2.30          1.13         0.87 o                         
   0 -23  -2          6.06          6.37         1.22 o                         
   0  23  -2         11.54         13.10         3.23 o                         
   0 -23  -3          2.29          2.56         0.85 o                         
   0  23  -3          4.35          5.13         2.62 o                         
   0 -23  -4         10.36          6.97         1.43 o                         
   0  24   0          8.91          9.22         2.37 o                         
   0  24  -1          2.34          1.01         1.02 o                         
   0 -24  -2          0.83         -0.88         0.88 o                         
   0  24  -3          0.36          0.67         0.99 o                         
   0  25  -1          0.09         -0.12         1.28 o                         
   1   0 -10         49.87         56.27         3.19 o                         
   1   0  -8         79.65        106.73         6.89 o                         
   1   0  -8        151.61        179.44         4.16 o                         
   1   0  -6       2230.34       2344.58         7.80 o                         
   1   0  -4       1304.58       1158.64        11.70 o                         
   1   0  -2        945.37        843.73        10.36 o                         
  -1   0   0       7727.79       8103.21        25.38 o                         
   1   0   2     113040.02     103829.66       131.16 o                         
  -1   0  -4       1839.60       1625.92        11.97 o                         
  -1   0  -6       1069.06       1259.52         6.58 o                         
  -1   0  -8        325.15        308.01         4.42 o                         
  -1   0 -10         26.10         17.25         2.94 o                         
   1  -1 -10         13.02          7.66         1.47 o                         
   1   1  -9         48.61         65.01         3.37 o                         
   1   1  -9         92.52        115.21         2.26 o                         
   1  -1  -8          2.47          3.26         2.70 o                         
   1   1  -8          4.69          2.95         1.42 o                         
   1   1  -7        323.78        345.66         2.93 o                         
   1  -1  -6         47.23         36.77         1.14 o                         
   1  -1  -5       1586.68       1681.65        13.84 o                         
   1   1  -4        410.02        425.01         6.71 o                         
   1  -1  -3        103.29         69.10         3.39 o                         
   1   1  -2      13832.55      12926.66        34.76 o                         
  -1  -1   1        391.08        534.51         3.62 o                         
  -1  -1   0       4202.32       4664.54        17.69 o                         
  -1   1  -1      27137.36      26136.67        44.68 o                         
  -1  -1  -2         87.04        116.30         4.79 o                         
  -1  -1  -3         92.38         90.18         4.45 o                         
  -1   1  -4       7148.29       7261.19        24.34 o                         
  -1   1  -5         12.39          3.81         1.71 o                         
  -1   1  -6         70.29         36.65         5.55 o                         
  -1   1  -6        133.79        122.01         1.87 o                         
  -1  -1  -7        168.68        153.92         2.21 o                         
  -1  -1  -8         20.46         18.33         1.44 o                         
  -1  -1  -9        113.29        120.08         4.16 o                         
  -1   1  -9        215.64        199.02         3.99 o                         
  -1  -1 -10          3.54          0.29         2.25 o                         
   1  -2 -10         18.22         22.57         2.33 o                         
   1   2  -9         15.13         16.86         2.30 o                         
   1  -2  -9         28.80         25.31         1.47 o                         
   1   2  -8         83.51         87.15         3.41 o                         
   1  -2  -8        158.95        158.23         2.57 o                         
   1   2  -7         35.43         36.26         4.79 o                         
   1  -2  -7         67.44         70.43         1.64 o                         
   1  -2  -6       1073.59        942.25        13.14 o                         
   1   2  -6       2043.45       2173.10         5.82 o                         
   1  -2  -5        206.27        209.82         4.84 o                         
   1   2  -4       2557.11       2346.99        11.54 o                         
   1   2  -3       1939.96       1721.03        12.02 o                         
   1  -2  -2        168.90        181.50         4.22 o                         
   1   2  -2        321.49        373.76         3.32 o                         
   1  -2  -1       1778.70       1641.62         4.52 o                         
   1  -2   0       2220.18       2395.89         7.77 o                         
  -1   2  -1       6527.58       6240.49        17.22 o                         
  -1  -2  -2        344.48        395.46         6.60 o                         
   1  -2   3       5224.67       5023.05        23.47 o                         
  -1   2  -4        294.21        355.14         4.26 o                         
  -1   2  -5       2164.71       2084.27        10.72 o                         
  -1   2  -6         78.60         50.37         1.32 o                         
  -1  -2  -7         99.65         91.86         1.81 o                         
  -1  -2  -8        173.39        167.73         2.29 o                         
  -1  -2  -9          5.66          1.13         0.94 o                         
  -1   2  -9         10.77          8.83         1.64 o                         
  -1   2 -10         23.44         24.70         2.14 o                         
  -1  -2 -10         44.61         37.79         3.61 o                         
   1  -3 -10         25.68         22.32         2.16 o                         
   1   3  -9         60.28         78.65         5.61 o                         
   1   3  -9        114.73        126.06         2.25 o                         
   1   3  -8         71.90         66.61         2.77 o                         
   1  -3  -8        136.86        156.24         2.40 o                         
   1   3  -7        426.46        472.97         3.13 o                         
   1  -3  -6        167.67        172.50         1.89 o                         
   1   3  -5       1021.93        984.58         5.72 o                         
   1   3  -4       1806.40       1919.80        10.59 o                         
   1   3  -3        474.55        382.77         4.15 o                         
   1  -3  -2         84.44         82.57         4.98 o                         
   1  -3  -2        160.73        189.77         2.44 o                         
  -1  -3   1        218.36        207.09         5.29 o                         
  -1  -3   1        415.61        383.55         2.71 o                         
  -1  -3   0        543.08        407.27         4.09 o                         
   1  -3   1        815.70        563.80         4.45 o                         
  -1   3  -2       4188.13       4130.70        14.93 o                         
  -1   3  -3       1979.62       2012.41        13.63 o                         
  -1  -3  -4       5392.53       5303.19        14.61 o                         
  -1   3  -5          1.46          1.29         1.21 o                         
   1   3   6        151.15        139.68         1.86 o                         
  -1  -3  -7        124.41        134.59         1.94 o                         
  -1  -3  -8          1.22         -2.07         2.07 o                         
  -1   3  -8          2.32          0.77         1.10 o                         
  -1   3  -9         35.95          2.30         1.36 o                         
  -1   3  -9         68.42         58.37         2.31 o                         
  -1   3 -10         14.92         20.35         2.12 o                         
  -1  -3 -10         28.40         20.57         2.95 o                         
   1  -4 -10         10.19         13.18         1.74 o                         
   1   4  -9         77.67         92.50         6.02 o                         
   1  -4  -9        147.83        165.12         2.39 o                         
   1  -4  -8         46.59         38.23         2.87 o                         
   1   4  -8         88.68         84.63         1.85 o                         
   1  -4  -7        404.53        375.56        10.46 o                         
   1   4  -7        769.96        790.94         4.07 o                         
   1  -4  -6        464.17        451.82         7.32 o                         
   1  -4  -6        883.49        935.53         4.73 o                         
   1   4  -5        177.85        143.46         2.31 o                         
   1   4  -4        239.58        198.73         3.65 o                         
   1  -4  -3       1482.98       1246.35         8.54 o                         
  -1  -4   2       3624.02       2780.70        12.04 o                         
   1   4  -2       6897.84       6306.47        14.85 o                         
   1   4  -1       9737.73       7837.00        21.07 o                         
   1   4  -1      18534.49      16706.30        23.94 o                         
   1  -4   0       4566.85       4508.07        20.95 o                         
   1  -4   1        285.66        518.27         4.10 o                         
  -1  -4  -2        224.09        278.79         4.41 o                         
  -1  -4  -3       2088.31       1903.24        15.68 o                         
  -1  -4  -4          2.62          2.29         1.20 o                         
  -1   4  -5        904.71        933.65         4.53 o                         
  -1  -4  -6         94.16         71.57         1.67 o                         
  -1   4  -7         70.98         69.41         1.58 o                         
  -1  -4  -8         78.95         76.80         2.00 o                         
  -1   4  -9         19.65         17.57         2.81 o                         
  -1  -4  -9         37.40         35.73         2.28 o                         
  -1   4 -10          5.67         10.30         1.87 o                         
   1   5  -9          2.19          1.76         1.71 o                         
   1   5  -9          4.17          6.83         1.78 o                         
   1  -5  -8        372.63        321.21         8.82 o                         
   1  -5  -8        709.25        824.25         4.31 o                         
   1  -5  -7          2.57          4.58         1.22 o                         
   1  -5  -6        636.38        516.31        11.06 o                         
   1   5  -6       1211.26       1191.10         5.15 o                         
   1  -5  -5        253.16        246.30         2.38 o                         
   1   5  -4        541.12        600.70         5.99 o                         
  -1  -5   3       1536.47       1607.02         8.68 o                         
   1  -5  -2       4996.82       4422.19        12.74 o                         
   1   5  -1       2362.72       1939.53        13.34 o                         
   1   5  -1       4497.14       4278.92        12.60 o                         
   1  -5   0       1232.21       1180.97        12.06 o                         
  -1   5  -1       1524.95       1215.12        14.21 o                         
   1  -5   1       2902.54       2911.35        12.81 o                         
  -1   5  -2        362.06        321.47         5.09 o                         
   1  -5   3       1398.03       1309.64        10.24 o                         
  -1  -5  -4       1316.38       1280.76         7.21 o                         
  -1  -5  -5         26.04         21.30         1.00 o                         
  -1  -5  -6        511.72        562.42         3.74 o                         
  -1  -5  -7         60.72         53.59         1.54 o                         
  -1   5  -8         15.18         20.95         1.45 o                         
  -1   5  -9          0.29          3.83         2.25 o                         
  -1  -5  -9          0.55         -2.09         3.02 o                         
  -1   5 -10         49.99         49.40         2.92 o                         
   1   6  -9         43.39          3.42         0.84 o                         
   1  -6  -9         82.60         87.70         3.09 o                         
   1   6  -8         15.44         18.76         4.06 o                         
   1  -6  -8         29.38         36.91         1.70 o                         
   1   6  -7        336.76        367.73        10.35 o                         
   1   6  -7        640.99        670.67         4.48 o                         
   1  -6  -6        250.65        206.88         7.44 o                         
   1  -6  -6        477.07        481.85         3.29 o                         
   1  -6  -5        155.81        114.03         1.70 o                         
   1  -6  -4        904.25        798.60         5.67 o                         
  -1  -6   3        282.38        195.65         3.43 o                         
   1  -6  -2        694.02        710.99         5.31 o                         
   1   6  -1       3296.21       2702.51        15.23 o                         
   1   6  -1       6273.89       5923.14        14.47 o                         
   1  -6   0       3332.15       2976.26        14.80 o                         
  -1   6  -1        539.81        430.50         8.28 o                         
  -1  -6  -1       1027.46       1069.75         6.65 o                         
   1  -6   2          7.29          8.27         1.80 o                         
   1  -6   3        709.88        616.98         8.18 o                         
  -1   6  -4          8.07          5.32         2.03 o                         
  -1   6  -4         15.36         10.12         1.32 o                         
  -1   6  -5       2064.74       2103.03         6.23 o                         
  -1  -6  -6         94.09         84.31         1.68 o                         
  -1   6  -7          5.59          7.30         1.12 o                         
  -1   6  -8        204.39        219.14         2.91 o                         
  -1   6  -9         48.18         51.69         4.23 o                         
  -1   6  -9         91.70        100.31         3.42 o                         
  -1   6 -10          2.94          6.15         1.52 o                         
   1   7  -9          2.34          1.91         1.37 o                         
   1   7  -9          4.45          1.38         1.62 o                         
   1   7  -8          0.67          1.88         1.97 o                         
   1  -7  -8          1.27          2.87         1.30 o                         
   1  -7  -7          5.29          8.75         1.86 o                         
   1   7  -7         10.06          8.56         1.54 o                         
   1  -7  -6         18.92         13.28         2.10 o                         
   1  -7  -6         36.01         29.96         1.50 o                         
   1   7  -5        865.56        864.47        15.31 o                         
   1   7  -5       1647.48       1638.00         4.93 o                         
   1  -7  -4         38.17          8.47         1.39 o                         
   1   7  -3       4557.36       4585.77        15.18 o                         
  -1  -7   2       3239.44       2789.44        11.94 o                         
   1   7  -1        167.39        188.87         3.65 o                         
   1   7  -1        318.60        376.36         5.77 o                         
   1  -7   0       4628.26       4490.70        19.52 o                         
   1  -7   1       1751.10       1589.72         7.84 o                         
   1  -7   2        898.81        779.98         8.15 o                         
  -1   7  -3          7.77          3.95         2.09 o                         
  -1  -7  -4       1123.91       1126.39         6.27 o                         
  -1   7  -5         22.71         20.76         3.07 o                         
  -1  -7  -5         43.22         30.40         1.31 o                         
  -1  -7  -6        412.32        468.59         3.41 o                         
  -1   7  -7        502.96        514.42         3.79 o                         
  -1  -7  -8          1.89          6.90         1.59 o                         
  -1   7  -9         50.08         58.58         4.43 o                         
  -1  -7  -9         95.32        102.51         3.25 o                         
   1   8  -9          0.71          0.00         1.12 o                         
   1  -8  -9          1.35          0.74         1.69 o                         
   1  -8  -8          1.59          0.53         1.42 o                         
   1   8  -8          3.03          2.80         1.46 o                         
   1   8  -7          0.66          2.90         2.42 o                         
   1   8  -7          1.25         -0.16         1.66 o                         
   1  -8  -6        143.15        127.43         4.53 o                         
   1  -8  -6        272.47        275.20         3.37 o                         
   1   8  -5         29.78         21.70         3.56 o                         
   1  -8  -5         56.68         41.86         1.30 o                         
   1   8  -4       1067.29        949.92         5.82 o                         
   1   8  -3       1339.25       1370.04        24.52 o                         
  -1  -8   3       2549.10       2561.78        14.03 o                         
   1  -8  -2        116.14        137.13         4.95 o                         
   1  -8  -2        221.06        293.77         4.33 o                         
   1   8  -1        505.48        443.02         6.20 o                         
  -1  -8   1        962.10        841.43         9.78 o                         
   1  -8   0       3167.07       3299.42        17.54 o                         
   1  -8   1          9.42         47.09         1.62 o                         
   1  -8   2       5063.83       4664.56        19.56 o                         
  -1   8  -3        501.93        436.83         7.22 o                         
  -1   8  -4        201.17        212.47         6.68 o                         
  -1   8  -4        382.90        439.40         3.41 o                         
  -1   8  -5        295.72        364.98         5.16 o                         
  -1  -8  -5        562.86        625.76         3.89 o                         
  -1  -8  -6        238.69        223.24         2.43 o                         
  -1  -8  -7         40.10         44.79         1.68 o                         
  -1   8  -8        298.87        341.69         4.87 o                         
  -1   8  -9          4.38          6.41         1.86 o                         
  -1   8  -9          8.34         14.97         1.98 o                         
   1   9  -9          0.12          0.51         1.10 o                         
   1  -9  -9          0.23         -0.27         1.93 o                         
   1  -9  -8         20.42         17.31         1.54 o                         
   1  -9  -7          0.63         -0.33         1.31 o                         
   1  -9  -7          1.21          0.30         1.47 o                         
   1   9  -6          9.92          8.82         1.64 o                         
   1   9  -6         18.88         15.96         1.58 o                         
   1   9  -5        476.93        528.17        13.25 o                         
   1  -9  -5        907.78        977.13         4.92 o                         
   1   9  -4        280.27        365.06         7.64 o                         
   1  -9  -4        533.46        599.66         3.98 o                         
   1   9  -3        242.58        228.77        10.48 o                         
   1   9  -3        461.71        437.85         7.33 o                         
   1   9  -2        388.62        451.81         4.47 o                         
  -1   9   1       2546.67       2591.78        12.59 o                         
   1  -9   0          7.60         20.78         1.42 o                         
  -1  -9  -1       4205.79       4027.06        13.13 o                         
   1  -9   2          0.33          3.10         2.07 o                         
  -1   9  -3       5809.00       5816.49        24.86 o                         
  -1  -9  -4          1.29          2.36         2.21 o                         
   1  -9   4          2.45          0.02         1.92 o                         
  -1  -9  -5         33.13         41.94         1.71 o                         
  -1  -9  -6          1.42          2.87         1.12 o                         
  -1  -9  -7        390.68        430.43         4.80 o                         
  -1  -9  -8          0.06          2.02         1.62 o                         
  -1   9  -9         37.23         41.69         3.79 o                         
  -1   9  -9         70.87         78.53         2.48 o                         
   1  10  -9         13.70         12.05         1.33 o                         
   1  10  -9         26.07          9.65         1.89 o                         
   1  10  -8         17.04          8.99         1.44 o                         
   1  10  -7          0.20         -0.80         1.39 o                         
   1  10  -7          0.39         -1.22         3.32 o                         
   1  10  -6          0.38         -1.41         1.62 o                         
   1 -10  -6          0.72          0.10         1.69 o                         
   1  10  -5          4.74          6.57         2.16 o                         
   1  10  -5          9.02         15.77         1.29 o                         
   1  10  -4        865.14       1022.46        18.62 o                         
   1  10  -4       1646.68       1670.06         5.71 o                         
   1 -10  -3       1493.60       1575.93        13.76 o                         
   1 -10  -2        314.85        374.31         4.34 o                         
   1  10  -1        142.34        142.28         7.24 o                         
   1 -10  -1        270.92        415.52         5.36 o                         
   1 -10   0       2936.96       3140.31        11.84 o                         
  -1 -10  -1        652.16        764.46         6.07 o                         
   1  10   2       1308.27       1067.54        10.02 o                         
   1 -10   3         75.69         68.09         3.41 o                         
  -1  10  -4        284.75        351.75         7.61 o                         
   1 -10   4        541.98        581.84         5.89 o                         
  -1  10  -5         55.41         56.13         3.43 o                         
  -1 -10  -5        105.47        108.00         2.87 o                         
  -1 -10  -6          2.44          2.77         1.82 o                         
  -1  10  -7         15.92         18.62         2.90 o                         
  -1 -10  -7         30.30         32.23         2.88 o                         
  -1 -10  -8        264.80        303.45         4.29 o                         
  -1  10  -9          6.36          6.60         2.32 o                         
  -1 -10  -9         12.11         16.04         1.60 o                         
   1 -11  -9          0.05          0.89         1.12 o                         
   1  11  -9          0.09         -0.99         2.95 o                         
   1  11  -8         33.57         35.03         2.62 o                         
   1 -11  -8         63.89         57.19         2.09 o                         
   1 -11  -7         19.84         17.89         3.51 o                         
   1 -11  -7         37.76         36.45         2.27 o                         
   1 -11  -6          1.67         -1.01         1.52 o                         
   1  11  -6          3.19          2.38         2.14 o                         
   1  11  -5        604.69        621.19         9.43 o                         
   1 -11  -5       1150.96       1239.97         6.50 o                         
   1  11  -4        226.65        207.40         5.21 o                         
   1  11  -4        431.41        422.60         3.32 o                         
   1  11  -3         89.14         76.90         4.08 o                         
   1 -11  -3        169.67        137.87         2.52 o                         
  -1 -11   2       1681.44       1840.20         9.66 o                         
  -1  11   1        635.89        587.22         7.16 o                         
   1 -11   0          7.57         29.90         1.70 o                         
  -1 -11  -1        453.12        283.76         4.28 o                         
  -1 -11  -2         18.77         56.87         3.08 o                         
  -1  11  -3        836.73        469.11        16.07 o                         
  -1 -11  -3       1592.60       1728.23         8.50 o                         
  -1 -11  -4         92.25         86.44         5.96 o                         
  -1 -11  -4        175.59        422.81        14.83 o                         
  -1  11  -5         16.64         20.58         2.53 o                         
  -1  11  -5         31.67         23.95         1.94 o                         
  -1  11  -6        187.09        198.19         5.34 o                         
  -1 -11  -6        356.10        405.74         5.31 o                         
  -1  11  -7        131.04        128.57         5.40 o                         
  -1  11  -7        249.41        300.97         6.83 o                         
  -1 -11  -8          2.97          5.40         1.57 o                         
  -1  11  -9          5.34          5.73         1.97 o                         
  -1 -11  -9         10.16         12.36         1.37 o                         
   1  12  -9         40.72         31.19         2.61 o                         
   1  12  -9         77.50         68.03         3.88 o                         
   1  12  -8          2.35          1.83         2.07 o                         
   1  12  -8          4.48          2.54         0.82 o                         
   1 -12  -7          9.71          6.43         1.91 o                         
   1 -12  -7         18.48          8.58         2.06 o                         
   1  12  -6          7.02          6.45         2.17 o                         
   1  12  -6         13.37         10.09         1.97 o                         
   1  12  -5         16.70         18.92         2.00 o                         
   1 -12  -5         31.79         33.68         1.80 o                         
   1  12  -4        498.19        498.05         6.88 o                         
   1 -12  -4        948.24        886.01         6.15 o                         
  -1 -12   3       1046.91        884.25        10.01 o                         
   1  12  -3       1992.65       2011.52         9.34 o                         
   1  12  -2         88.15         74.41         4.54 o                         
   1 -12  -2        167.78        187.25         2.99 o                         
  -1 -12   1        427.61        419.30         6.48 o                         
   1 -12   0          8.00          8.55         1.47 o                         
  -1  12  -1          0.49          9.63         2.45 o                         
  -1 -12  -1          0.94         45.57         2.81 o                         
  -1  12  -2        772.22        768.89         6.40 o                         
  -1  12  -3        102.87         86.40         4.56 o                         
  -1 -12  -3        195.80        160.28         3.17 o                         
  -1 -12  -4          0.46          0.65         2.63 o                         
   1 -12   4          0.87          2.24         2.15 o                         
  -1  12  -5        235.24        237.21         5.02 o                         
  -1  12  -5        447.75        472.62         5.48 o                         
  -1  12  -6         97.44         94.49         3.86 o                         
  -1  12  -6        185.47        195.45         3.86 o                         
  -1  12  -7         53.20         50.94         3.49 o                         
  -1 -12  -7        101.26         95.33         4.35 o                         
  -1 -12  -8         93.46        113.31         4.01 o                         
  -1  12  -9          0.25          2.49         1.00 o                         
  -1 -12  -9          0.47          1.39         1.28 o                         
   1  13  -8         84.33         97.02         3.07 o                         
   1 -13  -8        160.50        180.97         4.58 o                         
   1  13  -7         11.06         12.21         2.04 o                         
   1 -13  -7         21.06         29.32         2.21 o                         
   1  13  -6         62.69         65.46         3.96 o                         
   1  13  -6        119.33        132.84         3.05 o                         
   1  13  -5         65.58         62.39         2.76 o                         
   1 -13  -5        124.82        130.29         2.78 o                         
   1  13  -4         50.52         46.97         2.65 o                         
   1  13  -4         96.16        100.27         2.77 o                         
  -1 -13   3        242.19        187.36         5.08 o                         
   1  13  -3        460.97        419.96         4.67 o                         
  -1  13   2       1368.46       1172.01        11.35 o                         
   1 -13  -2       2604.69       2811.90         9.34 o                         
  -1  13   1        535.46        464.75         6.26 o                         
   1 -13  -1       1019.18       1022.20         6.71 o                         
  -1  13   0        292.15        278.73         5.59 o                         
   1  13   0        556.06        573.45         5.04 o                         
   1 -13   1          0.39         16.50         2.19 o                         
  -1 -13  -1          0.74         63.45         1.98 o                         
  -1  13  -2         86.30         86.65         3.17 o                         
  -1 -13  -2        164.26        218.85         4.15 o                         
  -1  13  -3        130.87        153.16         2.85 o                         
   1 -13   4        245.01        251.81         7.32 o                         
  -1  13  -4        466.34        512.70         5.39 o                         
  -1  13  -5         87.44         99.52         4.03 o                         
  -1  13  -5        166.43        162.65         3.82 o                         
  -1  13  -6        238.42        263.23         9.88 o                         
  -1  13  -6        453.80        508.59         6.33 o                         
  -1  13  -7        122.03        127.15         3.47 o                         
  -1  13  -8          2.46         -0.26         2.48 o                         
  -1  13  -8          4.68          4.67         2.16 o                         
   1  14  -8          2.00          7.90         2.31 o                         
   1  14  -7        111.93        111.48         3.15 o                         
   1 -14  -7        213.05        224.92         3.45 o                         
   1 -14  -6        104.26        105.25         3.55 o                         
   1  14  -6        198.45        224.98         3.95 o                         
   1 -14  -5         28.75         28.01         1.92 o                         
   1 -14  -5         54.72         59.71         2.61 o                         
   1 -14  -4          5.03          0.89         1.39 o                         
   1 -14  -4          9.57          5.75         1.98 o                         
   1  14  -3        229.90        202.39         3.90 o                         
   1  14  -3        437.59        434.42         6.35 o                         
   1 -14  -2         28.77         26.79         1.93 o                         
   1 -14  -2         54.76         53.39         2.29 o                         
  -1  14   1        422.27        399.97         5.04 o                         
   1  14  -1        803.73        896.91         7.89 o                         
  -1  14   0        106.58        112.94         2.83 o                         
   1  14   0        202.86        253.08         4.46 o                         
  -1  14  -1        217.46        188.87         4.20 o                         
   1 -14   1        413.91        428.96         5.47 o                         
  -1 -14  -2         41.68         41.96         2.19 o                         
  -1 -14  -2         79.32         96.00         3.16 o                         
   1 -14   3        306.34        272.26         5.20 o                         
  -1  14  -3        583.08        551.41         6.01 o                         
   1 -14   4         17.43         10.98         1.52 o                         
  -1 -14  -4         33.17         25.29         2.53 o                         
  -1  14  -5        184.38        219.12         5.75 o                         
  -1 -14  -5        350.94        383.83         6.03 o                         
  -1  14  -6          6.87          6.99         3.38 o                         
  -1 -14  -6         13.08          6.94         2.07 o                         
  -1  14  -7          0.60          3.11         1.94 o                         
  -1  14  -8          6.43          7.11         1.88 o                         
  -1 -14  -8         12.25          7.07         2.36 o                         
   1 -15  -8         40.41         47.19         2.19 o                         
   1  15  -8         76.92         86.67         4.82 o                         
   1  15  -7         48.13         44.20         1.55 o                         
   1  15  -7         91.61        103.05         3.24 o                         
   1  15  -6          6.59          3.86         1.29 o                         
   1 -15  -6         12.55         11.13         2.05 o                         
   1  15  -5          1.57          1.00         1.23 o                         
   1 -15  -5          3.00          6.61         2.40 o                         
   1  15  -4         76.78         81.07         2.97 o                         
   1  15  -4        146.14        136.14         3.98 o                         
   1 -15  -3        300.09        287.30         4.84 o                         
   1  15  -3        571.19        615.98         6.80 o                         
  -1 -15   2        131.26         98.77         3.03 o                         
  -1  15   2        249.83        212.49         3.63 o                         
   1 -15  -1          4.48         10.93         1.31 o                         
   1  15  -1          8.54         21.84         2.72 o                         
  -1  15   0        533.25        538.36         5.99 o                         
  -1  15   0       1014.97       1257.19         9.33 o                         
  -1  15  -1        155.86        163.10         3.25 o                         
   1  15   1        296.66        347.28         5.59 o                         
  -1 -15  -2         73.01         58.21         2.60 o                         
  -1  15  -2        138.97        122.48         4.32 o                         
   1 -15   3         13.79         13.18         2.55 o                         
  -1  15  -3         26.24         26.05         2.17 o                         
  -1  15  -4        158.44        154.01         4.03 o                         
  -1 -15  -4        301.57        310.23         5.52 o                         
  -1  15  -5         16.95         17.83         2.41 o                         
  -1 -15  -5         32.27         35.50         3.04 o                         
  -1  15  -6          4.09          5.45         3.01 o                         
  -1 -15  -6          7.79          3.86         2.14 o                         
  -1  15  -7         19.44         21.80         2.85 o                         
  -1  15  -7         37.00         28.31         2.23 o                         
  -1  15  -8         16.08         11.07         1.45 o                         
   1 -16  -8          3.73          3.27         1.44 o                         
   1  16  -8          7.09          9.14         2.33 o                         
   1  16  -7         54.88         65.71         2.55 o                         
   1  16  -6         42.54         43.73         2.33 o                         
   1 -16  -6         80.97         81.73         2.65 o                         
   1  16  -5          7.08          7.98         1.31 o                         
   1  16  -5         13.48         15.41         2.11 o                         
   1 -16  -4         17.82         20.73         1.90 o                         
   1 -16  -4         33.93         24.56         3.11 o                         
   1 -16  -3          0.30         -1.16         1.16 o                         
   1 -16  -3          0.56          0.31         2.27 o                         
  -1 -16   2        169.80        154.68         3.56 o                         
   1  16  -2        323.18        320.59         5.10 o                         
   1  16  -1         41.27         44.37         2.14 o                         
  -1  16   1         78.55        102.75         4.46 o                         
   1  16   0         28.04         34.51         2.34 o                         
   1 -16   0         53.37         81.79         3.85 o                         
   1 -16   1         10.92          7.49         1.62 o                         
   1 -16   1         20.78         18.13         2.77 o                         
   1 -16   2         65.33         66.49         2.73 o                         
  -1 -16  -2        124.35        165.29         9.78 o                         
  -1  16  -3         16.85         11.19         1.40 o                         
  -1  16  -3         32.07         14.18         3.87 o                         
   1  16   4          0.09         -1.21         1.21 o                         
  -1 -16  -4          0.18          0.85         2.28 o                         
  -1  16  -5         11.03         11.47         1.39 o                         
  -1  16  -5         20.99         19.27         3.13 o                         
  -1 -16  -6         71.36         68.45         3.53 o                         
  -1  16  -6        135.82        145.57         5.52 o                         
  -1  16  -7          2.33          3.80         2.52 o                         
  -1 -16  -8          1.10          0.64         1.56 o                         
   1  17  -7         55.03         -0.89         0.89 o                         
   1  17  -7        104.74         97.99         5.55 o                         
   1 -17  -6          9.98          0.56         0.57 o                         
   1  17  -6         18.99         16.02         3.92 o                         
   1  17  -5          7.03          5.44         1.22 o                         
   1  17  -5         13.38         16.13         2.28 o                         
   1 -17  -4         28.37         24.68         1.73 o                         
   1  17  -4         54.01         35.15         5.18 o                         
   1 -17  -3         60.87         53.36         2.96 o                         
   1  17  -3        115.86        102.49         3.87 o                         
  -1 -17   2         97.32         85.45         3.12 o                         
  -1  17   2        185.24        175.65         3.65 o                         
   1 -17  -1          3.53         10.90         1.46 o                         
   1  17  -1          6.72         17.79         2.14 o                         
  -1 -17   0         19.09         12.19         1.56 o                         
   1  17   0         36.34         27.10         2.54 o                         
   1 -17   1         86.78        101.34         3.09 o                         
   1  17   1        165.17        219.33         4.30 o                         
  -1 -17  -2         24.73         21.04         1.98 o                         
  -1 -17  -2         47.07         45.44         4.76 o                         
   1 -17   3         17.50         19.20         1.83 o                         
  -1 -17  -3         33.31         37.21         5.88 o                         
   1  17   4          4.53          2.68         1.07 o                         
  -1  17  -4          8.63         -2.77         3.88 o                         
  -1 -17  -5          8.03          5.48         1.46 o                         
  -1  17  -5         15.28         10.11         2.81 o                         
  -1  17  -6         20.27         22.32         2.26 o                         
  -1  17  -6         38.58         35.65         3.47 o                         
  -1  17  -7         17.65         22.68         2.51 o                         
   1 -18  -7         13.42         12.12         1.27 o                         
   1  18  -7         25.54         27.01         3.25 o                         
   1  18  -6         30.36         31.81         1.71 o                         
   1  18  -6         57.79         64.35         5.48 o                         
   1  18  -5          3.39          4.32         1.67 o                         
   1 -18  -5          6.45          6.76         1.86 o                         
   1 -18  -4         32.98         29.37         1.66 o                         
   1  18  -4         62.77         62.60         5.22 o                         
   1 -18  -3         22.39         10.84         1.47 o                         
   1  18  -3         42.62         12.43         5.94 o                         
   1 -18  -2         33.41         33.04         2.32 o                         
   1  18  -2         63.60         67.94         2.48 o                         
   1 -18  -1          2.93          0.67         1.19 o                         
   1  18  -1          5.57         13.47         1.76 o                         
   1  18   0        253.66        287.13         5.08 o                         
   1  18   0        482.80        659.60         7.11 o                         
  -1 -18  -1          5.98          2.74         1.59 o                         
  -1  18  -1         11.39          7.52         1.94 o                         
   1 -18   2         98.21         93.94         3.15 o                         
  -1  18  -2        186.92        260.97        11.66 o                         
  -1  18  -3         58.55         41.88         2.72 o                         
  -1  18  -3        111.44         90.37         5.89 o                         
  -1 -18  -4         61.15         53.17         1.96 o                         
  -1  18  -4        116.39        119.46         4.89 o                         
  -1 -18  -5          5.12          7.11         1.23 o                         
  -1  18  -5          9.74          0.37         3.66 o                         
  -1  18  -6         35.04         29.18         1.71 o                         
  -1  18  -6         66.70         67.87         4.22 o                         
  -1 -18  -7          5.01          0.93         1.26 o                         
   1 -19  -6          0.11         -0.30         1.01 o                         
   1  19  -6          0.21         -3.15         3.15 o                         
   1  19  -5         11.00         11.03         1.40 o                         
   1  19  -5         20.95         14.81         4.83 o                         
   1 -19  -4          4.44          5.13         1.20 o                         
   1 -19  -4          8.45          9.49         2.12 o                         
   1  19  -3         33.40         36.46         2.17 o                         
   1 -19  -3         63.58         60.41         3.98 o                         
  -1  19   2         28.67         31.26         1.52 o                         
   1  19  -2         54.57         72.37         4.29 o                         
   1 -19  -1         87.86         87.91         5.15 o                         
   1  19  -1        167.22        203.41         3.65 o                         
   1 -19   0         12.18          7.34         1.64 o                         
   1  19   0         23.19         20.92         2.12 o                         
  -1  19  -1        143.63        171.66         3.61 o                         
   1  19   1        273.38        344.93         8.52 o                         
  -1 -19  -2         28.08         20.44         2.03 o                         
  -1  19  -2         53.44         49.28         7.07 o                         
  -1 -19  -3        124.07        132.28         3.65 o                         
  -1  19  -3        236.16        275.59         8.25 o                         
  -1  19  -4         20.38         20.07         1.47 o                         
  -1  19  -4         38.80         45.09         6.25 o                         
  -1  19  -5          0.03          0.81         0.85 o                         
  -1  19  -5          0.06          2.01         4.09 o                         
  -1  19  -6          0.60          2.40         0.99 o                         
  -1  19  -6          1.14          0.17         3.29 o                         
   1 -20  -6         11.30          8.40         1.69 o                         
   1  20  -6         21.51         24.82         2.96 o                         
   1 -20  -5          8.07          6.10         1.24 o                         
   1  20  -5         15.35         11.17         3.63 o                         
   1 -20  -4         18.73          2.86         0.70 o                         
   1  20  -4         35.65         41.51         5.29 o                         
   1  20  -3         17.71         22.63         1.95 o                         
   1  20  -3         33.72         42.49         5.75 o                         
   1  20  -2          1.31          1.09         1.82 o                         
   1  20  -2          2.49          4.30         2.10 o                         
   1 -20  -1        103.33         95.63         6.05 o                         
   1  20  -1        196.67        218.34         4.41 o                         
   1  20   0         89.04         81.03         3.77 o                         
   1  20   0        169.47        179.97         4.21 o                         
  -1 -20  -1         14.02         13.88         2.37 o                         
  -1  20  -1         26.68         35.50         3.25 o                         
   1  20   2         17.50         14.09         1.73 o                         
  -1  20  -2         33.30         32.82         3.53 o                         
  -1 -20  -3          0.02          2.36         1.25 o                         
  -1  20  -3          0.04          1.21         4.85 o                         
  -1 -20  -4         13.27         10.22         1.52 o                         
  -1  20  -4         25.25         16.39         5.06 o                         
  -1  20  -5         37.43         36.75         1.89 o                         
  -1  20  -5         71.25         80.83         5.72 o                         
  -1  20  -6         12.52         18.41         2.91 o                         
   1  21  -5          0.87          0.91         1.97 o                         
   1  21  -5          1.65          0.03         2.50 o                         
   1 -21  -4         10.11         12.17         1.95 o                         
   1  21  -4         19.25         18.18         3.94 o                         
   1  21  -3         42.63         39.73         2.06 o                         
   1  21  -3         81.14         78.95         5.79 o                         
   1  21  -2         57.96         72.29         3.78 o                         
   1  21  -2        110.32        121.60         6.79 o                         
   1  21  -1          0.48         -0.48         1.93 o                         
  -1  21   1          0.91          2.14         1.95 o                         
   1  21   0          1.09          0.12         1.53 o                         
  -1  21   0          2.07          3.42         1.99 o                         
   1 -21   1          8.11          4.89         1.42 o                         
  -1  21  -1         15.44         11.79         2.09 o                         
  -1 -21  -2          5.47          6.32         1.22 o                         
  -1  21  -2         10.40         14.14         5.00 o                         
   1  21   3          7.12          4.16         1.23 o                         
  -1  21  -3         13.55          9.79         4.58 o                         
  -1 -21  -4         22.08         24.31         1.78 o                         
  -1  21  -4         42.03         38.44         4.99 o                         
  -1  21  -5         15.75         18.53         1.68 o                         
  -1  21  -5         29.99         33.72         3.72 o                         
   1 -22  -5          0.34         -0.29         1.18 o                         
   1 -22  -4          0.83         -0.24         1.25 o                         
   1  22  -4          1.57          4.95         2.54 o                         
   1  22  -3         15.29          4.76         0.77 o                         
   1  22  -3         29.10         39.38         3.97 o                         
   1  22  -2         38.84         36.53         2.19 o                         
   1 -22  -2         73.93         62.11         3.08 o                         
   1 -22  -1         33.24         35.38         2.31 o                         
  -1  22   1         63.27         61.65         3.04 o                         
   1 -22   0          0.05         -0.62         1.15 o                         
  -1  22   0          0.09          3.78         2.31 o                         
  -1 -22  -1          3.26          6.03         1.30 o                         
  -1  22  -1          6.21         16.78         3.25 o                         
  -1 -22  -2          1.32          0.28         1.19 o                         
  -1  22  -2          2.52          0.96         3.45 o                         
  -1  22  -3          4.77          4.09         1.00 o                         
  -1  22  -3          9.08          5.68         3.84 o                         
  -1 -22  -4          0.84          1.51         0.92 o                         
  -1  22  -4          1.60         -0.77         3.01 o                         
   1 -23  -4          2.55          2.14         0.98 o                         
   1  23  -3          3.51          1.51         1.12 o                         
   1 -23  -2         20.39         16.58         1.42 o                         
  -1  23   1          1.08          4.01         0.85 o                         
   1 -23   0         21.56         22.31         1.65 o                         
  -1  23   0         41.04         47.94         2.67 o                         
  -1  23  -1         21.84         30.23         2.02 o                         
  -1  23  -1         41.57         49.82         3.37 o                         
  -1 -23  -2         10.41          8.64         1.27 o                         
  -1  23  -2         19.81         14.47         3.58 o                         
  -1  23  -3          0.52          1.23         0.84 o                         
  -1  23  -3          1.00          1.98         2.80 o                         
   1 -24  -2          2.28          0.83         1.00 o                         
   1 -24  -1          4.22          2.23         0.67 o                         
  -1  24   0          0.61          1.20         1.41 o                         
  -1  24  -1          0.34          0.80         0.97 o                         
  -1 -24  -2         12.05         11.96         0.89 o                         
  -1  24  -3          1.66          0.12         1.33 o                         
  -1  25  -1          0.16         -1.18         1.19 o                         
   2   0 -10        132.83        136.13         4.42 o                         
   2   0  -8        164.22        172.52         8.34 o                         
   2   0  -8        312.56        327.82         5.13 o                         
   2   0  -6        197.62        185.58         2.46 o                         
   2   0  -4        511.16        447.78         7.33 o                         
   2   0  -2       2124.75       1920.35        17.40 o                         
   2   0   0        377.81        502.00         9.27 o                         
  -2   0  -2      30058.85      28155.86        47.97 o                         
  -2   0  -4      18556.68      17669.40        43.89 o                         
  -2   0  -6          6.26         15.02         1.26 o                         
  -2   0  -8         59.76         56.93         4.55 o                         
  -2   0  -8        113.75         91.06         3.50 o                         
  -2   0 -10        217.31        161.64         6.05 o                         
   2   1 -10          6.32         11.11         1.56 o                         
   2   1  -9        113.90        127.92         6.47 o                         
   2   1  -9        216.79        257.98         3.38 o                         
   2  -1  -8         23.46         26.40         2.88 o                         
   2   1  -8         44.66         41.83         1.82 o                         
   2   1  -7          0.45         -2.20         2.20 o                         
   2  -1  -7          0.86          0.75         1.07 o                         
   2   1  -6         56.03         63.71         1.36 o                         
   2  -1  -5       1251.65       1285.94         5.35 o                         
   2  -1  -4          4.45          5.62         1.40 o                         
   2  -1  -3        589.68        559.96         8.19 o                         
   2  -1  -2         22.84         17.90         1.34 o                         
  -2  -1   2         43.48         48.76         3.04 o                         
   2   1  -1       1874.81       1677.99         9.23 o                         
   2  -1   0      18960.56      19224.28        42.59 o                         
  -2   1  -1       2957.53       2930.14        14.39 o                         
  -2   1  -2       4421.02       4300.40        25.19 o                         
   2   1   3      24063.00      23998.28        63.63 o                         
  -2  -1  -4       1177.43       1237.29        10.63 o                         
   2  -1   5         97.90         94.20         2.61 o                         
  -2  -1  -6       1464.63       1440.83         5.10 o                         
  -2  -1  -7         31.51         38.58         1.37 o                         
  -2  -1  -8         22.13         17.86         1.66 o                         
  -2  -1  -9         51.74         52.99         3.86 o                         
  -2  -1  -9         98.49         88.11         2.64 o                         
  -2  -1 -10          0.43         -2.30         2.37 o                         
   2  -2 -10         31.95         28.89         1.84 o                         
   2   2  -9          4.87          6.90         1.98 o                         
   2  -2  -9          9.28          9.71         1.45 o                         
   2   2  -8         79.94         85.17         3.50 o                         
   2  -2  -8        152.16        158.37         2.58 o                         
   2  -2  -7         16.64          8.20         2.34 o                         
   2   2  -7         31.66         25.48         1.28 o                         
   2   2  -6         71.70         63.88         5.46 o                         
   2  -2  -6        136.47        151.68         1.74 o                         
   2  -2  -5         39.48         38.39         3.73 o                         
   2   2  -5         75.15         86.55         1.61 o                         
   2  -2  -4       1460.68       1335.86         7.33 o                         
   2   2  -3        290.83        255.44         5.61 o                         
   2  -2  -2       3058.06       2512.10        13.21 o                         
  -2  -2   2       5820.61       5850.03        24.13 o                         
   2  -2  -1       6149.83       5719.60        18.20 o                         
  -2  -2   0        538.16        466.04         6.10 o                         
  -2   2  -1       1883.60       1792.91        15.23 o                         
   2  -2   2        152.45        194.78         4.82 o                         
  -2  -2  -3        709.34        789.48         7.83 o                         
  -2   2  -4        752.74        670.84        13.36 o                         
  -2  -2  -4       1432.74       1364.52         8.27 o                         
  -2   2  -5       3346.12       3422.77        10.29 o                         
  -2  -2  -6         87.48         90.21         5.35 o                         
  -2   2  -6        166.50        171.39         1.94 o                         
  -2   2  -7        178.74        161.49         2.22 o                         
  -2   2  -8         33.97         32.93         1.56 o                         
  -2  -2  -9         47.41         49.51         2.51 o                         
  -2  -2 -10         77.38         64.10         4.34 o                         
   2  -3 -10          0.52          1.97         1.74 o                         
   2   3  -9         18.94         20.88         3.59 o                         
   2  -3  -9         36.04         38.28         1.68 o                         
   2   3  -8         76.96         70.42         3.73 o                         
   2  -3  -8        146.48        156.60         2.35 o                         
   2  -3  -7         10.22          8.08         1.89 o                         
   2   3  -7         19.46         15.48         1.34 o                         
   2  -3  -6        255.16        263.86         2.26 o                         
   2  -3  -5       1368.56       1482.28         4.35 o                         
   2   3  -4        341.85        311.22         3.75 o                         
   2  -3  -3       2332.18       2065.63        12.62 o                         
  -2  -3   2       2146.24       1373.38         5.93 o                         
   2   3  -2       4085.09       3949.68        13.91 o                         
  -2  -3   1        232.64        202.49         3.44 o                         
   2  -3  -1        442.79        508.89         6.05 o                         
  -2  -3   0       1760.99       1833.40        10.61 o                         
  -2  -3  -1       3534.02       3325.16        21.28 o                         
  -2  -3  -2         55.36         71.66         3.36 o                         
   2  -3   3        585.01        549.20         5.07 o                         
   2  -3   4        138.25        146.00         2.70 o                         
  -2   3  -5        338.02        350.73         3.04 o                         
  -2   3  -6        580.01        547.29         3.22 o                         
  -2  -3  -7          3.38          2.27         1.03 o                         
  -2   3  -8         64.09         60.21         1.84 o                         
  -2   3  -9         41.15         42.79         3.53 o                         
  -2   3  -9         78.33         93.03         2.95 o                         
  -2  -3 -10          0.29          0.96         2.32 o                         
   2  -4 -10         10.85         11.22         1.86 o                         
   2   4  -9         20.09         25.60         3.81 o                         
   2   4  -9         38.23         31.32         1.54 o                         
   2   4  -8         52.70         42.21         2.89 o                         
   2   4  -8        100.31         93.43         2.18 o                         
   2  -4  -7        325.46        293.52         9.38 o                         
   2  -4  -7        619.47        647.57         4.74 o                         
   2  -4  -6         16.76         25.36         3.43 o                         
   2   4  -6         31.91         40.68         1.68 o                         
   2   4  -5       2523.54       2376.35         5.54 o                         
   2   4  -4       1620.48       1597.70         8.15 o                         
  -2  -4   3          4.34          5.78         1.58 o                         
   2   4  -3          8.26         12.72         2.19 o                         
  -2  -4   2        496.46        328.38         4.02 o                         
   2  -4  -2        944.94        758.95         7.68 o                         
  -2  -4   1       3906.57       3659.09        15.39 o                         
   2  -4  -1       7435.64       7064.98        23.07 o                         
  -2  -4   0         89.25         88.56         2.81 o                         
   2   4   1       3890.09       3621.27        21.64 o                         
  -2   4  -2       1610.71       1676.56        12.90 o                         
  -2   4  -3        437.18        446.72         3.70 o                         
  -2  -4  -4        761.72        713.58         5.49 o                         
  -2   4  -5       2371.93       2458.56         7.01 o                         
  -2   4  -6         48.36         41.02         1.33 o                         
  -2  -4  -7         67.23         74.17         4.96 o                         
  -2  -4  -7        127.97        125.01         2.52 o                         
  -2  -4  -8         11.38          9.77         1.39 o                         
  -2  -4  -9          2.99          1.26         1.88 o                         
  -2  -4 -10         36.31         26.86         3.02 o                         
   2   5  -9          7.71          2.71         0.74 o                         
   2  -5  -9         14.68         14.66         1.71 o                         
   2   5  -8        116.42         93.06         3.98 o                         
   2  -5  -8        221.58        235.93         3.17 o                         
   2  -5  -7         34.64         44.39         1.95 o                         
   2   5  -6        974.75        964.34        16.34 o                         
   2   5  -6       1855.31       1945.43         7.39 o                         
   2  -5  -5         10.06          4.02         2.49 o                         
   2  -5  -5         19.15         15.54         0.97 o                         
   2   5  -4       4837.19       4592.54        13.58 o                         
   2  -5  -3        662.73        531.43        14.25 o                         
   2   5  -3       1261.42       1195.43         9.14 o                         
  -2  -5   2       3544.07       3088.00        13.79 o                         
   2  -5  -2       6745.68       6420.55        22.22 o                         
  -2  -5   1          1.30         14.13         3.88 o                         
   2  -5  -1          2.47         57.37         2.05 o                         
   2   5   0       5799.68       5692.05        18.89 o                         
  -2  -5  -1       1744.51       1560.33        13.43 o                         
  -2   5  -2        193.88        199.53         7.64 o                         
  -2  -5  -2        369.02        415.19         8.27 o                         
  -2   5  -3         29.46         20.81         1.91 o                         
  -2   5  -3         56.07         50.20         1.76 o                         
  -2  -5  -4         56.43         67.73         2.16 o                         
   2   5   5         41.98         47.80         1.28 o                         
  -2  -5  -6        673.73        708.78         4.43 o                         
  -2  -5  -7         15.36         16.32         1.65 o                         
  -2  -5  -8        108.96        116.58         2.70 o                         
  -2   5  -9          0.32         -0.70         1.90 o                         
  -2  -5  -9          0.62         -0.93         1.96 o                         
   2  -6  -9          2.68          1.79         1.06 o                         
   2  -6  -9          5.09          0.57         2.07 o                         
   2   6  -8          2.86          4.74         1.63 o                         
   2  -6  -8          5.44          4.66         1.50 o                         
   2   6  -7        174.01        174.93         5.18 o                         
   2  -6  -7        331.21        373.71         3.89 o                         
   2  -6  -6          4.13          3.12         2.28 o                         
   2   6  -6          7.86         11.08         1.22 o                         
   2   6  -5       1565.06       1403.19        10.32 o                         
   2   6  -5       2978.89       2916.01         6.67 o                         
   2  -6  -4       5366.47       5046.26        21.50 o                         
  -2  -6   3          3.41          8.77         1.91 o                         
   2   6  -3          6.49         14.87         1.85 o                         
  -2  -6   2        773.60        729.08         9.32 o                         
   2   6  -2       1472.44       1364.19        10.65 o                         
   2   6  -1       3716.18       3759.94        12.39 o                         
  -2  -6   0        185.95        212.34         4.90 o                         
  -2   6  -1       1515.63       1178.97        18.07 o                         
   2  -6   1       2884.81       2532.86        13.87 o                         
  -2   6  -2        108.06         89.83         5.30 o                         
  -2  -6  -2        205.68        189.89         5.46 o                         
  -2   6  -3          1.63         -1.01         1.68 o                         
  -2   6  -3          3.11          2.63         1.00 o                         
  -2   6  -4        562.27        477.29         4.76 o                         
  -2  -6  -5        206.43        207.88         2.22 o                         
  -2  -6  -6         22.60         15.34         1.37 o                         
  -2   6  -7        263.87        177.98        11.68 o                         
  -2   6  -7        502.24        531.07         4.87 o                         
  -2   6  -8         90.06         88.21         2.53 o                         
  -2  -6  -9          1.70         -0.43         1.69 o                         
   2   7  -9          3.25         -0.02         0.64 o                         
   2  -7  -9          6.19          6.22         2.54 o                         
   2   7  -8         15.53         17.03         1.50 o                         
   2   7  -8         29.56         30.65         1.72 o                         
   2  -7  -7        120.52        128.10         4.46 o                         
   2  -7  -7        229.39        247.12         2.85 o                         
   2  -7  -6         21.64         16.28         2.95 o                         
   2  -7  -6         41.20         38.44         1.44 o                         
   2  -7  -5        451.60        418.50         7.35 o                         
   2   7  -5        859.56        892.80         3.68 o                         
   2   7  -4         44.15         41.15         2.78 o                         
  -2  -7   3       2044.25       1673.00        14.84 o                         
   2  -7  -3       3890.96       3670.86        12.58 o                         
  -2  -7   2        280.59        238.97         6.31 o                         
   2  -7  -2        534.07        497.14         6.76 o                         
   2  -7  -1       7712.78       7272.20        17.10 o                         
  -2  -7   0       1375.24       1357.43        12.38 o                         
  -2   7  -1        188.14        211.39         8.47 o                         
  -2  -7  -1        358.10        647.85         6.75 o                         
  -2   7  -2        576.42        540.73        11.24 o                         
   2  -7   2       1097.14       1106.85        11.59 o                         
  -2   7  -3        114.33        123.43         5.10 o                         
  -2  -7  -3        217.62        272.00         3.35 o                         
  -2   7  -4        201.96        244.10         7.75 o                         
  -2  -7  -4        384.40        412.73         3.97 o                         
  -2   7  -5        289.07        285.68         2.73 o                         
  -2   7  -6        470.26        480.07         4.06 o                         
  -2   7  -7        176.85        194.28         3.15 o                         
  -2  -7  -8         77.84         78.60         2.38 o                         
  -2   7  -9         56.75         66.77         4.53 o                         
  -2  -7  -9        108.02        115.54         4.00 o                         
   2  -8  -9          7.92          7.92         1.24 o                         
   2  -8  -9         15.07         11.67         2.47 o                         
   2  -8  -8          8.07          9.21         1.35 o                         
   2   8  -8         15.36         15.83         1.55 o                         
   2  -8  -7          1.76          0.27         1.16 o                         
   2  -8  -7          3.34          1.96         1.44 o                         
   2   8  -6        101.26        101.85         3.37 o                         
   2   8  -6        192.74        196.57         2.52 o                         
   2  -8  -5          0.56          0.70         0.93 o                         
   2   8  -5          1.07          1.83         1.08 o                         
   2   8  -4       1242.18       1339.80        14.15 o                         
   2   8  -4       2364.33       2421.05         8.79 o                         
  -2  -8   3         40.30         40.49         3.35 o                         
   2   8  -3         76.71         89.95         2.82 o                         
   2   8  -2       1235.57       1244.89         7.06 o                         
  -2  -8   1       1836.06       1846.96        31.01 o                         
   2   8  -1       3494.69       3640.58        10.46 o                         
   2   8   0         61.69         56.25         3.23 o                         
  -2   8  -1        500.99        435.41        10.11 o                         
  -2  -8  -1        953.56        987.78         8.50 o                         
  -2   8  -2       3482.90       3029.71        25.21 o                         
  -2  -8  -2       6629.24       6473.24        27.45 o                         
  -2   8  -3        247.16        246.91         6.94 o                         
  -2   8  -3        470.43        449.95         4.93 o                         
  -2   8  -4        324.62        352.73         9.27 o                         
  -2  -8  -4        617.86        693.79         4.60 o                         
  -2  -8  -5        160.05        156.82         2.49 o                         
  -2   8  -6        104.87         80.21         7.53 o                         
  -2  -8  -6        199.61        206.03         3.30 o                         
  -2   8  -7         64.58         69.85         4.47 o                         
  -2   8  -7        122.91        134.40         3.05 o                         
  -2  -8  -8        221.88        238.48         4.62 o                         
  -2   8  -9         11.61         18.76         2.08 o                         
   2   9  -9         37.20         33.02         1.99 o                         
   2  -9  -9         70.80         87.34         3.44 o                         
   2  -9  -8          2.43          1.67         1.08 o                         
   2   9  -8          4.63          0.54         1.75 o                         
   2  -9  -7        132.57        132.96         3.56 o                         
   2  -9  -7        252.33        265.23         3.27 o                         
   2  -9  -6         30.30         29.24         1.83 o                         
   2   9  -6         57.67         64.29         2.07 o                         
   2   9  -5        470.24        488.40         6.06 o                         
   2  -9  -5        895.04        974.47         5.11 o                         
   2  -9  -4         47.31         39.47         2.46 o                         
   2   9  -4         90.04         80.45         1.65 o                         
  -2  -9   3        470.39        433.32         8.03 o                         
   2  -9  -3        895.33        904.20         8.47 o                         
   2  -9  -2        135.60        154.68         5.07 o                         
   2   9  -2        258.10        289.45         4.43 o                         
   2   9  -1        212.31        200.12         6.22 o                         
   2   9  -1        404.10        701.30         5.68 o                         
   2   9   0          1.69          0.87         3.22 o                         
  -2   9   0          3.22          8.49         1.74 o                         
  -2  -9  -1       6975.23       6603.55        20.13 o                         
  -2   9  -2         68.50         85.85         4.10 o                         
  -2   9  -2        130.39        157.49         4.36 o                         
  -2   9  -3       1037.00        975.85        13.54 o                         
   2  -9   3       1973.79       2087.17        18.61 o                         
  -2   9  -4         25.84         35.47         2.13 o                         
  -2  -9  -4         49.17         54.77         1.75 o                         
  -2   9  -5       1218.18       1290.16         7.08 o                         
  -2   9  -6         47.31         47.41         3.11 o                         
  -2  -9  -6         90.05         95.75         2.76 o                         
  -2   9  -7          1.48          2.04         2.16 o                         
  -2  -9  -7          2.82          5.67         1.70 o                         
  -2   9  -8         19.40         13.59         2.08 o                         
  -2  -9  -9        131.93        142.20         3.05 o                         
   2 -10  -9          0.08          0.37         1.13 o                         
   2 -10  -9          0.16          2.76         1.65 o                         
   2  10  -8         51.78         55.53         2.34 o                         
   2  10  -8         98.56        104.18         3.03 o                         
   2  10  -7         31.00         30.71         2.43 o                         
   2  10  -7         59.00         59.82         2.15 o                         
   2  10  -6          7.30          3.13         1.99 o                         
   2  10  -6         13.90          7.63         1.46 o                         
   2 -10  -5          0.01         -0.04         1.58 o                         
   2 -10  -5          0.01         -0.42         1.25 o                         
   2  10  -4        343.24        293.87         4.94 o                         
   2 -10  -4        653.32        609.58         4.21 o                         
   2  10  -3        148.17        139.07         3.91 o                         
   2 -10  -3        282.03        314.60         3.68 o                         
   2 -10  -2        528.18        659.78         6.86 o                         
   2  10  -1         93.54         76.17         5.43 o                         
   2 -10  -1        178.03        226.72         3.28 o                         
   2  10   0        371.74        391.80        14.88 o                         
  -2 -10   0        707.56        889.15         8.42 o                         
  -2 -10  -1        311.24        350.99         5.23 o                         
  -2  10  -2       1485.97       1347.56        14.92 o                         
  -2 -10  -2       2828.34       2589.01        22.78 o                         
  -2  10  -3          4.70          4.13         1.94 o                         
  -2 -10  -3          8.95          5.18         1.67 o                         
  -2  10  -4        332.16        334.29         9.03 o                         
  -2  10  -4        632.22        644.11         5.18 o                         
  -2 -10  -5          3.17          2.88         1.83 o                         
  -2 -10  -6         46.12         52.99         3.14 o                         
  -2 -10  -7        143.52        168.93         5.73 o                         
  -2  10  -8         48.77         50.26         2.54 o                         
  -2  10  -9          1.05          2.66         1.42 o                         
   2 -11  -9         23.53         20.87         1.84 o                         
   2 -11  -8          1.25          2.32         1.46 o                         
   2  11  -8          2.39          2.89         1.55 o                         
   2 -11  -7          4.87          2.41         2.37 o                         
   2 -11  -7          9.26          9.72         1.77 o                         
   2 -11  -6         32.04         25.29         2.22 o                         
   2  11  -6         60.98         66.46         2.57 o                         
   2  11  -5         10.94          9.82         1.64 o                         
   2  11  -5         20.83         18.60         1.93 o                         
   2  11  -4         22.14         24.19         2.67 o                         
   2  11  -4         42.15         40.61         1.58 o                         
   2  11  -3        641.42        528.44         8.60 o                         
   2  11  -3       1220.86       1208.74         6.61 o                         
  -2 -11   2        462.72        442.28         6.07 o                         
   2 -11  -2        880.72        973.40         7.44 o                         
   2 -11  -1       1296.72       1367.25         7.95 o                         
   2  11   0        506.05        481.40        17.01 o                         
  -2 -11   0        963.20       1108.98         9.76 o                         
  -2 -11  -1       2886.22       2839.65        14.64 o                         
  -2  11  -2          2.18          0.01         1.96 o                         
  -2 -11  -2          4.15         23.12         3.60 o                         
  -2  11  -3        193.01        221.79         9.25 o                         
  -2 -11  -3        367.37        363.03         5.04 o                         
  -2  11  -4         16.69         16.60         3.40 o                         
   2 -11   4         31.77         24.65         1.76 o                         
   2 -11   5        149.29        186.52         6.42 o                         
  -2  11  -5        284.15        304.47         5.34 o                         
  -2 -11  -6        234.93        243.89         3.90 o                         
  -2 -11  -7         41.51         47.07         3.70 o                         
  -2  11  -8         45.18         48.63         2.53 o                         
  -2  11  -9         54.16         60.66         1.90 o                         
   2  12  -8         14.09         20.81         1.74 o                         
   2 -12  -8         26.81         43.15         1.90 o                         
   2 -12  -7        201.27        169.20         4.05 o                         
   2  12  -7        383.10        436.76         5.05 o                         
   2  12  -6          0.12          2.07         2.14 o                         
   2  12  -6          0.22          1.61         2.86 o                         
   2 -12  -5         63.52         58.93         2.53 o                         
   2  12  -5        120.90        117.57         4.17 o                         
   2 -12  -4        226.43        225.19         4.25 o                         
   2 -12  -4        430.98        447.01         5.40 o                         
   2  12  -3        108.60        101.43         3.64 o                         
   2  12  -3        206.71        208.71         3.52 o                         
  -2 -12   2        629.20        505.49         6.53 o                         
   2  12  -2       1197.60       1233.83         6.28 o                         
  -2  12   1        468.42        380.56         8.20 o                         
  -2 -12   1        891.58        952.77         6.84 o                         
   2  12   0        108.85        104.70         4.44 o                         
  -2  12   0        207.19        214.74         3.92 o                         
   2 -12   1        375.90        451.25         7.12 o                         
  -2  12  -2        190.57        174.31         3.23 o                         
  -2  12  -3          4.58          9.16         3.35 o                         
  -2 -12  -3          8.71          8.30         1.57 o                         
  -2  12  -4        104.81        113.66         4.31 o                         
  -2 -12  -4        199.49        232.34         3.70 o                         
  -2  12  -5        101.26         97.77         4.58 o                         
  -2  12  -5        192.74        197.04         4.26 o                         
  -2  12  -6         10.10          9.37         3.14 o                         
  -2  12  -6         19.23         15.08         2.39 o                         
  -2  12  -7        190.24        224.85         5.27 o                         
  -2  12  -8         61.69         71.61         3.07 o                         
   2  13  -8         72.41         69.28         2.69 o                         
   2 -13  -8        137.82        137.97         2.50 o                         
   2 -13  -7          0.04          1.47         1.16 o                         
   2  13  -7          0.08         12.55         2.55 o                         
   2 -13  -6        152.57        150.00         5.47 o                         
   2 -13  -6        290.41        329.58         4.80 o                         
   2  13  -5          0.03         -1.15         1.26 o                         
   2  13  -5          0.07          0.51         2.72 o                         
   2  13  -4         49.21         61.88         3.03 o                         
   2  13  -4         93.67        110.61         3.23 o                         
   2  13  -3        330.55        280.49         5.35 o                         
   2  13  -3        629.16        622.30         6.21 o                         
  -2 -13   2        166.03        150.37         2.87 o                         
   2  13  -2        316.02        322.20         4.55 o                         
   2 -13  -1        424.93        394.06         6.04 o                         
  -2  13   1        808.80        839.20         5.58 o                         
   2 -13   0       1170.53       1170.52         8.83 o                         
  -2  13   0       2227.95       2583.24        11.21 o                         
   2 -13   1         94.73        129.45         6.23 o                         
   2  13   1        180.30        252.10         3.66 o                         
  -2 -13  -2        296.66        317.76         4.39 o                         
   2  13   3         27.49         17.23         1.98 o                         
  -2  13  -4         54.00         52.97         3.86 o                         
  -2  13  -4        102.79         84.02         2.50 o                         
  -2  13  -5         35.94         38.20         3.21 o                         
   2  13   5         68.40         58.93         2.37 o                         
  -2  13  -6        242.24        267.82         9.59 o                         
  -2  13  -6        461.08        527.60         6.75 o                         
  -2 -13  -7        137.41        145.12         3.62 o                         
  -2  13  -8         38.66         44.36         2.31 o                         
   2 -14  -8          3.92          3.52         1.16 o                         
   2 -14  -8          7.46          2.43         1.05 o                         
   2 -14  -7         96.01         84.55         2.73 o                         
   2  14  -7        182.74        224.88         3.93 o                         
   2  14  -6         61.10         67.46         2.67 o                         
   2  14  -6        116.29        140.26         4.29 o                         
   2  14  -5         89.98         88.76         2.89 o                         
   2  14  -5        171.26        187.71         3.73 o                         
   2 -14  -4         15.43         10.18         1.94 o                         
   2  14  -4         29.37         30.01         2.66 o                         
   2 -14  -3        152.21        166.60         7.86 o                         
   2  14  -3        289.71        307.24         5.62 o                         
   2 -14  -2         11.26         11.16         1.36 o                         
   2  14  -2         21.44         29.01         1.75 o                         
  -2  14   1        417.25        460.38         6.34 o                         
   2  14  -1        794.17       1009.12         7.00 o                         
   2 -14   0        160.17        160.98         3.39 o                         
   2 -14   0        304.87        362.15         4.46 o                         
   2 -14   1        770.09        683.82         8.72 o                         
  -2 -14  -1       1465.76       1545.08         8.88 o                         
   2 -14   2          5.06          5.92         1.80 o                         
   2  14   2          9.63         18.77         2.25 o                         
   2 -14   3         12.40         16.16         1.89 o                         
  -2  14  -4         38.63         36.40         3.03 o                         
  -2 -14  -4         73.53         56.12         2.52 o                         
  -2  14  -5        116.95        123.94         5.29 o                         
   2  14   5        222.61        218.40         3.57 o                         
  -2  14  -6          5.31          7.96         3.15 o                         
  -2  14  -6         10.10         11.87         2.25 o                         
  -2  14  -7        148.53        161.30         3.45 o                         
  -2  14  -8          2.27          2.91         1.53 o                         
  -2  14  -8          4.33          5.45         2.81 o                         
   2  15  -8         14.66         20.81         3.17 o                         
   2 -15  -7         36.70          8.38         0.93 o                         
   2  15  -7         69.86         84.27         2.55 o                         
   2  15  -6        144.52        161.58         4.13 o                         
   2 -15  -6        275.07        321.90         4.73 o                         
   2  15  -5        111.15        104.91         3.46 o                         
   2  15  -5        211.55        239.14         4.04 o                         
   2 -15  -4          3.81          0.71         1.71 o                         
   2 -15  -4          7.26          9.29         2.29 o                         
   2 -15  -3         20.08         19.75         2.95 o                         
   2 -15  -3         38.22         40.76         3.11 o                         
   2 -15  -2        111.54         92.04         2.69 o                         
   2  15  -2        212.30        209.16         3.30 o                         
  -2 -15   1        182.50        167.23         3.81 o                         
   2  15  -1        347.36        374.03         4.91 o                         
   2 -15   0        208.04        184.47         3.74 o                         
  -2 -15   0        395.97        399.67         5.03 o                         
   2 -15   1          4.48         10.10         1.75 o                         
  -2 -15  -1          8.52         23.31         2.14 o                         
   2  15   2        341.69        342.89         7.20 o                         
  -2 -15  -2        650.37        721.91         8.06 o                         
   2 -15   3        109.79         80.21         3.47 o                         
  -2 -15  -3        208.96        165.78         3.49 o                         
   2  15   4         53.07         40.49         3.44 o                         
  -2 -15  -4        101.01         82.91         3.19 o                         
  -2  15  -5          0.28          0.18         1.21 o                         
  -2 -15  -5          0.53         -0.90         2.15 o                         
  -2  15  -6         81.52         95.20         5.81 o                         
  -2  15  -6        155.17        173.48         3.81 o                         
  -2 -15  -7          5.30          4.78         1.59 o                         
  -2  15  -8          0.11         -0.04         1.29 o                         
   2  16  -7         12.05          2.00         0.53 o                         
   2 -16  -7         22.94         21.19         1.69 o                         
   2 -16  -6         42.79         43.10         2.06 o                         
   2 -16  -6         81.44         99.15         3.28 o                         
   2  16  -5         37.60         33.48         2.14 o                         
   2 -16  -5         71.57         65.96         3.29 o                         
   2 -16  -4          0.43         -1.23         1.40 o                         
   2  16  -4          0.82          0.66         3.23 o                         
   2  16  -3         19.65         10.88         3.41 o                         
   2  16  -3         37.40         29.64         2.66 o                         
  -2  16   2        280.72        255.43         4.49 o                         
   2 -16  -2        534.31        597.54         5.14 o                         
  -2 -16   1          4.40          5.31         1.52 o                         
  -2  16   1          8.37         13.93         2.01 o                         
   2  16   0         46.08         34.80         2.31 o                         
   2  16   0         87.72         72.44         2.71 o                         
   2 -16   1         37.38         30.59         2.19 o                         
   2  16   1         71.15         72.68         3.08 o                         
   2 -16   2         41.85         39.64         2.45 o                         
   2  16   2         79.67         87.70         8.23 o                         
   2 -16   3          2.49         -0.13         1.20 o                         
  -2 -16  -3          4.73         -0.22         2.55 o                         
  -2  16  -4         15.23         16.63         2.09 o                         
  -2  16  -4         28.99         32.58         2.51 o                         
   2  16   5          0.39          0.57         1.19 o                         
  -2  16  -5          0.74          1.43         4.77 o                         
  -2  16  -6          0.05          0.25         2.35 o                         
  -2 -16  -6          0.10          0.22         1.79 o                         
  -2 -16  -7         20.72         16.74         1.58 o                         
   2 -17  -7          0.56          1.94         1.15 o                         
   2  17  -7          1.07          0.98         1.62 o                         
   2 -17  -6        107.89        101.66         2.56 o                         
   2 -17  -6        205.36        233.45         3.98 o                         
   2  17  -5         20.89         25.86         1.67 o                         
   2 -17  -5         39.77         49.58         2.91 o                         
   2  17  -4          1.34         -0.44         1.68 o                         
   2 -17  -4          2.55          3.10         2.71 o                         
   2 -17  -3         60.87         53.11         2.30 o                         
   2  17  -3        115.87        120.93         4.34 o                         
   2  17  -2          7.07          6.39         1.66 o                         
  -2  17   2         13.46         15.49         1.83 o                         
  -2 -17   1         57.66         46.77         2.96 o                         
  -2  17   1        109.75         88.44         3.04 o                         
   2 -17   0        126.85        116.73         3.50 o                         
   2  17   0        241.44        259.87         4.68 o                         
   2  17   1         10.01         11.85         1.55 o                         
  -2 -17  -1         19.04         37.23         3.22 o                         
   2 -17   2         17.49         11.15         1.78 o                         
  -2 -17  -2         33.29         24.65         3.99 o                         
   2 -17   3         81.31         72.15         2.16 o                         
   2  17   3        154.76        149.49         7.00 o                         
  -2 -17  -4         29.30         24.30         1.61 o                         
  -2  17  -4         55.77         50.65         3.25 o                         
  -2  17  -5          0.95          1.62         1.13 o                         
  -2  17  -5          1.81          3.54         2.32 o                         
  -2  17  -6          2.20          3.47         1.57 o                         
  -2 -17  -6          4.19          1.69         2.99 o                         
  -2  17  -7          1.65          0.93         1.34 o                         
   2 -18  -7          0.75         -0.65         1.13 o                         
   2  18  -7          1.43          4.47         2.25 o                         
   2 -18  -6         23.05          3.88         0.65 o                         
   2  18  -6         43.87         41.65         2.11 o                         
   2 -18  -5          9.98         11.11         1.19 o                         
   2  18  -5         18.99         17.78         2.33 o                         
   2 -18  -4         78.43         72.91         2.63 o                         
   2  18  -4        149.28        174.28         6.67 o                         
   2 -18  -3          8.57          5.22         1.46 o                         
   2 -18  -3         16.32          7.34         2.44 o                         
   2 -18  -2         33.91         33.31         4.38 o                         
   2  18  -2         64.55         59.32         3.12 o                         
  -2  18   1          0.64          3.08         1.45 o                         
   2  18  -1          1.22          3.66         2.47 o                         
   2 -18   0          2.38          0.51         1.76 o                         
   2  18   0          4.53          7.24         2.64 o                         
   2 -18   1         31.96         20.67         2.04 o                         
  -2  18  -1         60.83         54.78         3.32 o                         
   2 -18   2        177.54        164.09         4.02 o                         
   2  18   2        337.93        353.01         8.19 o                         
   2  18   3          1.68          1.31         1.44 o                         
  -2  18  -3          3.19         -3.67         5.33 o                         
  -2  18  -4         53.58         61.25         1.77 o                         
  -2  18  -4        101.99        131.17         8.92 o                         
  -2 -18  -5         12.91          9.45         1.22 o                         
  -2  18  -5         24.57          9.43         5.58 o                         
  -2  18  -6          8.73          7.29         1.47 o                         
  -2  18  -6         16.62         18.32         2.60 o                         
  -2 -18  -7          0.45          1.92         2.00 o                         
   2  19  -6          1.55          1.44         1.00 o                         
   2  19  -6          2.96         -0.60         1.85 o                         
   2 -19  -5          5.71          2.80         0.80 o                         
   2 -19  -5         10.87          9.67         1.87 o                         
   2 -19  -4         10.41          8.38         1.52 o                         
   2  19  -4         19.81         14.09         4.67 o                         
   2  19  -3        110.17        105.78         2.30 o                         
   2 -19  -3        209.70        189.98         5.79 o                         
   2 -19  -2          7.29          8.37         2.30 o                         
   2  19  -2         13.87         26.24         2.22 o                         
   2  19  -1          0.03         11.07         2.56 o                         
   2  19  -1          0.06         18.58         2.30 o                         
   2  19   0         84.88         90.29         4.42 o                         
  -2  19   0        161.56        199.85         4.52 o                         
   2 -19   1        124.79        117.84         3.73 o                         
  -2  19  -1        237.51        258.65         6.68 o                         
   2 -19   2         13.79          9.07         1.78 o                         
   2  19   2         26.25         21.56         3.57 o                         
   2  19   3        108.71         99.52         3.56 o                         
  -2  19  -3        206.92        229.17         7.68 o                         
   2  19   4          2.25          0.53         0.91 o                         
  -2  19  -4          4.28         11.67         5.14 o                         
  -2 -19  -5         14.29         15.31         1.36 o                         
  -2 -19  -6          0.53         -0.15         0.98 o                         
   2 -20  -6          0.49         -1.08         1.08 o                         
   2  20  -5          9.28          8.74         1.10 o                         
   2  20  -5         17.66          4.85         3.22 o                         
   2  20  -4         11.27          2.16         0.73 o                         
   2 -20  -4         21.45         21.13         2.12 o                         
   2  20  -3         20.14         26.21         1.82 o                         
   2 -20  -3         38.33         40.90         3.18 o                         
   2 -20  -2         22.26         25.17         2.58 o                         
   2  20  -2         42.38         45.72         2.30 o                         
   2  20  -1         44.18         40.70         2.91 o                         
   2  20  -1         84.08         86.67         3.02 o                         
   2 -20   0         12.34         13.19         2.46 o                         
   2  20   0         23.49         30.34         2.32 o                         
  -2 -20  -1         39.95         51.25         2.59 o                         
   2  20   1         76.03        109.40         4.65 o                         
   2 -20   2         35.36         20.56         1.64 o                         
  -2  20  -2         67.30         45.04         6.58 o                         
  -2  20  -3          1.33          2.34         1.28 o                         
  -2  20  -3          2.53          1.44         3.39 o                         
  -2  20  -4         30.64         30.95         1.71 o                         
  -2  20  -4         58.32         52.28         5.72 o                         
  -2  20  -5          8.68          9.11         1.32 o                         
  -2  20  -5         16.52         22.29         4.20 o                         
   2 -21  -5          0.02          0.60         1.19 o                         
   2  21  -4          3.03          3.50         1.35 o                         
   2  21  -4          5.77          6.15         1.48 o                         
   2 -21  -3         17.46         17.22         1.99 o                         
   2 -21  -2         39.79         43.51         2.53 o                         
  -2  21   2         75.74         84.78         3.39 o                         
   2  21  -1          8.08          7.23         1.53 o                         
   2  21  -1         15.39         10.70         3.17 o                         
   2  21   0         26.62         31.83         2.76 o                         
   2  21   0         50.67         58.68         3.60 o                         
   2  21   1          7.63         10.21         2.89 o                         
  -2  21  -1         14.52         19.90         3.41 o                         
  -2 -21  -2          2.84          1.10         1.04 o                         
  -2  21  -2          5.40          1.15         4.74 o                         
  -2  21  -3         18.61         11.79         1.10 o                         
  -2  21  -3         35.42         31.28         5.09 o                         
  -2  21  -4          0.06          1.62         1.04 o                         
  -2  21  -4          0.11          1.03         3.81 o                         
  -2  21  -5          2.25          2.97         1.06 o                         
  -2  21  -5          4.27          3.43         2.75 o                         
   2 -22  -4          0.03         -0.85         1.00 o                         
   2  22  -3          0.51          2.12         1.29 o                         
   2 -22  -3          0.97          0.55         1.62 o                         
   2  22  -2         21.27         20.70         2.00 o                         
   2 -22  -2         40.48         31.68         3.48 o                         
   2  22  -1         53.45         59.61         2.72 o                         
  -2  22   1        101.74        113.81         4.58 o                         
   2  22   0          0.54          0.84         1.41 o                         
  -2  22   0          1.02          0.88         2.29 o                         
   2 -22   1         11.08         16.96         1.58 o                         
  -2  22  -1         21.08         29.78         3.59 o                         
  -2  22  -2         14.40         20.27         1.36 o                         
  -2  22  -2         27.40         42.07         5.16 o                         
  -2  22  -3          0.18         -0.50         0.79 o                         
  -2  22  -3          0.35          3.37         3.67 o                         
  -2  22  -4         10.04          9.42         1.16 o                         
  -2  22  -4         19.11         20.74         3.48 o                         
   2  23  -4          7.47          3.90         0.97 o                         
   2  23  -3          0.87          1.59         1.06 o                         
   2  23  -2          9.05          9.88         1.11 o                         
   2 -23  -1          1.82          1.27         0.83 o                         
  -2  23   1          3.47          3.49         2.81 o                         
   2 -23   0         12.40         12.72         1.44 o                         
  -2  23   0         23.59         22.37         2.26 o                         
   2  23   1          0.39          1.17         1.06 o                         
  -2  23  -1          0.75         -1.28         3.32 o                         
  -2 -23  -2         19.21         20.84         1.30 o                         
  -2  23  -2         36.56         33.71         4.09 o                         
  -2  23  -3          7.05          8.66         0.99 o                         
   2 -24  -2          0.01          0.20         0.98 o                         
   2 -24  -1          8.06          4.11         0.97 o                         
  -2  24   0          1.61          0.95         0.90 o                         
  -2  24  -1          1.59          1.37         0.79 o                         
  -2  24  -2          0.29          0.74         0.74 o                         
   3   0 -10         10.26         10.60         1.35 o                         
   3   0  -8        270.44        328.07        11.11 o                         
   3   0  -8        514.75        607.58         8.91 o                         
   3   0  -6        345.32        343.04        10.02 o                         
   3   0  -6        657.27        659.51         5.77 o                         
  -3   0   4         90.09        126.62         4.52 o                         
  -3   0   2        403.26        404.78        15.02 o                         
   3   0   0       1198.76        920.74        15.36 o                         
   3   0   2        450.55        585.16         9.45 o                         
  -3   0  -4      22808.50      22666.57        45.31 o                         
  -3   0  -6       2116.51       1994.05         9.02 o                         
  -3   0  -8         78.68         54.22         3.66 o                         
   3   1 -10         19.37         19.24         1.61 o                         
   3  -1 -10         28.63         37.04         2.43 o                         
   3  -1  -9        180.36        188.70         2.89 o                         
   3   1  -8          1.35          9.56         3.68 o                         
   3   1  -8          2.57          4.43         1.74 o                         
   3  -1  -7         86.04        108.20         6.73 o                         
   3   1  -7        163.76        201.96         2.79 o                         
   3  -1  -6         66.03         68.20         1.63 o                         
   3  -1  -5         34.33         35.05         3.82 o                         
   3  -1  -5         65.34         59.41         1.39 o                         
   3  -1  -4        147.80        149.15         4.15 o                         
  -3  -1   3       2481.62       2447.67        10.51 o                         
   3  -1  -2         70.98         53.85         1.73 o                         
  -3  -1   2        135.10        168.59         6.98 o                         
  -3   1   1        626.01        518.73         6.49 o                         
   3   1   0        413.53        427.43         7.47 o                         
   3   1   1         49.13         42.38         2.62 o                         
  -3   1  -2       1088.51       1046.92        11.17 o                         
   3  -1   3       1369.73       1309.18        10.08 o                         
  -3   1  -4       1920.60       1947.99        14.66 o                         
  -3  -1  -5       4335.52       4425.16        12.85 o                         
  -3   1  -6        656.86        641.77         4.84 o                         
  -3  -1  -7         19.38         21.08         1.62 o                         
  -3  -1  -8        297.83        276.75         4.28 o                         
  -3  -1  -9         29.04         25.45         2.76 o                         
  -3  -1  -9         55.28         58.72         2.91 o                         
  -3  -1 -10          0.92          0.02         2.06 o                         
   3   2 -10          0.59         -0.36         0.98 o                         
   3  -2 -10         18.09         24.76         2.22 o                         
   3   2  -9         42.90         65.00         4.59 o                         
   3  -2  -9         81.66        109.04         2.62 o                         
   3   2  -8         31.66         34.78         3.14 o                         
   3  -2  -8         60.26         60.56         2.22 o                         
   3  -2  -7         31.38         30.38         2.42 o                         
   3   2  -7         59.72         60.90         1.78 o                         
   3  -2  -6         84.40         77.82         5.26 o                         
   3   2  -6        160.64        152.11         2.23 o                         
   3  -2  -5         76.76         52.50         4.31 o                         
   3   2  -5        146.11        135.23         1.78 o                         
  -3  -2   4        123.84        135.21         4.06 o                         
   3  -2  -3          0.27          0.64         2.03 o                         
   3  -2  -2       3755.05       3254.92        13.98 o                         
  -3  -2   1       2329.08       2406.60        11.83 o                         
  -3  -2   0       5056.26       4774.45        21.39 o                         
   3   2   1        949.51        941.01        13.60 o                         
   3  -2   2        549.24        662.62         8.40 o                         
  -3  -2  -3       1226.50       1191.25         8.10 o                         
   3  -2   4       1324.82       1420.97         9.53 o                         
  -3   2  -5         37.59         60.31         1.61 o                         
  -3   2  -6          0.77          5.53         1.12 o                         
  -3   2  -7       1232.54       1218.77         8.90 o                         
  -3  -2  -8          2.15          6.29         1.86 o                         
  -3  -2  -9         11.02         13.42         1.81 o                         
  -3  -2 -10         19.59         17.86         2.70 o                         
   3  -3 -10         29.18         38.81         1.91 o                         
   3  -3  -9         73.54         72.52         2.09 o                         
   3   3  -8          0.13          2.82         2.02 o                         
   3  -3  -8          0.26          0.43         1.58 o                         
   3   3  -7          3.40          6.52         2.11 o                         
   3  -3  -7          6.48         11.55         1.43 o                         
   3  -3  -6        261.20        260.91         8.74 o                         
   3   3  -6        497.15        527.40         3.11 o                         
   3  -3  -5        131.83        124.98         5.73 o                         
   3   3  -5        250.92        243.68         2.09 o                         
  -3  -3   4        476.50        354.96        12.60 o                         
   3   3  -4        906.96        908.03         9.88 o                         
   3  -3  -3       1458.54       1065.22        10.25 o                         
  -3  -3   3       2776.14       2710.77        13.74 o                         
  -3  -3   2        374.99        412.31         5.88 o                         
   3  -3  -1       2221.59       2070.62        12.03 o                         
  -3   3   0       1826.58       1919.63        14.20 o                         
  -3  -3  -1       2753.45       2594.37        20.58 o                         
   3   3   2        611.22        553.51         8.16 o                         
  -3  -3  -3        598.14        646.24         5.99 o                         
   3  -3   4        744.67        749.69         6.04 o                         
  -3   3  -5         45.56         30.29         1.35 o                         
  -3  -3  -6        434.35        535.64        12.64 o                         
  -3   3  -6        826.74        817.45         5.33 o                         
  -3  -3  -7        179.35        181.58         3.08 o                         
  -3  -3  -8        106.71        118.38         3.26 o                         
  -3  -3  -9          2.47          0.52         1.51 o                         
   3  -4 -10          2.29          1.95         0.94 o                         
   3  -4  -9          8.23         12.84         1.87 o                         
   3  -4  -9         15.66         20.03         1.85 o                         
   3   4  -8          5.63          5.54         2.26 o                         
   3   4  -8         10.72          7.47         1.50 o                         
   3   4  -7        158.08        147.46         8.19 o                         
   3   4  -7        300.88        308.30         3.23 o                         
   3  -4  -6         88.52         92.26         4.00 o                         
   3   4  -6        168.48        164.42         2.07 o                         
   3  -4  -5        905.58        711.72         8.65 o                         
   3   4  -5       1723.65       1546.40         4.90 o                         
   3  -4  -4         12.87         11.11         2.22 o                         
   3  -4  -3       2852.29       2417.52        15.49 o                         
   3   4  -3       5428.97       5539.74        22.12 o                         
  -3  -4   2       2545.90       2163.54        28.61 o                         
   3   4  -2       4845.78       4284.89        19.26 o                         
  -3  -4   1       1061.27       1272.12        23.21 o                         
   3  -4  -1       2020.00       2596.39        15.45 o                         
   3  -4   0       6662.13       6818.12        26.64 o                         
   3   4   1       4495.29       4236.90        23.67 o                         
  -3  -4  -2         28.67         53.63         3.26 o                         
   3  -4   3       1136.28        970.14         6.09 o                         
  -3  -4  -4        567.91        551.61         5.33 o                         
  -3   4  -5         34.06         43.62         1.56 o                         
  -3  -4  -6        132.39        147.90         2.61 o                         
  -3  -4  -7        289.34        328.93         9.67 o                         
   3   4   7        550.73        547.35         5.12 o                         
  -3   4  -8         14.16         23.55         1.98 o                         
  -3   4  -9         45.70         19.42         1.20 o                         
   3   5  -9          0.05          1.36         1.10 o                         
   3  -5  -9          0.09         -2.62         2.62 o                         
   3   5  -8         39.34         33.60         2.33 o                         
   3   5  -8         74.87         74.34         2.14 o                         
   3   5  -7         47.87         44.85         5.41 o                         
   3   5  -7         91.11         90.90         2.16 o                         
   3  -5  -6       1425.91       1488.49         5.53 o                         
   3   5  -5         85.58         68.28         2.34 o                         
   3   5  -5        162.90        138.20         1.76 o                         
   3  -5  -4       4599.50       4585.47        21.92 o                         
  -3  -5   3         50.16         39.29         2.89 o                         
   3   5  -3         95.48         84.96         3.79 o                         
  -3  -5   2        598.16        607.52        15.79 o                         
   3  -5  -2       1138.52       1076.81         9.89 o                         
  -3  -5   1         31.50         30.08         2.43 o                         
  -3  -5   0       3836.61       3798.44        18.91 o                         
  -3   5  -1          1.46          4.68         2.04 o                         
   3  -5   2       4357.91       4519.90        18.02 o                         
  -3   5  -3        101.33        129.56         2.44 o                         
  -3  -5  -4        165.77        135.11         2.85 o                         
  -3   5  -5         15.51         11.57         1.12 o                         
  -3   5  -6         99.27         87.77         2.30 o                         
  -3   5  -7         19.17         19.36         1.91 o                         
  -3   5  -8        162.88        176.32         3.54 o                         
  -3   5  -9         14.90         12.38         1.99 o                         
   3  -6  -9         23.55         28.99         1.20 o                         
   3   6  -9         44.83         48.92         2.68 o                         
   3  -6  -8         27.18         24.12         2.02 o                         
   3   6  -8         51.72         52.53         1.87 o                         
   3   6  -7         86.09         89.66         3.68 o                         
   3   6  -7        163.86        166.52         2.38 o                         
   3  -6  -6         46.81         45.54         1.42 o                         
   3   6  -5        452.86        370.95         7.22 o                         
   3   6  -5        861.96        781.56         3.52 o                         
   3   6  -4       1482.44       1333.79         8.17 o                         
   3  -6  -3       3245.69       2846.76        24.63 o                         
   3   6  -3       6177.75       6421.25        26.15 o                         
  -3  -6   2       4095.85       4013.85        39.16 o                         
   3  -6  -2       7795.91       7756.42        27.41 o                         
  -3  -6   1        865.02        981.81        10.75 o                         
   3  -6  -1       1646.45       2149.59        16.25 o                         
  -3  -6   0       1258.19       1275.36        11.36 o                         
   3  -6   1       1740.43       1466.65        14.94 o                         
  -3   6  -2         10.28          8.43         2.06 o                         
   3   6   2         19.57         74.90         3.76 o                         
  -3   6  -3       1275.85       1245.98        12.79 o                         
  -3  -6  -3       2428.41       2256.09        10.00 o                         
  -3   6  -4         14.18         13.87         2.90 o                         
  -3   6  -4         26.99         18.99         1.33 o                         
  -3  -6  -5         94.30         86.79         2.38 o                         
  -3   6  -6          4.14          5.38         1.29 o                         
  -3   6  -7        111.05        111.25         3.01 o                         
  -3   6  -8          0.06          3.10         1.38 o                         
  -3   6  -9        105.29        116.56         3.28 o                         
   3   7  -9         36.85         39.36         2.97 o                         
   3  -7  -9         70.14         73.26         3.94 o                         
   3  -7  -8         11.83         14.33         1.39 o                         
   3  -7  -8         22.52         30.39         1.71 o                         
   3   7  -7         54.86         52.70         2.68 o                         
   3  -7  -7        104.42        101.06         2.13 o                         
   3   7  -6         15.74         11.12         2.25 o                         
   3  -7  -6         29.97         33.55         1.37 o                         
   3   7  -5          2.00          0.68         1.58 o                         
   3   7  -5          3.81          6.94         0.93 o                         
   3   7  -4        217.54        210.48         3.06 o                         
   3   7  -3        973.17        701.93        10.12 o                         
   3   7  -3       1852.30       1798.08        11.57 o                         
  -3  -7   2         14.20          9.77         2.46 o                         
   3  -7  -2         27.02         20.85         1.76 o                         
  -3  -7   1       3809.94       3526.31        25.27 o                         
   3  -7  -1       7251.73       6918.66        21.18 o                         
   3  -7   0       1886.85       1974.17        12.09 o                         
   3   7   1       1204.29       1484.54        17.59 o                         
  -3   7  -2        489.32        486.58         9.47 o                         
   3  -7   2        931.35        856.06         9.34 o                         
  -3   7  -3         29.24         39.31         3.73 o                         
  -3  -7  -3         55.65         73.28         2.14 o                         
  -3   7  -4         23.78         17.23         3.14 o                         
  -3   7  -4         45.26         35.86         1.53 o                         
  -3  -7  -5         29.94         29.47         1.70 o                         
  -3   7  -6         65.82         61.19         2.36 o                         
  -3   7  -7        198.82        182.51         3.78 o                         
  -3  -7  -8        186.72        214.76         3.67 o                         
  -3  -7  -9         41.41         34.60         2.57 o                         
   3   8  -9         37.06         44.16         3.42 o                         
   3  -8  -9         70.54         82.19         3.84 o                         
   3  -8  -8        115.44        130.31         2.29 o                         
   3   8  -8        219.72        259.69         3.69 o                         
   3   8  -7          4.39          5.16         1.77 o                         
   3  -8  -7          8.36          7.17         1.27 o                         
   3  -8  -6          5.17          3.23         1.24 o                         
   3  -8  -6          9.84          6.01         1.16 o                         
   3   8  -5          2.50          3.24         1.09 o                         
   3   8  -5          4.76          6.24         1.14 o                         
   3   8  -4         22.48         21.03         1.73 o                         
   3  -8  -4         42.78         45.35         1.41 o                         
   3   8  -3         45.73         38.28         3.06 o                         
   3  -8  -3         87.05         90.22         3.08 o                         
  -3  -8   2        556.97        465.05         9.37 o                         
   3  -8  -2       1060.11       1126.33         8.21 o                         
   3   8  -1        763.51        870.62         6.13 o                         
   3  -8   0       1250.31       1192.07         9.78 o                         
  -3   8  -1        326.29        293.76        11.10 o                         
   3   8   1        621.05        592.31         9.33 o                         
  -3   8  -2        211.20        205.50         4.85 o                         
  -3  -8  -2        402.00        417.14         8.78 o                         
  -3   8  -3        128.36        136.07         6.04 o                         
   3  -8   3        244.32        221.66         3.20 o                         
  -3   8  -4        734.02        851.81        15.19 o                         
  -3   8  -4       1397.11       1476.08         6.71 o                         
  -3  -8  -5         77.18         63.44         1.97 o                         
  -3  -8  -6        269.17        294.65         4.92 o                         
  -3   8  -7         38.21         34.02         5.51 o                         
  -3  -8  -7         72.72         80.07         2.58 o                         
  -3  -8  -8         17.54         16.43         1.52 o                         
  -3   8  -9         33.38         33.12         2.49 o                         
   3  -9  -9         31.20         37.73         2.77 o                         
   3   9  -8         18.13         18.48         1.43 o                         
   3   9  -8         34.52         38.40         2.23 o                         
   3   9  -7        194.31        220.38         4.62 o                         
   3  -9  -7        369.84        422.57         3.64 o                         
   3   9  -6          0.09         -0.41         0.98 o                         
   3   9  -6          0.18          1.07         1.39 o                         
   3   9  -5        106.84         96.52         2.44 o                         
   3   9  -5        203.35        186.69         2.68 o                         
   3  -9  -4          6.59          5.96         1.32 o                         
   3   9  -4         12.54          7.94         1.09 o                         
   3   9  -3        662.52        479.83         9.59 o                         
   3  -9  -3       1261.02       1297.26         9.42 o                         
  -3  -9   2        134.54        109.97         5.49 o                         
   3  -9  -2        256.08        234.68         4.42 o                         
  -3  -9   1       1688.61       1838.74        14.45 o                         
   3   9  -1       3214.04       3283.39        14.14 o                         
  -3   9   0          8.76          9.18         1.61 o                         
  -3   9  -1        514.63        455.22        12.92 o                         
   3   9   1        979.53       1059.13        10.06 o                         
  -3   9  -2         29.20         30.05         2.57 o                         
   3   9   2         55.57         67.05         3.59 o                         
  -3   9  -3       1233.14       1322.24        17.54 o                         
   3  -9   3       2347.13       2475.68        12.44 o                         
  -3   9  -4         10.69         13.83         2.89 o                         
  -3  -9  -4         20.35         28.68         1.47 o                         
  -3  -9  -5        835.80        920.51         5.61 o                         
  -3   9  -6          1.40          2.06         1.71 o                         
  -3   9  -7        181.49        199.42         4.49 o                         
  -3  -9  -8          0.82          1.44         1.82 o                         
  -3   9  -9          5.83          4.37         1.61 o                         
   3 -10  -9         22.58         26.07         2.12 o                         
   3 -10  -8         46.46         41.99         2.94 o                         
   3 -10  -8         88.43        111.57         3.02 o                         
   3  10  -7         13.81         15.15         2.61 o                         
   3  10  -7         26.29         33.32         1.91 o                         
   3 -10  -6        103.31         89.98         3.50 o                         
   3  10  -6        196.64        197.25         3.08 o                         
   3  10  -5          0.13         -1.29         1.29 o                         
   3  10  -5          0.25          1.84         1.39 o                         
   3 -10  -4         20.54         18.81         1.76 o                         
   3  10  -4         39.10         40.47         1.42 o                         
   3  10  -3         23.91         18.56         1.69 o                         
   3 -10  -3         45.51         38.32         2.36 o                         
  -3 -10   2        970.43        825.80        14.60 o                         
   3 -10  -2       1847.09       2012.90        14.16 o                         
  -3  10   1        187.87        141.47         4.29 o                         
   3  10  -1        357.59        369.02         5.58 o                         
   3  10   0        337.98        338.80         5.03 o                         
   3 -10   1        648.39        708.84         9.91 o                         
  -3  10  -2       1875.37       1823.35        19.39 o                         
   3 -10   2       3569.51       3472.19        29.99 o                         
  -3  10  -3          0.84          0.23         2.07 o                         
  -3 -10  -3          1.61          2.72         1.46 o                         
  -3  10  -4        121.89        131.57         6.46 o                         
  -3  10  -4        232.00        241.35         4.03 o                         
  -3  10  -5          1.51          1.14         2.27 o                         
   3 -10   5          2.87          5.04         1.69 o                         
  -3  10  -6        188.14        172.61        10.10 o                         
   3  10   6        358.11        387.55         6.97 o                         
  -3  10  -7          1.83          1.69         2.20 o                         
  -3  10  -8          1.50          2.12         1.57 o                         
  -3  10  -9         11.29          4.35         1.46 o                         
   3 -11  -8          2.48          3.12         1.80 o                         
   3  11  -8          4.72          7.10         1.72 o                         
   3 -11  -7        153.03        152.10         3.88 o                         
   3  11  -7        291.27        356.16         4.93 o                         
   3 -11  -6          5.66          5.56         1.82 o                         
   3  11  -6         10.77         13.01         1.80 o                         
   3 -11  -5         47.33         40.52         2.36 o                         
   3  11  -5         90.10         86.69         2.48 o                         
   3 -11  -4          0.57         -0.75         1.45 o                         
   3  11  -4          1.08          4.02         1.67 o                         
   3  11  -3          4.06          0.79         1.28 o                         
  -3  11   3          7.72          4.40         1.24 o                         
   3  11  -2          1.68          3.39         1.72 o                         
  -3  11   2          3.21          7.49         1.26 o                         
  -3 -11   1        525.73        412.21         6.26 o                         
   3  11  -1       1000.66        945.51        10.20 o                         
   3  11   0       1641.70       1878.35        11.62 o                         
   3  11   1        165.92        208.18         5.94 o                         
  -3  11  -2        278.33        260.88         7.77 o                         
  -3 -11  -2        529.76        540.31         6.44 o                         
  -3  11  -3        324.98        401.92         7.80 o                         
  -3  11  -3        618.56        701.80         6.28 o                         
  -3  11  -4         27.83         24.04         3.42 o                         
   3 -11   4         52.97         40.62         2.15 o                         
  -3  11  -5        379.68        395.96         5.36 o                         
  -3 -11  -6         62.91         62.65         3.79 o                         
  -3  11  -7         24.96         24.32         2.55 o                         
  -3  11  -8         24.75         26.12         2.16 o                         
  -3  11  -9         14.83         13.65         2.54 o                         
   3  12  -8         54.09         59.12         2.37 o                         
   3 -12  -8        102.95        124.28         3.08 o                         
   3  12  -7         13.94         14.13         1.57 o                         
   3 -12  -7         26.54         36.47         2.46 o                         
   3  12  -6         13.40         16.11         1.78 o                         
   3  12  -6         25.50         32.00         2.70 o                         
   3 -12  -5        185.95        178.80         3.63 o                         
   3  12  -5        353.94        405.55         4.70 o                         
   3 -12  -4         31.54         22.39         2.17 o                         
   3  12  -4         60.04         42.38         2.20 o                         
   3  12  -3          3.54          3.53         1.26 o                         
   3  12  -3          6.74          4.61         1.53 o                         
   3 -12  -2        532.17        521.12         5.72 o                         
   3  12  -2       1012.92       1109.40         7.01 o                         
   3  12  -1        226.96        239.64         8.07 o                         
  -3  12   1        431.99        599.71         4.93 o                         
   3 -12   0        290.66        369.11         9.68 o                         
  -3  12   0        553.23        587.93         4.81 o                         
  -3  12  -1       1061.03        858.13        21.23 o                         
   3  12   1       2019.52       2102.17        12.17 o                         
  -3  12  -2         20.12         20.75         2.09 o                         
  -3 -12  -2         38.30         68.33         2.25 o                         
  -3  12  -3          0.17          1.40         2.12 o                         
  -3  12  -3          0.32          4.77         1.57 o                         
  -3  12  -4         17.59         24.44         2.19 o                         
  -3 -12  -4         33.48         38.65         2.08 o                         
  -3  12  -5         20.36         18.43         2.00 o                         
  -3 -12  -5         38.76         37.20         2.59 o                         
   3  12   6        121.22        131.82         3.48 o                         
  -3  12  -7         98.17         99.83         3.06 o                         
  -3  12  -8         12.58         17.74         3.03 o                         
  -3 -12  -8         23.95         21.83         1.90 o                         
   3 -13  -8          8.04         10.28         1.56 o                         
   3 -13  -8         15.30         23.02         1.77 o                         
   3 -13  -7         59.31         61.48         2.47 o                         
   3  13  -7        112.89        143.43         3.84 o                         
   3  13  -6        258.55        260.48         4.54 o                         
   3  13  -6        492.12        599.04         6.73 o                         
   3  13  -5         28.45         26.70         1.84 o                         
   3 -13  -5         54.14         52.36         3.09 o                         
   3  13  -4        221.83        211.73         4.97 o                         
   3 -13  -4        422.23        439.84         5.55 o                         
   3 -13  -3         12.42          9.79         1.60 o                         
   3  13  -3         23.63         18.67         2.04 o                         
   3  13  -2         98.44        105.46         4.40 o                         
   3  13  -2        187.38        221.97         3.51 o                         
   3 -13  -1        567.88        594.92         9.01 o                         
  -3  13   1       1080.88       1169.23         6.98 o                         
   3 -13   0        478.24        542.66         8.41 o                         
  -3 -13   0        910.27        991.09         7.31 o                         
  -3 -13  -1        221.62        236.52         5.31 o                         
   3  13   1        421.83        498.73         6.06 o                         
  -3  13  -2       1814.23       1988.62         9.86 o                         
  -3 -13  -3        149.71        111.82         2.76 o                         
  -3  13  -4          3.01          3.98         1.83 o                         
   3  13   4          5.74          6.91         1.38 o                         
  -3  13  -5          8.54         11.25         2.24 o                         
  -3 -13  -5         16.26         21.04         1.97 o                         
  -3  13  -6         45.45         47.34         4.48 o                         
   3  13   6         86.51         93.46         2.95 o                         
  -3  13  -7          2.89          2.92         1.47 o                         
  -3  13  -8        116.09        115.60         2.41 o                         
   3 -14  -8          1.73          3.17         1.16 o                         
   3  14  -8          3.29          8.60         1.28 o                         
   3  14  -7         57.94         54.86         1.79 o                         
   3 -14  -7        110.28        129.46         3.41 o                         
   3 -14  -6         52.81         55.97         2.89 o                         
   3 -14  -6        100.52        111.53         3.46 o                         
   3  14  -5        505.46        510.95         8.05 o                         
   3  14  -5        962.08       1077.26         9.58 o                         
   3  14  -4        252.42        252.06         4.81 o                         
   3  14  -4        480.45        555.72         6.96 o                         
   3 -14  -3          6.94          2.69         1.44 o                         
   3  14  -3         13.21         17.97         2.22 o                         
   3  14  -2          7.47          5.80         2.11 o                         
  -3  14   2         14.21         15.49         2.06 o                         
   3 -14  -1        252.27        244.15         4.67 o                         
   3  14  -1        480.16        511.45         5.66 o                         
   3 -14   0         48.34         46.41         3.28 o                         
  -3  14   0         92.01         99.02         3.06 o                         
  -3 -14  -1        482.56        462.23         6.35 o                         
   3  14   1        918.49        980.65         8.44 o                         
  -3  14  -2        266.60        250.76         3.95 o                         
  -3  14  -3        569.55        792.93        13.26 o                         
   3  14   3       1084.07       1213.76         8.52 o                         
  -3  14  -4         12.09         13.39         2.51 o                         
  -3 -14  -4         23.02         17.71         1.81 o                         
  -3  14  -5         14.96         13.47         2.36 o                         
  -3 -14  -5         28.47         26.70         1.97 o                         
  -3  14  -6          0.94         -2.27         2.27 o                         
  -3  14  -6          1.79          5.74         1.78 o                         
  -3  14  -7        102.88        100.59         2.60 o                         
  -3 -14  -8         10.02          5.82         1.52 o                         
   3 -15  -8          0.02         -0.47         1.19 o                         
   3  15  -8          0.03          8.70         2.31 o                         
   3  15  -7         14.74          1.24         0.70 o                         
   3 -15  -7         28.06         21.24         1.99 o                         
   3 -15  -6         40.93         37.00         3.04 o                         
   3 -15  -6         77.91         94.59         3.07 o                         
   3  15  -5         31.12         27.21         2.65 o                         
   3 -15  -5         59.24         66.23         3.07 o                         
   3 -15  -4        184.59        197.99         5.57 o                         
   3 -15  -4        351.34        390.37         6.08 o                         
   3 -15  -3        294.83        267.80         5.53 o                         
   3  15  -3        561.17        592.25         6.10 o                         
   3  15  -2          3.13          2.76         2.15 o                         
   3 -15  -2          5.96          9.24         2.09 o                         
   3 -15  -1         49.76         58.76         2.75 o                         
   3  15  -1         94.71        125.20         3.28 o                         
   3 -15   0          4.62          5.35         2.21 o                         
  -3  15   0          8.79         14.19         2.12 o                         
  -3 -15  -1        184.35        176.97         3.71 o                         
   3  15   1        350.88        350.60         8.34 o                         
   3 -15   2        261.44        271.64         9.54 o                         
  -3 -15  -2        497.62        537.37         5.58 o                         
   3 -15   3         56.02         43.96         9.50 o                         
  -3 -15  -3        106.62         97.23         3.02 o                         
  -3  15  -4         85.36        112.21         4.58 o                         
  -3 -15  -4        162.46        197.92         3.33 o                         
  -3  15  -5         11.28         10.22         2.17 o                         
  -3 -15  -5         21.47         23.97         1.98 o                         
  -3  15  -6         48.91         50.83         4.20 o                         
  -3  15  -6         93.10         91.88         3.07 o                         
  -3  15  -7          6.60          6.66         1.39 o                         
  -3 -15  -8         24.12         22.35         1.52 o                         
   3  16  -7          3.30         -0.22         0.45 o                         
   3 -16  -7          6.28          2.45         1.45 o                         
   3 -16  -6          0.23         -0.31         1.15 o                         
   3  16  -6          0.43          2.14         2.04 o                         
   3 -16  -5         97.22         97.05         2.83 o                         
   3  16  -5        185.04        209.87         4.15 o                         
   3  16  -4        285.74        284.32         6.10 o                         
   3  16  -4        543.87        622.91         7.41 o                         
   3  16  -3          5.42          5.22         2.34 o                         
   3  16  -3         10.31          9.54         1.71 o                         
   3  16  -2         68.51         71.91         3.55 o                         
  -3  16   2        130.39        149.51         4.02 o                         
  -3  16   1          4.32          4.45         1.51 o                         
  -3  16   1          8.22          9.00         2.29 o                         
   3 -16   0        365.87        360.59         7.70 o                         
   3  16   0        696.39        798.26         9.08 o                         
   3 -16   1         87.87         65.78         2.48 o                         
   3  16   1        167.25        147.73         5.00 o                         
  -3 -16  -2         64.87         74.21         2.59 o                         
   3  16   2        123.46        116.47         5.67 o                         
   3 -16   3         30.61         37.98         1.97 o                         
  -3 -16  -3         58.26         67.92         4.46 o                         
   3  16   4        102.43         95.25         4.03 o                         
  -3 -16  -4        194.96        210.88         3.77 o                         
  -3  16  -5         22.44         25.24         1.83 o                         
  -3 -16  -5         42.71         39.40         2.41 o                         
  -3  16  -6          1.86          1.45         2.17 o                         
  -3 -16  -6          3.54          4.15         1.98 o                         
  -3 -16  -7          0.85          0.61         1.29 o                         
   3  17  -7         30.96         25.48         1.64 o                         
   3  17  -7         58.94         46.32         3.46 o                         
   3  17  -6         16.81         15.83         1.38 o                         
   3 -17  -6         31.99         34.43         2.40 o                         
   3 -17  -5         19.97         18.82         1.74 o                         
   3 -17  -5         38.01         35.36         2.93 o                         
   3 -17  -4        120.27        117.16         3.38 o                         
   3 -17  -4        228.92        232.09         5.16 o                         
   3  17  -3        122.02        152.23         6.47 o                         
   3 -17  -3        232.25        248.64         4.47 o                         
   3 -17  -2          4.97          3.19         1.55 o                         
   3  17  -2          9.47          7.75         2.36 o                         
   3 -17  -1          0.73         10.01         1.77 o                         
  -3  17   1          1.39          9.15         2.49 o                         
   3 -17   0         52.05         41.96         3.29 o                         
   3  17   0         99.06         93.88         3.81 o                         
  -3 -17  -1        150.26        141.89         3.78 o                         
  -3  17  -1        286.01        307.22         7.08 o                         
  -3 -17  -2         64.62         53.67         2.64 o                         
   3  17   2        122.99        111.04         6.47 o                         
  -3 -17  -3         46.12         42.96         2.18 o                         
   3 -17   4          5.53          3.78         1.01 o                         
  -3  17  -4         10.52          5.00         3.29 o                         
  -3  17  -5         22.88         24.68         1.70 o                         
  -3 -17  -5         43.55         50.25         2.36 o                         
  -3  17  -6         22.77          9.70         2.05 o                         
  -3 -17  -6         43.34         41.57         2.30 o                         
  -3 -17  -7          3.15          2.51         1.15 o                         
   3 -18  -6         47.89         42.84         1.57 o                         
   3  18  -6         91.15         85.22         2.35 o                         
   3 -18  -5          1.06          1.52         1.06 o                         
   3 -18  -5          2.01          1.70         2.02 o                         
   3 -18  -4         26.01         26.31         1.95 o                         
   3  18  -4         49.52         42.04         2.71 o                         
   3 -18  -3          1.34          2.07         1.57 o                         
   3  18  -3          2.56          1.27         2.04 o                         
   3 -18  -2        219.86        191.60         4.88 o                         
  -3  18   2        418.47        435.10         6.67 o                         
   3 -18  -1          0.26         -0.90         1.92 o                         
  -3  18   1          0.50         -0.23         2.05 o                         
   3 -18   0         22.52         18.81         2.12 o                         
  -3  18   0         42.87         35.05         2.89 o                         
  -3 -18  -1         13.53          6.36         1.39 o                         
   3  18   1         25.76         18.11         4.84 o                         
  -3 -18  -2          5.80          8.94         1.88 o                         
   3  18   2         11.04         20.13         4.31 o                         
   3 -18   3          4.56          5.10         1.35 o                         
  -3 -18  -4         98.31         92.96         2.13 o                         
  -3 -18  -5          7.29          7.55         1.22 o                         
  -3  18  -5         13.87         10.27         2.34 o                         
  -3  18  -6         21.42          2.57         0.55 o                         
  -3  18  -6         40.78         50.75         2.97 o                         
   3 -19  -6         21.80         18.32         1.22 o                         
   3  19  -6         41.50         50.96         3.81 o                         
   3 -19  -5         10.45          9.46         1.09 o                         
   3 -19  -5         19.90         17.41         1.95 o                         
   3 -19  -4          2.17          3.23         1.11 o                         
   3  19  -4          4.13          8.13         3.70 o                         
   3  19  -3         25.39         27.82         2.53 o                         
   3  19  -3         48.33         47.03         3.37 o                         
   3  19  -2         10.08          6.97         2.97 o                         
   3 -19  -1         76.22         70.68         2.89 o                         
   3  19  -1        145.08        130.06         4.57 o                         
   3 -19   0          1.44          0.66         1.53 o                         
   3  19   0          2.74          0.07         2.98 o                         
   3 -19   1          2.34          9.31         2.43 o                         
  -3  19  -1          4.45         17.96         3.09 o                         
  -3 -19  -2         39.18         35.83         2.35 o                         
  -3  19  -2         74.57         75.78         4.50 o                         
  -3 -19  -3        171.60        136.95         3.22 o                         
  -3  19  -3        326.62        317.44        11.68 o                         
  -3 -19  -4          0.64          0.43         0.86 o                         
  -3  19  -5         37.05         46.86         2.78 o                         
  -3 -19  -6          0.46          0.35         1.30 o                         
  -3  19  -6          0.87          4.37         1.72 o                         
   3 -20  -5          2.66          0.21         0.39 o                         
   3 -20  -5          5.06          5.42         1.71 o                         
   3  20  -4          0.34         -0.25         0.99 o                         
   3 -20  -4          0.65          4.51         3.07 o                         
   3  20  -3          7.75          3.51         1.16 o                         
   3 -20  -3         14.75          5.72         2.94 o                         
   3 -20  -2         21.09         22.28         2.17 o                         
  -3  20   2         40.15         43.97         2.55 o                         
   3 -20  -1         60.89         62.14         3.45 o                         
   3  20  -1        115.90        119.48         3.33 o                         
   3  20   0          5.15          5.71         2.10 o                         
  -3  20   0          9.81          9.96         1.94 o                         
   3  20   1         22.11         31.63         2.48 o                         
  -3  20  -1         42.09         66.54         4.55 o                         
   3  20   2         19.04         10.10         1.35 o                         
  -3  20  -2         36.25         22.73         5.69 o                         
  -3 -20  -3          7.56         10.27         1.07 o                         
  -3  20  -3         14.39         29.48         5.47 o                         
  -3  20  -4          9.11          2.75         0.65 o                         
  -3  20  -5          0.03          0.37         1.25 o                         
   3 -21  -5          5.65          5.76         1.18 o                         
   3  21  -4         33.74          0.35         0.61 o                         
   3 -21  -4         64.21         53.20         2.59 o                         
   3  21  -3          8.29          7.90         1.23 o                         
   3 -21  -3         15.77          8.78         2.52 o                         
   3  21  -2          7.27          6.06         1.13 o                         
   3 -21  -2         13.84         13.77         3.35 o                         
   3 -21  -1         15.53         12.16         2.19 o                         
  -3  21   1         29.55         28.58         2.28 o                         
   3 -21   0         82.91         87.90         3.09 o                         
  -3  21   0        157.82        200.57         4.28 o                         
  -3  21  -1          3.12          3.42         1.19 o                         
  -3  21  -1          5.94          0.91         4.14 o                         
   3 -21   2          2.34          3.82         1.56 o                         
  -3  21  -2          4.45         10.01         4.79 o                         
  -3  21  -3          0.22          0.92         0.84 o                         
  -3  21  -3          0.42          5.44         4.09 o                         
  -3  21  -4          1.62          0.70         1.12 o                         
  -3  21  -4          3.08          1.46         3.48 o                         
   3  22  -4          1.95          0.26         1.18 o                         
   3 -22  -3          9.84         11.08         1.48 o                         
   3 -22  -2          0.07          0.60         0.63 o                         
   3 -22  -2          0.13         -0.85         2.40 o                         
   3 -22  -1          0.80          3.27         1.14 o                         
  -3  22   0         57.42         60.65         3.08 o                         
   3  22   0        109.29        108.99         3.38 o                         
   3  22   1         44.71         50.78         1.87 o                         
   3  22   1         85.10         97.37         3.29 o                         
   3 -22   2          2.38          2.15         1.01 o                         
   3  22   2          4.53          2.72         2.04 o                         
  -3  22  -3          4.86          4.69         0.95 o                         
  -3  22  -3          9.25         21.57         3.80 o                         
  -3 -22  -4          3.67          3.59         1.17 o                         
  -3  22  -4          6.99          7.94         2.76 o                         
   3 -23  -3          0.00          1.53         0.96 o                         
   3 -23  -2          0.53          3.21         0.90 o                         
   3 -23  -1          0.09          1.88         0.95 o                         
  -3  23   1          0.16          0.18         1.99 o                         
  -3  23   0         12.82         15.01         1.27 o                         
  -3  23   0         24.40         28.76         2.83 o                         
   3 -23   1          9.58          8.87         0.97 o                         
  -3  23  -1         18.24         18.80         2.64 o                         
  -3 -23  -2          9.73          9.48         1.14 o                         
  -3  23  -2         18.52         15.47         3.37 o                         
  -3  23  -3          1.06          0.31         0.84 o                         
  -3  23  -3          2.02         -0.49         2.41 o                         
   3 -24  -2         15.74         18.94         1.39 o                         
   3 -24  -1          4.22          2.90         0.95 o                         
  -3  24   0          0.21         -0.86         0.86 o                         
  -3  24   0          0.40          0.30         1.49 o                         
  -3  24  -1         10.11          9.16         1.02 o                         
  -3  24  -2          3.01          2.07         0.94 o                         
   4   0  -8         31.56         38.69         4.36 o                         
   4   0  -8         60.06         88.84         4.18 o                         
   4   0  -6        988.01        923.21        16.32 o                         
   4   0  -6       1880.54       2035.49         8.39 o                         
   4   0  -4       2942.19       2880.85        18.98 o                         
  -4   0   2       2781.26       3294.18        18.45 o                         
  -4   0   0         12.84          4.27         3.46 o                         
  -4   0  -2        156.36        187.51         4.27 o                         
  -4   0  -4        316.87        322.53         6.34 o                         
   4   0   6       3357.54       3186.60        17.32 o                         
  -4   0  -8        252.04        255.84         9.61 o                         
  -4   0  -8        479.73        633.65        10.03 o                         
   4  -1  -9          2.75          1.89         0.91 o                         
   4   1  -8         98.34        103.12         6.04 o                         
   4  -1  -8        187.17        219.30         3.57 o                         
   4   1  -7        265.80        287.89         5.90 o                         
   4  -1  -7        505.92        607.71         4.21 o                         
   4  -1  -6          4.64          5.78         1.73 o                         
   4  -1  -6          8.83         19.39         1.39 o                         
   4   1  -5        776.36        800.80         7.20 o                         
  -4   1   5       1477.70       1536.32         5.64 o                         
  -4   1   4        146.81        171.12         4.81 o                         
  -4  -1   3        768.88        853.91         8.85 o                         
   4  -1  -2        375.83        342.92         7.15 o                         
  -4   1   2        715.34        655.11         4.81 o                         
  -4  -1   1       2557.15       2339.33        15.73 o                         
   4  -1   0         44.99         34.17         3.25 o                         
   4   1   1        679.64        851.97        11.62 o                         
   4   1   2       2001.74       2169.14        11.51 o                         
  -4  -1  -3        473.71        522.79         6.88 o                         
  -4  -1  -4        192.09        145.14         3.65 o                         
  -4   1  -5        951.47        931.82         6.16 o                         
   4   1   6         93.68        100.60         2.80 o                         
  -4  -1  -7        576.84        572.48         5.43 o                         
  -4   1  -8        141.59        138.74         3.22 o                         
  -4  -1  -9          1.13         -0.44         0.44 o                         
  -4  -1  -9          2.14          3.95         2.36 o                         
   4   2  -9         90.98        125.68         2.30 o                         
   4  -2  -9         93.47        128.40         6.57 o                         
   4   2  -8          0.55          1.08         1.97 o                         
   4   2  -8          1.05          3.42         1.62 o                         
   4   2  -7         43.61         52.27         2.09 o                         
   4  -2  -7         83.00         97.14         2.47 o                         
   4   2  -6        200.71        201.74         4.73 o                         
   4  -2  -6        382.03        418.47         3.45 o                         
   4   2  -5         24.09         20.43         2.15 o                         
   4   2  -5         45.85         52.78         1.33 o                         
   4   2  -4        221.76        245.12        15.21 o                         
  -4   2   4        422.09        386.90         6.62 o                         
  -4   2   3        634.06        642.46         7.93 o                         
  -4   2   2       4025.40       3952.56        11.76 o                         
  -4   2   1        206.25        310.92         6.56 o                         
   4   2   0       5251.82       5309.00        26.67 o                         
   4  -2   1       1599.17       1633.36        15.80 o                         
  -4   2  -2        346.44        339.98         4.10 o                         
   4  -2   3        635.48        636.15         6.26 o                         
   4  -2   4          4.79          5.88         1.27 o                         
  -4  -2  -5        245.50        251.32         3.24 o                         
  -4  -2  -6        267.59        246.28         3.54 o                         
  -4   2  -7         11.70         13.05         1.51 o                         
  -4  -2  -8          1.26          3.29         1.42 o                         
  -4   2  -9        249.09        251.93         4.66 o                         
   4  -3  -9          0.89          3.47         0.84 o                         
   4  -3  -9         83.08         98.27         5.83 o                         
   4   3  -8         33.18         50.52         4.75 o                         
   4   3  -8         63.15         92.84         2.58 o                         
   4   3  -7         38.02         38.97         2.85 o                         
   4   3  -7         72.36         82.60         1.89 o                         
   4  -3  -6         20.05         18.57         3.45 o                         
   4   3  -6         38.16         38.62         1.32 o                         
   4   3  -5        127.19        109.24         4.01 o                         
   4   3  -5        242.08        236.19         2.10 o                         
  -4  -3   4        203.22        140.98         9.68 o                         
   4  -3  -4        386.80        371.34         6.87 o                         
  -4  -3   3         36.90         32.72         5.52 o                         
  -4   3   3         70.24         74.96         3.36 o                         
   4  -3  -2        924.92        784.60        11.11 o                         
  -4   3   2       1760.48       1489.28        11.65 o                         
  -4  -3   1       5034.23       4666.66        22.38 o                         
  -4  -3   0        814.68        876.77        11.43 o                         
  -4   3  -1       1456.86       1602.20        16.58 o                         
  -4  -3  -2       1704.96       1658.30        11.74 o                         
   4  -3   3        357.10        316.80         4.76 o                         
  -4  -3  -4        159.36        113.38         2.40 o                         
  -4   3  -5         88.90         82.39         2.03 o                         
  -4   3  -6        171.20        176.82         3.14 o                         
  -4   3  -7         12.23         14.98         1.69 o                         
  -4  -3  -8        157.82        134.83         4.75 o                         
  -4  -3  -8        300.39        312.90         4.85 o                         
  -4  -3  -9         24.90         16.39         1.47 o                         
   4   4  -9         56.42         68.99         1.56 o                         
   4   4  -8          7.15         12.08         2.36 o                         
   4   4  -8         13.61         20.47         1.55 o                         
   4  -4  -7         11.02          8.54         1.66 o                         
   4   4  -7         20.97         18.24         1.46 o                         
   4  -4  -6         36.46         30.57         4.04 o                         
   4   4  -6         69.41         65.98         1.61 o                         
   4  -4  -5        632.56        540.07         6.53 o                         
  -4   4   5       1204.00       1254.50         4.66 o                         
   4   4  -4        646.42        669.26         4.93 o                         
  -4  -4   3        897.97        661.25         6.77 o                         
   4  -4  -3       1709.17       1726.34        17.83 o                         
  -4   4   2       1227.53       1178.54        11.40 o                         
   4   4  -1       7708.02       6866.46        27.85 o                         
  -4  -4   0       3034.00       3084.74        21.24 o                         
   4   4   1       3224.88       3694.41        25.31 o                         
   4   4   2       1642.54       1680.31        11.08 o                         
   4   4   3       3527.06       3419.96        14.27 o                         
  -4   4  -4        231.03        248.64         3.38 o                         
  -4   4  -5        171.26        200.05         9.03 o                         
  -4  -4  -5        325.97        329.77         4.41 o                         
  -4  -4  -6        268.15        265.42         3.98 o                         
  -4   4  -7         82.58         81.21         2.46 o                         
  -4   4  -8         66.38         56.74         2.48 o                         
  -4   4  -9         67.32         68.66         2.24 o                         
   4  -5  -9          9.44          9.82         0.73 o                         
   4  -5  -8         50.60         51.12         2.38 o                         
   4  -5  -8         96.32        112.33         2.31 o                         
   4   5  -7          1.95          3.62         2.07 o                         
   4  -5  -7          3.71          7.24         1.51 o                         
   4  -5  -6        372.07        303.08         6.47 o                         
   4  -5  -6        708.19        709.78         4.19 o                         
   4   5  -5          2.98          4.98         1.89 o                         
   4  -5  -5          5.68          9.40         1.04 o                         
   4   5  -4       1470.36       1404.65        19.90 o                         
   4   5  -4       2798.63       2780.12         8.32 o                         
  -4  -5   3         87.78         77.38         3.65 o                         
   4  -5  -3        167.08        192.05         5.36 o                         
  -4  -5   2       5647.72       5680.19        56.35 o                         
   4  -5  -2      10749.71      10511.05        32.49 o                         
  -4  -5   1        480.93        411.59        16.36 o                         
   4   5  -1        915.40        894.24        11.82 o                         
  -4   5   0        306.38        374.98         7.11 o                         
  -4  -5  -1          0.37         40.62         3.38 o                         
   4   5   2       3442.07       3446.20        13.13 o                         
  -4   5  -3         62.09         61.59         2.30 o                         
  -4   5  -4       1784.75       1834.97         9.13 o                         
  -4  -5  -5         60.63         63.37         1.97 o                         
  -4  -5  -6         27.43         24.27         1.85 o                         
  -4  -5  -7         23.53         15.41         2.01 o                         
  -4  -5  -8        134.81        154.64         3.51 o                         
  -4  -5  -9          0.71         -0.45         2.41 o                         
   4  -6  -9         29.27         36.09         1.09 o                         
   4   6  -8         70.49         60.47         2.52 o                         
   4  -6  -8        134.16        132.41         2.41 o                         
   4   6  -7          8.71         11.56         1.70 o                         
   4  -6  -7         16.57         20.49         1.64 o                         
   4   6  -6          2.15          0.11         1.42 o                         
   4  -6  -6          4.08          5.85         1.30 o                         
   4   6  -5        324.49        300.32        10.18 o                         
   4  -6  -5        617.63        617.65         3.50 o                         
   4   6  -4          9.48          4.37         1.90 o                         
   4  -6  -4         18.04         18.20         1.10 o                         
   4  -6  -3        724.36        528.34        10.93 o                         
   4  -6  -3       1378.73       1356.76        13.35 o                         
  -4  -6   2        684.26        546.67        18.17 o                         
   4  -6  -2       1302.40       1194.84        12.60 o                         
  -4   6   1       4115.81       3879.55        20.18 o                         
   4   6   0       9585.35      10500.07        36.14 o                         
  -4   6  -1       1101.57       1213.35        15.62 o                         
  -4  -6  -2        491.26        453.20         4.80 o                         
  -4   6  -3       1951.73       1823.88         9.07 o                         
  -4  -6  -4         24.34         28.38         1.30 o                         
  -4  -6  -5        700.09        727.12         5.90 o                         
  -4   6  -6          0.31          0.27         1.25 o                         
  -4  -6  -7         82.80         81.08         3.00 o                         
  -4  -6  -8         19.33         15.08         1.89 o                         
  -4   6  -9         59.40         65.98         3.02 o                         
   4  -7  -9         11.19         10.55         0.71 o                         
   4  -7  -8         46.90         52.24         2.32 o                         
   4   7  -8         89.27        106.04         2.16 o                         
   4   7  -7        190.43        182.01         3.57 o                         
   4  -7  -7        362.46        379.19         3.84 o                         
   4  -7  -6          6.81          5.84         1.59 o                         
   4   7  -6         12.96         11.32         1.16 o                         
   4  -7  -5          2.28          3.47         1.60 o                         
   4  -7  -5          4.33         10.22         1.03 o                         
   4   7  -4          4.52         -1.12         1.70 o                         
   4   7  -4          8.59          2.42         0.87 o                         
   4  -7  -3         20.29         11.58         1.60 o                         
   4  -7  -3         38.63         32.24         3.10 o                         
  -4  -7   2          0.40          2.23         3.48 o                         
   4   7  -2          0.77          3.77         1.63 o                         
  -4  -7   1       1611.08       1583.81        32.93 o                         
  -4   7   1       3066.47       3137.96        14.64 o                         
   4   7   0        832.47        800.51        10.26 o                         
  -4   7  -1       5524.45       5415.71        38.75 o                         
  -4  -7  -2        942.62        940.06         6.58 o                         
  -4  -7  -3        309.76        281.48         3.25 o                         
  -4   7  -4       1116.25       1082.36         5.48 o                         
  -4   7  -5        123.63        153.29         7.93 o                         
  -4   7  -5        235.31        248.81         3.82 o                         
  -4  -7  -6         25.49         18.80         1.72 o                         
  -4   7  -7         47.09         43.42         2.20 o                         
  -4   7  -8         61.84         67.08         2.39 o                         
  -4  -7  -9         13.72          8.65         2.39 o                         
   4  -8  -9         22.19         29.73         1.99 o                         
   4   8  -8         99.62        100.88         2.48 o                         
   4   8  -8        189.61        227.76         3.14 o                         
   4   8  -7        102.32        108.93         3.12 o                         
   4   8  -7        194.75        224.08         2.81 o                         
   4   8  -6        208.64        184.32         3.31 o                         
  -4   8   6        397.13        393.41         3.34 o                         
   4   8  -5          0.39          0.25         0.91 o                         
   4   8  -5          0.75          0.22         1.08 o                         
   4   8  -4         27.64         26.14         2.24 o                         
   4   8  -4         52.62         48.60         1.43 o                         
   4   8  -3         15.77         10.10         1.21 o                         
   4  -8  -3         30.02         26.18         1.97 o                         
   4   8  -2        545.13        630.63         6.64 o                         
  -4   8   1         37.24         23.05         2.01 o                         
   4   8   0        988.72       1080.00        13.05 o                         
   4   8   1         22.92         40.38         4.82 o                         
   4   8   2        517.62        463.10         4.47 o                         
   4   8   3       1114.78        989.64         4.90 o                         
  -4   8  -4        184.26        213.49         8.59 o                         
  -4  -8  -4        350.72        365.57         3.52 o                         
  -4   8  -5         13.07         10.37         3.42 o                         
  -4   8  -5         24.88         19.48         1.49 o                         
  -4  -8  -6        580.66        616.11         5.73 o                         
  -4   8  -7         18.75         17.07         1.86 o                         
  -4   8  -8         67.37        103.94        10.04 o                         
  -4  -8  -9         19.06         25.66         2.55 o                         
   4  -9  -9          9.60         10.23         1.32 o                         
   4   9  -8          5.25          8.20         0.98 o                         
   4  -9  -8          9.99         20.52         2.11 o                         
   4   9  -7        100.18         98.20         2.86 o                         
   4   9  -7        190.68        213.03         2.80 o                         
   4   9  -6         54.68         45.78         2.29 o                         
  -4   9   6        104.07         99.89         2.09 o                         
   4  -9  -5        244.59        207.35         3.49 o                         
   4  -9  -5        465.54        435.84         3.47 o                         
   4   9  -4          1.91          3.21         1.51 o                         
   4   9  -4          3.64          4.14         1.32 o                         
   4  -9  -3         34.27         25.47         1.70 o                         
   4   9  -3         65.23         53.76         1.78 o                         
   4   9  -2         27.13         16.49         3.56 o                         
   4   9  -2         51.64         45.65         2.16 o                         
   4  -9  -1        649.46        753.75         6.88 o                         
  -4   9   0         19.37         19.79         2.15 o                         
  -4   9  -1       1046.22       1068.78        23.24 o                         
   4   9   1       1991.35       2163.83        19.38 o                         
  -4   9  -2          4.91          8.47         1.99 o                         
   4   9   2          9.35         16.03         3.00 o                         
  -4   9  -3        152.06        204.11         7.91 o                         
  -4   9  -3        289.42        327.33         3.18 o                         
   4   9   4          9.21         13.98         1.11 o                         
  -4   9  -5        664.99        737.03        16.01 o                         
  -4   9  -5       1265.72       1260.63         7.47 o                         
  -4  -9  -6         21.57         27.21         2.32 o                         
  -4  -9  -7        116.74        157.07         6.20 o                         
  -4  -9  -7        222.20        253.63         5.21 o                         
  -4   9  -8          1.25          3.06         1.79 o                         
  -4  -9  -9         12.98         12.40         1.67 o                         
   4 -10  -9          2.85          1.86         0.86 o                         
   4 -10  -8         23.64         18.56         2.86 o                         
   4 -10  -8         44.99         57.09         2.70 o                         
   4 -10  -7          0.00         -0.01         0.79 o                         
   4  10  -7          0.00          2.60         2.14 o                         
   4 -10  -6        101.19         88.13         2.79 o                         
   4  10  -6        192.60        194.32         2.76 o                         
   4  10  -5        151.92        135.47         4.28 o                         
   4  10  -5        289.16        293.05         3.34 o                         
   4 -10  -4         46.64         34.94         3.22 o                         
   4  10  -4         88.77         78.98         2.37 o                         
   4 -10  -3         42.47         35.26         1.81 o                         
   4 -10  -3         80.84         83.09         2.69 o                         
   4  10  -2          5.66          8.25         3.33 o                         
   4  10  -2         10.77         28.26         1.71 o                         
  -4 -10   1         35.71         21.61         8.51 o                         
  -4  10   1         67.98         89.74         2.52 o                         
  -4  10   0        758.13        850.72         8.67 o                         
  -4  10  -1        576.25        516.78         7.59 o                         
  -4  10  -2        204.43        205.16         7.56 o                         
  -4  10  -2        389.10        375.88         5.37 o                         
  -4  10  -3         27.99         44.42         4.36 o                         
  -4  10  -3         53.28         86.24         2.47 o                         
  -4  10  -4        947.69       1120.42        13.48 o                         
  -4  10  -4       1803.79       1841.71         9.13 o                         
  -4 -10  -5          0.54          4.66         1.58 o                         
   4  10   6        149.95        141.75         4.71 o                         
  -4  10  -7          3.54          5.34         2.19 o                         
  -4 -10  -8         40.55         45.71         2.45 o                         
  -4 -10  -9          0.03         -0.73         1.61 o                         
   4  11  -8          1.44          1.14         1.47 o                         
   4 -11  -8          2.73          2.17         1.77 o                         
   4  11  -7         22.00         26.54         1.85 o                         
   4 -11  -7         41.87         59.20         3.19 o                         
   4 -11  -6         34.48         31.44         2.02 o                         
   4 -11  -6         65.62         59.34         2.10 o                         
   4 -11  -5        184.63        177.62         4.35 o                         
   4 -11  -5        351.42        338.20         3.99 o                         
   4  11  -4        101.05         85.26         3.74 o                         
   4 -11  -4        192.34        174.89         3.29 o                         
   4  11  -3          0.14         -0.27         1.16 o                         
   4  11  -3          0.26          3.74         2.29 o                         
   4  11  -2          3.87          2.36         1.66 o                         
  -4  11   2          7.37         20.21         1.79 o                         
   4 -11  -1        162.63        165.89         6.84 o                         
   4  11  -1        309.55        312.74         4.20 o                         
  -4  11   0        480.27        497.02         4.39 o                         
   4  11   1        308.11        296.59         4.44 o                         
  -4  11  -2        247.20        262.53         8.57 o                         
  -4  11  -2        470.52        489.64         4.54 o                         
  -4  11  -3         11.86          6.36         2.75 o                         
  -4  11  -3         22.58         10.58         1.50 o                         
  -4  11  -4         83.29         90.40         3.54 o                         
   4  11   4        158.53        156.44         3.19 o                         
  -4  11  -5        241.51        247.40         4.23 o                         
  -4  11  -6         20.08          9.63         3.66 o                         
  -4  11  -6         38.23         37.58         3.18 o                         
   4  11   7        121.28        135.54         3.02 o                         
  -4  11  -8         13.50         10.26         2.06 o                         
   4 -12  -8          5.76          4.50         1.47 o                         
   4 -12  -8         10.96         17.88         1.82 o                         
   4  12  -7          4.25          7.67         1.73 o                         
   4  12  -7          8.08          8.75         2.19 o                         
   4 -12  -6         62.33         65.19         2.31 o                         
   4 -12  -6        118.63        145.83         5.03 o                         
   4 -12  -5          1.65          1.44         1.44 o                         
  -4  12   5          3.15          8.62         2.80 o                         
   4  12  -4         47.10         51.45         3.86 o                         
   4  12  -4         89.65         96.39         2.55 o                         
   4 -12  -3         58.38         45.12         2.40 o                         
  -4  12   3        111.13        118.74         2.98 o                         
   4  12  -2        125.52        123.15         3.63 o                         
  -4  12   2        238.90        265.07         4.68 o                         
   4 -12  -1          0.02          4.37         1.53 o                         
  -4  12   1          0.04         10.47         1.93 o                         
   4  12   0       1370.22       1484.71         7.59 o                         
  -4  12  -1         85.84         80.01         5.02 o                         
  -4  12  -1        163.38        145.25         3.93 o                         
  -4  12  -2        111.63        110.56         3.62 o                         
   4  12   2        212.48        203.83         4.07 o                         
   4 -12   3        565.22        672.71         8.30 o                         
  -4  12  -3       1075.83       1191.16         8.18 o                         
  -4  12  -4          1.82         -0.29         2.20 o                         
   4  12   4          3.47          4.61         1.52 o                         
  -4 -12  -5          5.99          4.20         1.67 o                         
   4  12   6         31.05         29.64         2.54 o                         
  -4  12  -7         29.31         23.07         1.95 o                         
  -4  12  -8         35.38         34.74         2.26 o                         
   4 -13  -8         13.95         11.58         1.45 o                         
   4 -13  -8         26.56         26.66         1.89 o                         
   4 -13  -7          6.94          8.97         1.60 o                         
   4  13  -7         13.22         24.94         2.37 o                         
   4 -13  -6          1.58          3.79         1.33 o                         
   4  13  -6          3.00          7.76         2.41 o                         
   4 -13  -5          0.05          1.64         1.36 o                         
   4 -13  -5          0.09         17.42         2.99 o                         
   4 -13  -4        695.50        712.11         5.99 o                         
   4  13  -4       1323.79       1435.95        11.85 o                         
   4 -13  -3         27.89         30.22         1.91 o                         
  -4  13   3         53.09         66.49         2.88 o                         
   4 -13  -2        262.13        218.94         4.73 o                         
  -4  13   2        498.93        500.83         7.15 o                         
   4  13  -1        420.03        432.58         6.93 o                         
   4  13  -1        799.48        835.61         8.85 o                         
   4 -13   0          0.69          0.63         1.95 o                         
  -4 -13   0          1.32          6.88         1.63 o                         
   4 -13   1        144.82        163.51         6.99 o                         
   4  13   1        275.64        327.03         8.50 o                         
  -4  13  -2        315.44        321.69         6.66 o                         
   4  13   2        600.41        644.25         5.96 o                         
  -4  13  -3        186.07        143.51         6.82 o                         
   4  13   3        354.16        324.68         4.26 o                         
  -4  13  -4        302.16        320.85         7.46 o                         
   4  13   4        575.13        625.63         4.93 o                         
  -4  13  -5         20.31         12.27         2.71 o                         
   4  13   5         38.66         38.47         2.35 o                         
   4  13   6          1.92          0.17         1.48 o                         
  -4  13  -7         39.30         37.76         2.00 o                         
  -4  13  -8         17.87         17.80         1.50 o                         
   4  14  -8          0.01         -0.29         0.88 o                         
   4 -14  -8          0.01          0.87         1.08 o                         
   4  14  -7          0.61          0.44         1.47 o                         
   4  14  -7          1.15          6.55         1.89 o                         
   4 -14  -6          0.27          1.30         1.57 o                         
   4 -14  -6          0.52          7.01         2.33 o                         
   4 -14  -5        157.72        162.81         3.42 o                         
   4  14  -5        300.20        360.57         5.87 o                         
   4 -14  -4         29.43         31.96         3.55 o                         
   4  14  -4         56.02         71.63         3.26 o                         
   4 -14  -3       1241.55       1128.81         9.25 o                         
  -4  14   3       2363.14       2654.06        12.31 o                         
   4  14  -2        227.54        177.53         4.29 o                         
   4  14  -2        433.09        422.77         6.44 o                         
   4  14  -1         36.09         30.92         2.86 o                         
  -4  14   1         68.70         66.69         2.97 o                         
   4  14   0          7.66         10.96         1.80 o                         
   4  14   0         14.57         18.91         2.25 o                         
  -4  14  -1         14.83         17.86         2.45 o                         
  -4 -14  -1         28.23         28.44         4.47 o                         
  -4  14  -2         19.62         24.72         2.23 o                         
   4  14   2         37.34         55.27         2.49 o                         
  -4  14  -3        118.25        164.43         9.40 o                         
  -4 -14  -3        225.07        286.85         4.03 o                         
   4 -14   4         60.50         59.37         3.77 o                         
   4  14   4        115.15        109.15         3.01 o                         
  -4  14  -5        138.61        156.52         5.16 o                         
  -4  14  -5        263.82        269.86         4.20 o                         
  -4 -14  -6         13.04         11.82         1.75 o                         
  -4 -14  -7          6.37          5.51         1.31 o                         
  -4 -14  -8          0.76         -0.76         1.29 o                         
   4  15  -7          3.62          0.22         0.93 o                         
   4 -15  -7          6.89          2.84         1.58 o                         
   4 -15  -6          2.24         -0.56         1.11 o                         
   4 -15  -6          4.27          0.88         2.81 o                         
   4  15  -5          4.84          2.91         1.84 o                         
   4 -15  -5          9.21          6.51         1.90 o                         
   4 -15  -4        158.36        181.84         5.02 o                         
   4 -15  -4        301.42        364.99         6.68 o                         
   4 -15  -3        274.51        225.11         4.94 o                         
  -4  15   3        522.50        555.49         5.86 o                         
   4 -15  -2        109.40         82.77         3.27 o                         
   4  15  -2        208.23        180.69         4.65 o                         
  -4  15   1         18.36         28.68         2.59 o                         
  -4  15   1         34.95         49.31         3.15 o                         
   4 -15   0          6.35          7.37         1.88 o                         
  -4  15   0         12.09         16.33         2.57 o                         
   4 -15   1        265.32        243.50         5.10 o                         
  -4 -15  -1        505.00        475.49        11.69 o                         
   4  15   2         29.75         35.30         2.35 o                         
  -4  15  -2         56.63         67.44         3.26 o                         
  -4  15  -3         19.57         34.65         3.32 o                         
   4  15   3         37.24         60.49         2.62 o                         
  -4  15  -4        102.98        126.29         5.49 o                         
  -4 -15  -4        196.01        223.98         3.87 o                         
   4 -15   5         39.49         32.89         2.18 o                         
   4  15   5         75.16         71.66         3.21 o                         
  -4  15  -6         13.01         12.67         1.58 o                         
  -4  15  -7          1.13          0.62         1.21 o                         
   4 -16  -7          5.62          5.49         1.26 o                         
   4 -16  -7         10.70         11.40         1.55 o                         
   4  16  -6         48.79         47.91         2.20 o                         
   4 -16  -6         92.87         96.68         3.37 o                         
   4 -16  -5          3.23          2.46         1.72 o                         
   4 -16  -5          6.14          1.67         1.71 o                         
   4 -16  -4         27.88         22.12         2.86 o                         
   4  16  -4         53.07         57.44         3.34 o                         
   4 -16  -3        199.87        186.40         4.75 o                         
   4  16  -3        380.43        423.31         5.78 o                         
  -4  16   2        315.72        306.15         6.29 o                         
   4  16  -2        600.94        698.68         8.49 o                         
   4 -16  -1          0.43         -0.61         1.46 o                         
   4  16  -1          0.82         -2.67         3.10 o                         
   4  16   0          3.87          0.97         1.52 o                         
  -4  16   0          7.36         -0.51         2.68 o                         
   4 -16   1          6.65          3.57         2.24 o                         
   4  16   1         12.65          3.82         4.08 o                         
  -4 -16  -2         95.74        113.91         3.55 o                         
   4  16   2        182.22        219.71         5.63 o                         
  -4 -16  -3         18.98         19.36         1.78 o                         
  -4  16  -3         36.12         38.26         5.85 o                         
   4 -16   4         14.92         19.47         2.16 o                         
   4  16   4         28.41         28.02         1.98 o                         
  -4  16  -5          7.93          8.35         1.25 o                         
  -4  16  -5         15.09         16.62         2.67 o                         
  -4  16  -6         52.41         51.40         2.46 o                         
  -4 -16  -7          6.88          3.50         1.20 o                         
   4 -17  -7         12.97          8.14         1.53 o                         
   4  17  -7         24.68         18.37         2.55 o                         
   4 -17  -6         22.21         21.74         1.36 o                         
   4 -17  -6         42.28         49.19         2.40 o                         
   4 -17  -5         72.25         67.67         2.01 o                         
   4 -17  -5        137.52        146.08         3.99 o                         
   4 -17  -4         13.34         13.33         2.06 o                         
   4  17  -4         25.39         23.86         3.13 o                         
   4  17  -3         68.18         63.43         3.52 o                         
   4  17  -3        129.78        133.75         3.94 o                         
   4  17  -2         60.00         37.26         2.86 o                         
  -4  17   2        114.20         98.56         3.84 o                         
   4 -17  -1        187.45        169.75         4.32 o                         
  -4  17   1        356.78        372.70         6.60 o                         
   4 -17   0          3.03          2.36         1.66 o                         
  -4  17   0          5.77          4.20         3.74 o                         
   4 -17   1          6.04         16.04         2.02 o                         
   4  17   1         11.50         15.10         4.43 o                         
  -4 -17  -2         67.47         67.22         2.60 o                         
   4  17   2        128.43        120.93         5.24 o                         
  -4 -17  -3          4.87          6.89         1.39 o                         
  -4  17  -3          9.27         16.55         3.02 o                         
  -4 -17  -4         10.78          8.18         1.62 o                         
  -4 -17  -4         20.52         16.84         2.44 o                         
   4  17   5         13.74         12.99         1.31 o                         
  -4 -17  -5         26.15         23.81         2.58 o                         
  -4 -17  -6          0.06          1.41         1.32 o                         
   4 -18  -6         63.75         49.04         1.50 o                         
   4 -18  -6        121.33        124.32         3.38 o                         
   4 -18  -5         41.15         42.36         1.92 o                         
   4 -18  -5         78.32         91.64         3.86 o                         
   4 -18  -4          2.14          3.94         1.38 o                         
   4 -18  -4          4.08          6.76         2.35 o                         
   4 -18  -3         16.16         17.54         2.34 o                         
  -4  18   3         30.76         30.71         2.37 o                         
   4  18  -2          4.38          4.18         2.09 o                         
   4  18  -2          8.33          7.08         2.30 o                         
   4 -18  -1          0.13          0.10         1.60 o                         
   4  18  -1          0.25         -2.22         2.22 o                         
   4 -18   0        246.35        229.75         6.30 o                         
  -4  18   0        468.89        478.53         7.24 o                         
   4 -18   1          0.98          0.09         1.53 o                         
  -4  18  -1          1.87          1.10         2.65 o                         
  -4 -18  -2         20.61         22.47         2.06 o                         
   4  18   2         39.23         44.61         4.84 o                         
  -4 -18  -3         10.50         11.62         1.33 o                         
  -4 -18  -3         19.98         30.58         4.87 o                         
   4 -18   4         26.16         26.71         1.56 o                         
  -4  18  -4         49.80         53.70         6.10 o                         
   4  18   5          0.31          0.68         1.07 o                         
  -4  18  -5          0.58          3.15         2.50 o                         
  -4 -18  -6         36.55         26.14         1.96 o                         
  -4  18  -6         69.57         76.58         2.36 o                         
   4 -19  -6         13.34          9.23         1.50 o                         
   4 -19  -5         43.17         36.81         1.42 o                         
   4 -19  -5         82.17         82.21         3.25 o                         
   4 -19  -4         27.52         26.63         1.88 o                         
   4 -19  -4         52.38         54.73         2.98 o                         
   4  19  -3          3.14          1.92         1.35 o                         
   4  19  -3          5.98          9.64         2.48 o                         
   4  19  -2          1.75          1.99         2.14 o                         
  -4  19   2          3.33          3.15         1.69 o                         
   4 -19  -1         30.65         27.21         2.35 o                         
  -4  19   1         58.35         62.13         2.84 o                         
   4 -19   0         33.95         39.78         2.64 o                         
   4  19   0         64.62         70.71         3.69 o                         
   4 -19   1         54.13         50.52         3.44 o                         
   4  19   1        103.02        119.02         7.32 o                         
  -4  19  -2          0.49          0.92         1.39 o                         
  -4 -19  -3          3.59          0.14         1.13 o                         
  -4 -19  -3          6.83         10.49         3.97 o                         
   4  19   4          3.67          4.14         1.10 o                         
  -4  19  -4          6.99         10.53         4.34 o                         
  -4  19  -5         58.64         56.23         2.68 o                         
  -4  19  -5        111.62        101.49         5.63 o                         
   4 -20  -5          3.02          1.50         0.72 o                         
   4 -20  -5          5.75          6.00         1.48 o                         
   4 -20  -4          4.82          3.93         0.94 o                         
   4 -20  -4          9.18          9.73         2.27 o                         
   4 -20  -3          6.40          4.73         1.56 o                         
   4  20  -3         12.17         10.94         2.30 o                         
   4 -20  -2          0.55         -0.03         1.42 o                         
  -4  20   2          1.05          0.27         2.40 o                         
   4 -20  -1          7.57         11.50         1.70 o                         
   4  20  -1         14.41         22.85         2.54 o                         
   4 -20   0         29.00         27.81         2.03 o                         
   4  20   0         55.21         67.54         4.11 o                         
   4  20   1         64.87         72.59         2.80 o                         
   4  20   1        123.47        139.15         7.11 o                         
   4 -20   2          0.04         -0.71         1.45 o                         
  -4 -20  -2          0.07          6.09         4.06 o                         
   4  20   3         17.86         17.30         1.35 o                         
  -4 -20  -4          9.35          0.59         0.61 o                         
  -4  20  -4         17.80         12.91         3.86 o                         
  -4  20  -5          1.55          3.48         1.08 o                         
  -4  20  -5          2.95          4.94         2.65 o                         
   4  21  -5          3.26          2.54         1.96 o                         
   4 -21  -4          0.55         -0.80         0.80 o                         
   4 -21  -4          1.04          1.43         2.46 o                         
   4  21  -3          0.41          0.80         0.92 o                         
   4 -21  -2          8.16          6.75         1.50 o                         
   4 -21  -2         15.52         22.06         1.65 o                         
   4 -21  -1          2.58          3.94         1.56 o                         
  -4  21   1          4.92          5.28         1.57 o                         
   4 -21   0          0.35          0.40         1.66 o                         
  -4  21   0          0.66          3.78         2.02 o                         
   4 -21   1         30.72         37.35         1.96 o                         
  -4  21  -1         58.47         80.29         4.61 o                         
   4 -21   2         58.38         53.10         2.11 o                         
  -4  21  -2        111.12        107.79         6.73 o                         
   4 -21   3          0.01          0.32         0.80 o                         
  -4  21  -4          0.80          1.80         1.25 o                         
   4 -22  -4          0.27          1.06         0.88 o                         
   4  22  -3          6.93          5.41         1.59 o                         
   4 -22  -3         13.18         12.96         1.92 o                         
   4  22  -2          0.38          1.22         0.69 o                         
   4 -22  -1          1.99          2.95         1.44 o                         
   4 -22  -1          3.78          7.47         1.68 o                         
   4  22   0          3.03          0.74         1.53 o                         
   4  22   0          5.78          3.06         2.21 o                         
   4  22   1          2.83          4.27         1.44 o                         
   4  22   1          5.38          9.78         2.28 o                         
   4  22   2         24.80         24.62         1.48 o                         
   4  22   2         47.21         47.92         2.80 o                         
  -4 -22  -3         13.59         14.12         1.25 o                         
   4  23  -3          0.08          0.12         1.40 o                         
   4 -23  -2          7.10         11.34         0.98 o                         
   4 -23  -1          1.37          3.49         0.95 o                         
  -4  23   1          2.61         12.05         1.91 o                         
   4 -23   0          0.10          0.90         0.65 o                         
  -4  23   0          0.19          2.85         2.04 o                         
   4 -23   1          2.30          1.33         0.69 o                         
  -4  23  -1          4.38          3.13         2.87 o                         
  -4 -23  -2         14.92         13.94         1.01 o                         
  -4 -24   0          2.11          4.76         1.09 o                         
  -4 -24  -1          4.18          3.33         1.32 o                         
   5   0  -8          6.24          8.51         1.49 o                         
   5   0  -8        132.72        167.50         7.80 o                         
   5   0  -6        830.45        795.84        15.05 o                         
   5   0  -6       1580.65       1732.76        10.77 o                         
   5   0  -4       1923.63       1935.11         7.19 o                         
  -5   0   2       1192.81        920.49        11.08 o                         
  -5   0   0        261.49        290.17        11.68 o                         
  -5   0  -2        132.92        159.43         5.23 o                         
   5   0   4        231.44        245.90         4.22 o                         
  -5   0  -6        539.11        575.03         7.57 o                         
  -5   0  -8        545.34        575.83         7.82 o                         
   5   1  -9         19.80         27.95         1.10 o                         
   5  -1  -8        140.01        174.17         3.56 o                         
   5  -1  -8        145.65        189.64         6.20 o                         
   5   1  -8        157.31        207.07         4.90 o                         
   5  -1  -7         35.70         36.27         3.06 o                         
   5  -1  -7         67.94         80.98         2.29 o                         
   5   1  -6        269.33        290.03         5.03 o                         
   5  -1  -6        512.63        559.24         4.58 o                         
   5   1  -5       1149.92       1092.59         9.58 o                         
   5   1  -5       2188.73       2444.32         7.48 o                         
   5   1  -4          6.87          3.14         1.91 o                         
  -5  -1   4         13.08         20.09         1.20 o                         
  -5  -1   3        473.74        421.89         7.60 o                         
  -5   1   2        260.63        279.86         3.37 o                         
  -5   1   1       1391.91       1587.50         8.93 o                         
   5  -1   0        112.91        107.67         5.41 o                         
  -5  -1  -1         71.57        111.91         3.80 o                         
   5   1   2          2.06          5.02         1.35 o                         
  -5   1  -3       1070.95       1026.17        10.41 o                         
  -5   1  -4        344.82        380.21         3.90 o                         
  -5   1  -5        117.89         77.58         2.05 o                         
  -5   1  -6        179.98        168.99         3.39 o                         
  -5  -1  -7        458.66        566.20         5.80 o                         
  -5  -1  -8          1.62          6.67         1.74 o                         
  -5   1  -9        117.47        100.48         3.35 o                         
   5   2  -9         20.95         21.55         1.30 o                         
   5  -2  -9         38.84         49.07         2.73 o                         
   5   2  -8         19.15         24.22         1.45 o                         
   5  -2  -8        145.64        181.34         8.46 o                         
   5   2  -8        111.43        164.91         4.48 o                         
   5   2  -7        321.74        372.99         4.70 o                         
   5  -2  -7        612.40        713.83         5.17 o                         
   5   2  -6         43.44         42.68         2.31 o                         
   5  -2  -6         82.69         95.17         2.08 o                         
   5   2  -5         10.46          8.76         1.47 o                         
  -5   2   5         19.91         17.82         1.23 o                         
   5   2  -4        283.94        269.23         5.55 o                         
  -5   2   4        540.44        559.75         3.47 o                         
   5   2  -3          7.96         20.55         5.75 o                         
  -5   2   3         15.15         16.21         4.08 o                         
   5  -2  -2        133.11        184.13         3.05 o                         
  -5   2   1        871.96        814.84         6.50 o                         
  -5  -2   0        661.74        591.81        11.41 o                         
  -5   2  -1        323.78        348.76         6.21 o                         
  -5   2  -2       3877.89       3815.43        15.24 o                         
  -5   2  -3        547.29        534.90         5.61 o                         
  -5   2  -4        310.17        295.32         3.17 o                         
  -5   2  -5        148.82        140.14         2.30 o                         
  -5   2  -6         73.31         70.87         2.31 o                         
  -5  -2  -7         41.69         43.19         1.92 o                         
  -5   2  -8        104.41        130.67         3.16 o                         
  -5   2  -9         20.73         16.54         2.20 o                         
   5   3  -9         17.50         13.85         1.11 o                         
   5  -3  -9         36.42         43.05         2.58 o                         
   5   3  -8        102.15        130.07         1.89 o                         
   5  -3  -7          6.96         11.84         2.22 o                         
   5   3  -7         13.26         18.70         1.51 o                         
  -5   3   6          4.57          8.66         1.52 o                         
   5   3  -6          8.71         13.52         1.28 o                         
   5  -3  -5         76.06         74.88         2.88 o                         
   5   3  -5        144.77        163.83         1.86 o                         
   5  -3  -4         93.66         85.23         2.88 o                         
  -5   3   4        178.27        197.52         2.00 o                         
  -5   3   3          0.68          2.54         3.01 o                         
  -5   3   2        252.12        121.63         3.27 o                         
  -5  -3   1        409.86        441.22         5.98 o                         
   5   3   0       1052.77       1154.12         9.95 o                         
  -5   3  -1       1638.87       1734.82        19.51 o                         
  -5   3  -2       1126.69       1077.23         8.10 o                         
  -5  -3  -3       1985.30       1845.84         9.71 o                         
  -5  -3  -4        563.15        548.95         4.94 o                         
  -5  -3  -5         15.11         21.28         1.32 o                         
  -5  -3  -6         72.68         64.91         2.28 o                         
  -5  -3  -7         43.39         67.31         2.15 o                         
  -5  -3  -8          0.09          1.06         1.66 o                         
  -5   3  -9          1.69         -0.48         0.48 o                         
  -5   3  -9          3.21          2.00         1.81 o                         
   5   4  -9          0.66          0.33         0.61 o                         
   5   4  -8          0.08          0.10         0.66 o                         
   5  -4  -7         88.06         93.02         3.12 o                         
   5  -4  -7        167.61        211.82         2.64 o                         
  -5   4   6          6.92          6.29         1.77 o                         
   5  -4  -6         13.17         18.83         1.32 o                         
   5   4  -5         14.05          9.77         2.24 o                         
   5  -4  -5         26.74         27.92         1.18 o                         
   5   4  -4         55.41         49.23         2.80 o                         
   5   4  -4        105.47        104.49         1.53 o                         
  -5  -4   3       1597.60       1566.03        33.82 o                         
   5  -4  -3       3040.83       3354.15        29.28 o                         
  -5  -4   2          5.38         18.53         5.35 o                         
  -5   4   2         10.24         35.10         2.22 o                         
  -5  -4   1       2417.45       2205.51        13.20 o                         
  -5   4   0        360.97        401.72         6.21 o                         
   5  -4   1       2023.39       2103.33        21.41 o                         
  -5   4  -2       1727.19       1771.39        11.65 o                         
  -5  -4  -3       2367.11       2474.76        12.82 o                         
  -5  -4  -4        351.58        323.89         3.20 o                         
  -5   4  -5        849.91        831.43         5.53 o                         
  -5  -4  -6         45.27         49.93         2.09 o                         
  -5  -4  -7         93.20        110.55         2.96 o                         
  -5   4  -8         61.26         74.25         2.48 o                         
  -5   4  -9         73.61         67.63         3.51 o                         
   5  -5  -9          0.91          0.43         0.64 o                         
   5   5  -8         11.28         13.75         0.93 o                         
   5  -5  -7         33.70         27.85         2.69 o                         
   5   5  -7         64.14         68.38         1.88 o                         
  -5   5   6         27.71         29.94         2.96 o                         
   5   5  -6         52.74         60.52         1.70 o                         
   5   5  -5         13.47         17.06         1.87 o                         
  -5   5   5         25.64         35.40         1.25 o                         
   5  -5  -4        820.11        730.03         9.75 o                         
   5   5  -4       1560.97       1634.44         5.54 o                         
  -5  -5   3          3.18          9.32         4.59 o                         
   5  -5  -3          6.05          3.06         2.20 o                         
  -5  -5   2       2291.91       2175.72        41.10 o                         
   5  -5  -2       4362.35       3983.81        18.97 o                         
   5   5  -1        374.05        476.96         6.55 o                         
   5  -5   0      10868.70      12097.93        38.56 o                         
  -5   5  -1       1220.81       1182.75        16.19 o                         
  -5  -5  -2       1410.90       1571.32         9.98 o                         
  -5   5  -3          1.60          5.66         1.19 o                         
  -5  -5  -4       1921.99       1921.71         8.22 o                         
  -5  -5  -5         33.99         35.46         1.73 o                         
  -5   5  -6        309.15        312.28         4.45 o                         
  -5  -5  -7          4.39          9.13         1.62 o                         
  -5   5  -8          0.00          1.43         2.09 o                         
  -5   5  -8          0.00          0.00         1.36 o                         
  -5   5  -9          1.84          5.89         2.03 o                         
   5   6  -9         26.22         24.54         0.95 o                         
   5   6  -8         19.20         15.62         0.89 o                         
   5   6  -7         23.88         31.73         2.06 o                         
   5   6  -7         45.45         55.17         2.69 o                         
   5  -6  -6         70.98         57.71         2.62 o                         
   5   6  -6        135.11        121.69         2.06 o                         
   5   6  -5          2.09          0.92         1.39 o                         
  -5   6   5          3.98          4.93         0.97 o                         
   5   6  -4         34.15         29.35         2.78 o                         
   5   6  -4         65.00         49.16         1.37 o                         
  -5  -6   3        522.89        506.47         6.44 o                         
   5   6  -3        995.26        995.65         7.51 o                         
  -5  -6   2        289.50        240.36        14.62 o                         
   5  -6  -2        551.03        504.24         7.31 o                         
   5  -6  -1       1958.79       1878.38        19.66 o                         
  -5   6   1       3728.31       3430.77        15.20 o                         
  -5   6   0       2149.86       2250.38        18.34 o                         
  -5   6  -1        325.21        465.36         5.79 o                         
  -5  -6  -2       4455.97       4499.93        16.17 o                         
  -5   6  -3       1366.66       1328.80         7.14 o                         
  -5  -6  -4          0.82          2.58         1.05 o                         
  -5   6  -5        338.94        332.64         3.85 o                         
  -5   6  -6         18.30         14.56         1.59 o                         
  -5   6  -7        119.54        118.24         3.58 o                         
  -5  -6  -8          0.02          0.68         1.56 o                         
  -5   6  -9         25.46         15.08         2.27 o                         
   5  -7  -9          0.65          3.18         1.20 o                         
   5   7  -8         53.37         68.28         1.38 o                         
   5   7  -7          4.77          2.30         1.17 o                         
   5   7  -7          9.08          2.69         1.93 o                         
   5   7  -6        157.69        171.17         3.25 o                         
  -5   7   6        300.14        333.63         3.51 o                         
   5   7  -5        305.13        255.43         4.51 o                         
  -5   7   5        580.78        554.86         3.30 o                         
   5   7  -4          9.83         10.03         1.87 o                         
   5   7  -4         18.71         33.78         1.35 o                         
   5   7  -3          0.32          3.65         1.13 o                         
  -5  -7   2         25.67         20.43         5.60 o                         
   5  -7  -2         48.86         45.51         1.84 o                         
  -5   7   1        462.51        594.60         6.62 o                         
  -5  -7   0         86.74         86.44         4.27 o                         
   5   7   1       4540.23       4610.44        16.98 o                         
   5   7   2        147.82        177.37         3.26 o                         
   5   7   3       1289.00       1200.28         6.31 o                         
  -5   7  -4        115.33        110.86         2.21 o                         
  -5   7  -5          0.29          4.54         1.16 o                         
  -5   7  -6        221.79        205.99         3.54 o                         
  -5  -7  -7         50.91         39.63         2.40 o                         
  -5  -7  -8         10.25          8.26         1.42 o                         
  -5   7  -9         10.71         11.47         1.64 o                         
  -5  -7  -9         20.38         21.25         2.92 o                         
   5  -8  -9          2.91          4.41         1.06 o                         
   5  -8  -8         26.24         21.76         0.90 o                         
   5  -8  -7         53.32         60.23         1.93 o                         
   5  -8  -7        101.49        120.24         2.93 o                         
   5  -8  -6        158.31        152.06         2.64 o                         
   5   8  -6        301.32        305.11         3.60 o                         
   5   8  -5        384.52        371.24         4.20 o                         
   5   8  -5        731.88        753.30         4.25 o                         
   5  -8  -4        318.22        287.53         6.46 o                         
  -5   8   4        605.69        563.42         4.12 o                         
   5  -8  -3          3.04          2.51         1.28 o                         
   5   8  -3          5.79          2.29         1.24 o                         
  -5  -8   2        113.03        107.48        10.25 o                         
  -5   8   2        215.15        183.55         2.84 o                         
  -5   8   1        463.08        458.57         6.14 o                         
  -5   8   0        966.64       1096.44        14.26 o                         
   5   8   1         23.66         54.80         2.17 o                         
  -5   8  -2        964.58        964.30        28.06 o                         
   5   8   2       1835.95       1853.47         8.10 o                         
   5   8   3        155.87        156.96         2.27 o                         
  -5   8  -4         26.78         33.10         1.46 o                         
  -5   8  -5         70.65         79.59         6.39 o                         
  -5  -8  -5        134.47        135.86         2.57 o                         
  -5  -8  -6        134.04        117.62         3.04 o                         
  -5  -8  -7         12.94          8.23         2.03 o                         
  -5   8  -8         88.25         98.48         2.99 o                         
   5  -9  -9          5.79         10.21         1.10 o                         
   5   9  -8          0.03          0.22         0.39 o                         
   5  -9  -7         66.19         60.95         1.74 o                         
   5   9  -7        125.98        133.78         3.74 o                         
   5  -9  -6         10.68         12.73         1.26 o                         
   5   9  -6         20.32         24.56         1.77 o                         
   5   9  -5        237.08        226.26         2.77 o                         
   5  -9  -5        451.26        446.01         4.31 o                         
   5   9  -4        264.23        245.80         4.09 o                         
   5   9  -4        502.94        522.92         5.77 o                         
   5   9  -3        662.12        535.84         5.45 o                         
   5   9  -3       1260.27       1241.04         9.42 o                         
   5  -9  -2          3.89          7.09         2.64 o                         
   5  -9  -2          7.40         11.63         1.55 o                         
   5   9  -1         57.40        132.75         3.03 o                         
   5   9   0         28.04         41.31         2.04 o                         
  -5   9  -1        797.88        742.21        22.77 o                         
   5   9   1       1518.66       1573.37        13.98 o                         
  -5   9  -2         64.19         51.67         2.62 o                         
   5   9   2        122.18        105.62         2.77 o                         
  -5   9  -3         29.82         18.45         3.68 o                         
   5   9   3         56.76         40.91         1.40 o                         
  -5  -9  -4          0.19          1.08         1.39 o                         
  -5  -9  -5        155.84        149.75         2.60 o                         
  -5  -9  -6         19.95         16.37         1.59 o                         
  -5   9  -7        135.02        167.61         8.41 o                         
  -5   9  -7        256.99        249.89         6.62 o                         
  -5   9  -8          5.41          5.45         1.61 o                         
   5 -10  -8          0.05         -0.06         0.88 o                         
   5 -10  -7          1.67          0.80         0.91 o                         
   5 -10  -7          3.18          3.72         1.80 o                         
   5 -10  -6         36.14         33.11         1.76 o                         
   5  10  -6         68.79         71.21         2.33 o                         
   5 -10  -5          9.81         10.68         1.31 o                         
   5 -10  -5         18.67         19.99         1.96 o                         
   5 -10  -4        426.88        423.29         8.97 o                         
   5  10  -4        812.50        827.41         7.27 o                         
   5 -10  -3         89.37         63.69         2.46 o                         
   5  10  -3        170.10        175.14         3.86 o                         
   5  10  -2         21.70         15.60         1.99 o                         
  -5  10   2         41.30         26.27         2.39 o                         
  -5  10   1        229.29        258.57         3.47 o                         
   5  10   0        401.67        437.25         4.79 o                         
   5  10   1        265.45        244.99         4.05 o                         
  -5  10  -2        186.13        188.94         7.87 o                         
   5  10   2        354.27        340.66         4.97 o                         
  -5  10  -3         49.70         55.52         3.65 o                         
   5  10   3         94.61         98.35         2.69 o                         
  -5  10  -4         16.30         20.05         1.87 o                         
  -5  10  -5         22.44         22.68         3.79 o                         
  -5  10  -5         42.72         33.77         2.33 o                         
  -5  10  -6        342.21        315.61         5.38 o                         
  -5  10  -7          0.34          0.97         2.88 o                         
  -5 -10  -8         53.93         65.37         2.48 o                         
   5 -11  -8         27.99         22.07         1.32 o                         
   5  11  -7          0.29         -0.31         0.79 o                         
   5 -11  -7          0.56          0.45         2.40 o                         
   5 -11  -6          4.15          5.58         1.35 o                         
   5 -11  -6          7.89          8.08         1.45 o                         
   5 -11  -5         36.25         34.78         2.65 o                         
   5  11  -5         69.00         72.50         2.51 o                         
   5  11  -4         64.08         51.66         3.84 o                         
   5  11  -4        121.96        104.20         3.06 o                         
   5 -11  -3        253.30        224.18         3.63 o                         
   5  11  -3        482.12        459.92         7.86 o                         
   5 -11  -2         51.87         29.45         2.25 o                         
  -5  11   2         98.73         86.01         3.99 o                         
   5 -11  -1         36.64         61.27         3.57 o                         
  -5  11   1         69.75        106.83         2.82 o                         
  -5  11   0          5.04          5.23         1.25 o                         
  -5  11  -1        420.48        487.91        11.72 o                         
  -5  11  -1        800.32        876.89         7.75 o                         
  -5  11  -2        143.81        163.91         7.51 o                         
  -5  11  -2        273.73        285.39         3.92 o                         
  -5  11  -3         97.49         81.00         5.89 o                         
   5  11   3        185.57        158.87         2.88 o                         
  -5  11  -4         75.22         79.34         6.01 o                         
  -5  11  -4        143.17        136.97         2.92 o                         
   5  11   5         25.82         24.83         2.05 o                         
  -5  11  -6         31.31         28.27         2.54 o                         
  -5  11  -7         86.44         93.74         2.95 o                         
  -5  11  -8          5.41          4.44         1.86 o                         
  -5  11  -8         10.30          6.57         1.67 o                         
   5 -12  -8          6.28          8.93         0.96 o                         
   5  12  -7         20.81         18.92         1.93 o                         
   5 -12  -7         39.60         44.13         2.90 o                         
   5  12  -6         15.94         15.76         1.35 o                         
   5 -12  -6         30.34         29.21         2.28 o                         
   5 -12  -5          3.13          4.32         1.50 o                         
   5 -12  -5          5.95         11.90         1.89 o                         
   5  12  -4        179.69        176.50         5.10 o                         
   5  12  -4        342.01        373.55         4.15 o                         
   5 -12  -3         37.55         29.00         2.40 o                         
   5  12  -3         71.48         84.24         2.64 o                         
   5  12  -2          3.44          5.86         1.76 o                         
  -5  12   2          6.55         12.48         2.17 o                         
   5  12  -1         42.35         32.82         2.13 o                         
  -5  12   1         80.60         66.65         3.22 o                         
   5 -12   0        197.70        229.87         8.49 o                         
  -5  12   0        376.30        384.99         5.48 o                         
   5 -12   1         86.55         97.56         4.09 o                         
  -5 -12  -1        164.74        164.75         4.44 o                         
  -5  12  -2        471.68        530.41         7.74 o                         
  -5 -12  -2        897.78        884.81         7.67 o                         
  -5  12  -3          1.37          1.09         1.91 o                         
   5  12   3          2.62          3.70         1.44 o                         
  -5  12  -4         23.04         28.35         1.99 o                         
   5  12   4         43.84         42.09         2.35 o                         
  -5  12  -5        234.90        239.80         8.97 o                         
  -5  12  -5        447.10        444.78         5.87 o                         
  -5  12  -6          0.84         -2.23         2.23 o                         
   5  12   6          1.59          2.23         2.06 o                         
  -5  12  -7          2.74          1.26         1.37 o                         
  -5  12  -8         17.38         19.00         1.43 o                         
   5 -13  -8         31.88         21.79         1.01 o                         
   5  13  -7          0.56         -0.52         1.88 o                         
   5 -13  -7          1.07          2.88         2.53 o                         
   5  13  -6         22.41         30.62         2.14 o                         
   5 -13  -6         42.65         52.99         2.39 o                         
   5 -13  -5        111.58        129.27         3.00 o                         
   5 -13  -5        212.38        258.00         4.32 o                         
   5 -13  -4         16.11         12.11         1.63 o                         
  -5  13   4         30.67         28.88         2.46 o                         
   5 -13  -3        103.02         75.93         3.44 o                         
  -5  13   3        196.08        196.17         3.83 o                         
   5 -13  -2       1071.76        860.19         8.70 o                         
  -5  13   2       2039.95       2118.00        15.88 o                         
   5 -13  -1          6.74         33.47         2.28 o                         
  -5  13   1         12.82         53.04         3.31 o                         
  -5  13   0         38.67         44.12         3.27 o                         
  -5  13   0         73.61         90.51         3.10 o                         
   5 -13   1        380.05        389.86         8.99 o                         
   5  13   1        723.38        770.69         8.07 o                         
  -5 -13  -2          1.61          9.44         1.64 o                         
   5  13   2          3.06         24.48         2.78 o                         
  -5  13  -3         46.99         45.42         2.78 o                         
   5  13   3         89.43         79.37         2.25 o                         
  -5  13  -4        230.53        256.62         9.12 o                         
  -5  13  -4        438.78        478.33         5.04 o                         
   5  13   5         93.27         89.28         2.68 o                         
   5  13   6        159.49        179.56         3.46 o                         
  -5  13  -7          0.61          2.61         1.47 o                         
   5 -14  -7         20.83         13.98         1.37 o                         
   5 -14  -7         39.65         41.64         2.94 o                         
   5  14  -6          0.23          1.35         1.35 o                         
   5 -14  -6          0.44          3.23         2.22 o                         
   5 -14  -5         20.08         18.39         1.54 o                         
   5 -14  -5         38.22         36.82         2.59 o                         
   5 -14  -4          0.75         -1.53         1.53 o                         
  -5  14   4          1.42          4.94         1.79 o                         
   5 -14  -3        412.78        362.28         6.20 o                         
   5 -14  -3        785.67        867.05         8.48 o                         
   5 -14  -2         11.39         12.81         2.03 o                         
  -5  14   2         21.68         39.72         3.38 o                         
   5 -14  -1        561.56        493.77         6.60 o                         
  -5  14   1       1068.85       1111.32        11.17 o                         
   5  14   0        111.34        109.11         4.04 o                         
  -5  14   0        211.91        217.91         5.26 o                         
  -5  14  -1          0.28         27.65         2.41 o                         
   5  14   1          0.53         52.88         3.76 o                         
  -5 -14  -2         10.52          8.85         1.71 o                         
   5  14   2         20.03         20.91         2.49 o                         
  -5  14  -3         28.17         37.47         2.58 o                         
   5  14   3         53.62         79.92         2.23 o                         
  -5  14  -4         12.43         15.68         1.91 o                         
  -5  14  -4         23.65         30.53         2.04 o                         
   5  14   5        307.86        339.24         4.83 o                         
  -5  14  -6         42.79         44.40         2.00 o                         
  -5  14  -7         13.57         14.03         1.44 o                         
   5  15  -7          9.61         10.84         2.04 o                         
   5 -15  -7         18.29         17.35         2.14 o                         
   5 -15  -6          5.35          1.21         0.65 o                         
   5 -15  -6         10.18         10.73         2.02 o                         
   5 -15  -5         27.93         21.90         1.69 o                         
   5 -15  -5         53.16         45.43         2.96 o                         
   5 -15  -4         45.53         43.53         3.50 o                         
  -5  15   4         86.65         94.04         3.86 o                         
  -5  15   3          0.21          1.95         1.94 o                         
   5 -15  -3          0.40          2.71         2.20 o                         
   5 -15  -2        280.01        244.57         4.86 o                         
  -5  15   2        532.95        588.73         8.00 o                         
  -5  15   1        722.21        644.17         8.74 o                         
   5  15  -1       1374.63       1478.17        12.90 o                         
   5 -15   0          6.14          5.46         1.88 o                         
  -5  15   0         11.69         10.53         2.38 o                         
   5  15   1         10.93         43.62         2.49 o                         
  -5 -15  -1         20.80         83.69         5.92 o                         
  -5 -15  -2         58.96         63.68         2.63 o                         
   5  15   2        112.23        106.77         4.33 o                         
   5 -15   3        145.17        163.81         4.94 o                         
  -5  15  -3        276.31        321.74         4.59 o                         
  -5  15  -4         40.42         61.75         5.50 o                         
  -5  15  -4         76.93         97.69         2.66 o                         
  -5 -15  -5          2.87          5.73         1.55 o                         
   5  15   6        123.84        154.09         2.90 o                         
  -5 -15  -7         23.39         16.79         1.35 o                         
   5  16  -7         16.51         14.62         1.33 o                         
   5 -16  -7         31.43         27.23         1.85 o                         
   5  16  -6         19.36         14.31         1.97 o                         
   5 -16  -6         36.85         27.73         2.43 o                         
   5 -16  -5          0.87         -0.24         1.42 o                         
   5 -16  -5          1.65          1.72         1.45 o                         
   5 -16  -4         20.84         17.40         2.71 o                         
   5 -16  -4         39.67         45.07         5.03 o                         
   5 -16  -3         20.44         19.81         2.38 o                         
   5 -16  -3         38.91         47.90         3.05 o                         
   5 -16  -2         92.29         84.81         2.90 o                         
  -5  16   2        175.66        195.71         4.98 o                         
   5  16  -1         37.47         24.18         2.70 o                         
  -5  16   1         71.31         54.77         3.41 o                         
   5  16   0        161.49        155.31         4.21 o                         
  -5  16   0        307.37        347.40         6.39 o                         
  -5  16  -1         11.49         17.12         1.98 o                         
   5  16   1         21.86         33.01         4.90 o                         
   5 -16   2          1.18          3.57         1.42 o                         
   5  16   2          2.26          5.48         2.48 o                         
   5 -16   3          9.89         11.85         3.57 o                         
   5  16   3         18.83         29.54         2.67 o                         
   5 -16   4         70.39         92.81         3.47 o                         
   5  16   4        133.99        171.36         3.54 o                         
   5 -16   5         12.63         11.87         2.61 o                         
   5  16   5         24.05         23.77         1.88 o                         
  -5  16  -6         17.91         19.96         1.66 o                         
   5  17  -6         20.32         19.62         1.49 o                         
   5 -17  -6         38.68         44.62         2.30 o                         
   5 -17  -5         47.90         42.92         1.76 o                         
   5 -17  -5         91.17         90.17         3.00 o                         
   5 -17  -4         69.80         65.32         2.70 o                         
   5  17  -4        132.85        137.63         4.85 o                         
   5  17  -3         22.48         23.94         3.08 o                         
   5  17  -3         42.78         51.63         2.57 o                         
   5 -17  -2         62.32         46.03         2.76 o                         
   5  17  -2        118.61         97.45         3.12 o                         
   5  17  -1         89.10         83.73         4.32 o                         
  -5  17   1        169.58        182.91         5.02 o                         
   5 -17   0         36.08         44.54         2.57 o                         
  -5  17   0         68.68         73.54         4.12 o                         
   5 -17   1         71.02         69.90         3.91 o                         
   5  17   1        135.18        139.78         8.06 o                         
  -5  17  -2          2.57          1.48         1.27 o                         
  -5 -17  -2          4.90          0.65         4.32 o                         
   5 -17   3         33.43         44.14         2.40 o                         
  -5 -17  -3         63.62         86.21         3.95 o                         
   5 -17   4         37.50         36.16         2.70 o                         
  -5 -17  -4         71.38         76.14         3.44 o                         
   5 -17   5          1.14          2.08         1.13 o                         
  -5 -17  -5          2.18         -0.54         2.51 o                         
  -5  17  -6          8.76         12.58         1.71 o                         
   5 -18  -6         19.17         13.01         1.09 o                         
   5 -18  -6         36.49         34.83         1.74 o                         
   5 -18  -5         24.54         24.33         1.46 o                         
   5 -18  -5         46.71         55.01         2.64 o                         
   5 -18  -4         70.79         73.44         2.31 o                         
   5 -18  -4        134.73        147.08         6.18 o                         
   5 -18  -3         52.98         50.90         2.38 o                         
   5  18  -3        100.84        120.19         3.15 o                         
   5 -18  -2          0.48          0.25         1.52 o                         
   5  18  -2          0.91          3.34         1.70 o                         
   5  18  -1         12.96          5.62         2.10 o                         
  -5  18   1         24.68         17.35         2.22 o                         
   5  18   0         59.58         48.93         2.78 o                         
  -5  18   0        113.40        111.51         3.90 o                         
   5 -18   1          6.50          5.62         2.11 o                         
   5  18   1         12.37          9.45         4.32 o                         
   5 -18   2         37.91         41.11         2.58 o                         
  -5 -18  -2         72.16         74.98         4.88 o                         
   5 -18   3          2.51          2.34         1.30 o                         
  -5  18  -3          4.77          2.86         2.36 o                         
  -5  18  -4         29.22         35.86         1.62 o                         
  -5 -18  -4         55.62         65.17         3.71 o                         
  -5  18  -5          2.84          3.46         1.24 o                         
  -5  18  -5          5.41         10.23         3.22 o                         
   5 -19  -5         24.27         16.21         1.05 o                         
   5 -19  -5         46.20         44.46         2.14 o                         
   5 -19  -4         24.61         23.89         1.29 o                         
   5 -19  -4         46.84         58.86         3.29 o                         
  -5  19   3         38.41         37.89         1.50 o                         
   5  19  -3         73.12         72.87         3.65 o                         
   5  19  -2          6.43         12.88         2.42 o                         
   5  19  -2         12.25         19.35         2.00 o                         
   5 -19  -1          5.16          9.87         1.73 o                         
   5  19  -1          9.81         14.10         2.04 o                         
   5 -19   0         12.26          9.94         1.72 o                         
  -5  19   0         23.33         26.00         3.06 o                         
   5 -19   1         54.29         48.21         3.01 o                         
   5  19   1        103.33        107.35         6.53 o                         
  -5  19  -2         29.55         29.46         1.78 o                         
  -5 -19  -2         56.25         55.13         4.13 o                         
   5 -19   3         20.52         21.30         1.50 o                         
  -5 -19  -3         39.06         46.89         3.63 o                         
   5 -19   4          4.70          6.27         0.91 o                         
  -5  19  -4          8.94          9.90         2.52 o                         
  -5  19  -5         22.32         12.32         2.71 o                         
   5 -20  -5          1.61          3.55         1.42 o                         
   5 -20  -4         15.00         10.10         0.97 o                         
   5 -20  -4         28.55         20.17         2.31 o                         
   5 -20  -3          1.28          0.43         0.99 o                         
   5  20  -3          2.43          3.40         1.99 o                         
   5  20  -2         51.69         52.19         3.31 o                         
   5  20  -2         98.39        107.99         3.46 o                         
   5 -20  -1          7.52          9.53         1.24 o                         
   5  20  -1         14.31         13.89         2.21 o                         
   5 -20   0         22.33         18.55         1.58 o                         
   5  20   0         42.50         45.22         3.46 o                         
   5 -20   1          2.52          3.61         1.98 o                         
   5  20   1          4.80          1.79         3.17 o                         
   5 -20   2          5.68         10.55         1.27 o                         
  -5 -20  -2         10.81         24.82         4.39 o                         
   5 -20   3         35.82         37.20         1.57 o                         
  -5 -20  -3         68.18         74.11         3.60 o                         
  -5  20  -4          0.03         -0.01         0.73 o                         
  -5  20  -4          0.06          1.90         2.78 o                         
   5 -21  -4          1.31          0.58         0.84 o                         
   5 -21  -4          2.50          3.69         1.25 o                         
   5 -21  -3         10.99         12.17         1.15 o                         
   5  21  -2          7.61          7.14         1.23 o                         
  -5  21   2         14.49         14.34         1.56 o                         
  -5 -21   1          1.78          0.52         1.15 o                         
  -5  21   1          3.38          2.41         1.40 o                         
   5 -21   0          5.24          5.12         1.20 o                         
  -5  21   0          9.97          9.29         1.71 o                         
   5 -21   1          3.55          3.95         1.06 o                         
   5  21   1          6.76          5.63         3.04 o                         
   5 -21   2         14.41         11.75         1.20 o                         
   5 -21   3          9.67         13.64         0.97 o                         
  -5  21  -3         18.41         28.96         3.66 o                         
  -5 -21  -4         11.09          7.23         1.12 o                         
  -5  21  -4         21.11          9.51         2.22 o                         
   5 -22  -3          2.30         -0.57         0.92 o                         
   5 -22  -3          4.38          2.11         1.41 o                         
   5  22  -2          0.28          0.49         0.59 o                         
   5 -22  -1         14.74         17.19         1.30 o                         
   5  22  -1         28.05         34.11         2.48 o                         
   5 -22   0          1.47         -0.16         0.75 o                         
   5  22   0          2.81          0.95         1.89 o                         
  -5 -22  -1          1.15          3.56         1.97 o                         
   5  22   1          2.19         -0.64         2.36 o                         
  -5  22  -2          0.27          0.78         0.77 o                         
   5  22   2          0.51          0.67         2.08 o                         
  -5 -22  -3         14.71         10.97         1.74 o                         
  -5  22  -3         28.00         17.55         2.53 o                         
   5 -23  -2         12.47          8.15         1.08 o                         
   5 -23  -1          0.63          0.11         0.67 o                         
   5 -23   0          7.48          9.54         0.74 o                         
  -5 -23  -1          0.88          1.69         0.71 o                         
  -5  23  -1          1.68          1.90         2.26 o                         
   6   0  -8         62.28         80.28         5.20 o                         
   6   0  -8         68.22         91.47         4.39 o                         
   6   0  -6         70.75         74.20         5.35 o                         
   6   0  -6        134.66        144.41         3.51 o                         
   6   0  -4       6186.75       6697.67        13.76 o                         
  -6   0   2       3144.99       3114.10        22.23 o                         
   6   0   0        420.79        363.89         7.04 o                         
  -6   0  -2        917.83        976.51        15.98 o                         
  -6   0  -4        364.92        428.03         5.72 o                         
  -6   0  -6          2.49          5.69         2.02 o                         
  -6   0  -8        192.08        215.44         4.73 o                         
   6  -1  -9         23.22         29.77         1.08 o                         
   6   1  -8          6.57          8.17         1.21 o                         
   6  -1  -8         62.83         78.06         4.41 o                         
   6   1  -8         22.01         19.19         4.63 o                         
   6  -1  -7          5.47          7.87         1.64 o                         
   6  -1  -7         10.41         16.83         2.00 o                         
   6   1  -6        386.98        330.30         5.68 o                         
   6  -1  -6        736.57        782.71         4.88 o                         
   6   1  -5         45.12         40.23         2.99 o                         
   6   1  -5         85.87        117.08         2.14 o                         
   6  -1  -4        381.98        321.41         5.42 o                         
   6  -1  -4        727.04        732.35         3.70 o                         
   6  -1  -3       2159.85       1849.88        11.06 o                         
   6  -1  -3       4110.99       4054.21        10.79 o                         
  -6   1   2        185.80        216.56         4.53 o                         
   6   1  -1        434.85        383.27         5.03 o                         
  -6  -1   0         39.92         55.87         2.47 o                         
  -6   1  -1        729.27        881.00        10.52 o                         
  -6   1  -2         14.30         15.83         1.92 o                         
  -6   1  -3       1282.28       1210.70         8.40 o                         
  -6   1  -4         26.44         19.85         1.50 o                         
   6   1   5          6.41          3.73         1.17 o                         
  -6  -1  -6         16.80         15.67         1.63 o                         
  -6  -1  -7         48.01         61.19         2.50 o                         
  -6  -1  -8         46.81         47.16         2.30 o                         
  -6  -1  -9        140.88        117.92         5.70 o                         
   6   2  -9          0.58          1.05         0.71 o                         
   6  -2  -9         21.55         25.59         1.59 o                         
   6   2  -8         17.09         12.37         1.10 o                         
   6  -2  -8         23.03         19.37         2.74 o                         
   6   2  -8         17.21         19.89         2.92 o                         
   6   2  -7        108.84        111.61         3.18 o                         
   6  -2  -7        207.17        232.78         3.05 o                         
   6   2  -6         52.84         58.49         2.57 o                         
   6  -2  -6        100.58        113.83         2.20 o                         
  -6   2   5        898.98        903.46         8.10 o                         
   6  -2  -5       1711.10       1835.93         6.32 o                         
   6   2  -4         30.37         24.17         1.83 o                         
   6  -2  -4         57.80         88.69         5.88 o                         
   6   2  -3          6.12         10.57         1.80 o                         
  -6   2   3         11.64         27.42         1.69 o                         
   6  -2  -2        294.85        246.29         5.94 o                         
  -6   2   1        416.32        415.24         4.81 o                         
  -6  -2   0          5.34         15.19         2.27 o                         
  -6   2  -1        171.62        224.60         5.79 o                         
  -6   2  -2       1309.81       1137.14         9.13 o                         
   6  -2   3        305.72        332.07         4.24 o                         
  -6   2  -4       1288.08       1355.24         7.23 o                         
  -6   2  -5         83.22         73.09         1.94 o                         
  -6  -2  -6          0.05          0.69         1.26 o                         
  -6   2  -7         51.45         57.59         2.15 o                         
  -6   2  -8         34.36         37.80         2.19 o                         
  -6  -2  -9          3.09          0.38         2.17 o                         
   6  -3  -9         21.30         25.94         0.94 o                         
   6  -3  -9         21.82         26.88         1.95 o                         
   6   3  -8          0.13         -0.60         0.60 o                         
   6  -3  -7         43.68         43.25         2.45 o                         
   6   3  -7         83.15         79.16         2.02 o                         
   6  -3  -6        368.36        365.41         6.16 o                         
   6  -3  -6        701.12        822.17         4.58 o                         
   6   3  -5          8.73          6.73         1.59 o                         
   6  -3  -5         16.61         24.63         1.27 o                         
   6   3  -4          8.80          5.80         1.83 o                         
  -6   3   4         16.74         14.31         1.10 o                         
   6   3  -3         29.92         26.40         2.29 o                         
  -6   3   3         56.96         61.18         1.75 o                         
  -6   3   2        939.05        994.60        11.96 o                         
   6  -3  -1          3.11         11.48         2.03 o                         
  -6   3   0        571.03        544.63         7.70 o                         
   6  -3   1        209.42        174.48         3.83 o                         
  -6   3  -2         67.80         61.74         2.33 o                         
  -6   3  -3       2822.07       2848.58         9.81 o                         
  -6  -3  -4        440.41        426.17         4.37 o                         
  -6  -3  -5        266.43        243.84         3.30 o                         
  -6  -3  -6        136.44        133.28         2.80 o                         
  -6  -3  -7          7.71         13.53         1.38 o                         
  -6   3  -8         26.91         26.65         1.96 o                         
  -6  -3  -9         43.74         30.91         3.29 o                         
   6  -4  -9          8.10          5.79         0.59 o                         
   6   4  -8          0.47          0.53         0.62 o                         
   6  -4  -7         17.33         12.52         1.29 o                         
   6   4  -7         32.99         24.26         1.57 o                         
  -6   4   6          2.36          3.08         1.46 o                         
   6  -4  -6          4.49          8.99         1.32 o                         
   6   4  -5         38.12         37.86         4.22 o                         
  -6   4   5         72.55         76.38         1.53 o                         
   6   4  -4          0.10         -0.10         1.35 o                         
  -6   4   4          0.19          7.66         1.19 o                         
   6  -4  -3        184.53        172.38         6.51 o                         
   6   4  -3        351.23        377.70         2.93 o                         
  -6   4   2        309.50        275.56         3.41 o                         
  -6  -4   1       2471.65       2589.92        15.44 o                         
  -6   4   0         14.27         12.68         2.21 o                         
  -6   4  -1       2473.20       2485.23        16.36 o                         
  -6   4  -2        914.50        921.45         7.32 o                         
  -6   4  -3          3.52          8.32         1.24 o                         
  -6  -4  -4       1068.95       1160.37         7.10 o                         
  -6   4  -5        601.75        609.13         5.37 o                         
  -6  -4  -6          2.79          1.90         1.27 o                         
  -6  -4  -7        185.62        203.03         3.47 o                         
  -6  -4  -8          2.58          2.20         1.54 o                         
  -6  -4  -9          8.92         11.53         2.30 o                         
   6   5  -9          2.43          3.08         0.49 o                         
   6   5  -8         25.94         21.10         0.89 o                         
   6  -5  -7          8.47          9.56         1.34 o                         
   6   5  -7         16.12         17.35         1.63 o                         
  -6   5   6         41.38         41.75         2.49 o                         
   6  -5  -6         78.77         80.67         1.93 o                         
   6   5  -5        136.98        125.21         2.98 o                         
   6  -5  -5        260.72        261.16         2.66 o                         
   6   5  -4         26.22         14.91         1.96 o                         
  -6   5   4         49.90         42.51         1.46 o                         
  -6  -5   3          5.10          5.51         1.38 o                         
  -6   5   3          9.70         15.31         1.64 o                         
   6   5  -2       1476.67       1572.92        19.67 o                         
  -6  -5   2       2810.66       2842.59        11.75 o                         
  -6  -5   1         19.34         21.77         1.71 o                         
  -6   5   0       3291.95       3465.16        18.15 o                         
  -6   5  -1        112.54        107.49         3.04 o                         
  -6  -5  -2       2294.94       2239.30        11.98 o                         
  -6   5  -3         25.26         34.60         1.90 o                         
  -6  -5  -4        539.61        547.90         4.69 o                         
  -6  -5  -5         63.44         63.06         2.00 o                         
  -6  -5  -6        624.39        658.05         6.75 o                         
  -6  -5  -7         17.87         12.98         1.51 o                         
  -6   5  -8         28.65         22.50         3.52 o                         
  -6   5  -8         54.53         60.06         2.42 o                         
   6  -6  -9          2.67          3.62         0.94 o                         
   6  -6  -8          5.36          7.91         0.68 o                         
   6  -6  -7        107.90        122.57         2.10 o                         
   6   6  -7        205.38        185.70         5.32 o                         
   6   6  -6         66.20         64.08         2.08 o                         
   6  -6  -6        126.01        116.21         2.63 o                         
   6   6  -5         91.35         87.38         2.69 o                         
   6  -6  -5        173.88        179.17         2.25 o                         
   6   6  -4         67.33         72.61         2.29 o                         
  -6   6   4        128.16        125.55         2.29 o                         
   6  -6  -3        154.79        139.33         6.52 o                         
   6   6  -3        294.63        303.50         4.43 o                         
   6  -6  -2         42.80         45.40         3.17 o                         
  -6  -6   2         81.47         86.21         2.29 o                         
  -6   6   1        844.89        869.42         5.56 o                         
  -6   6   0       1589.26       1861.44        11.36 o                         
  -6   6  -1       2294.37       2525.58        12.13 o                         
  -6   6  -2       1625.70       1594.27         9.81 o                         
  -6   6  -3          0.55          7.53         1.44 o                         
  -6  -6  -4        629.38        564.60         4.78 o                         
  -6  -6  -5        517.40        520.89         4.87 o                         
  -6  -6  -6          0.17          5.13         1.56 o                         
  -6  -6  -7        121.92        139.40         3.33 o                         
  -6  -6  -8          0.75          1.30         1.67 o                         
   6  -7  -9         13.49         11.37         1.05 o                         
   6  -7  -8         43.97         55.17         1.29 o                         
   6   7  -7          4.22          2.49         0.79 o                         
   6   7  -7          8.04          5.98         2.51 o                         
   6   7  -6        180.99        197.70         2.48 o                         
   6   7  -6        344.49        371.84         4.34 o                         
   6   7  -5         68.52         58.70         2.03 o                         
  -6   7   5        130.42        121.02         2.22 o                         
   6  -7  -4        208.75        207.35         4.51 o                         
   6   7  -4        397.32        390.92         3.58 o                         
   6  -7  -3         80.82         68.78         4.91 o                         
   6   7  -3        153.84        132.89         2.94 o                         
   6  -7  -2         78.71         77.65         2.54 o                         
   6   7  -2        149.81        166.07         2.83 o                         
  -6  -7   1         32.20         32.15         3.95 o                         
  -6   7   1         61.29         80.66         1.96 o                         
   6   7   0         34.50         48.78         2.13 o                         
  -6   7  -1        986.63        935.67         6.75 o                         
  -6   7  -2        135.37        134.59         2.82 o                         
  -6   7  -3       1269.58       1232.46         7.91 o                         
  -6  -7  -4        130.10        142.01         2.62 o                         
  -6   7  -5        349.96        355.66         3.89 o                         
  -6  -7  -6         64.36         73.54         2.74 o                         
  -6   7  -7         13.46          6.81         1.61 o                         
  -6  -7  -8         18.86         22.30         3.03 o                         
   6  -8  -8         53.10         16.71         0.65 o                         
   6  -8  -7         26.16         35.14         1.21 o                         
   6   8  -7         49.79         79.72         6.89 o                         
   6  -8  -6        176.24        168.34         2.49 o                         
   6   8  -6        335.45        335.92         3.66 o                         
   6  -8  -5        263.41        271.72         3.38 o                         
  -6   8   5        501.36        525.74         4.15 o                         
   6   8  -4        441.40        377.07         9.78 o                         
   6   8  -4        840.15        829.08         5.09 o                         
   6  -8  -3        117.18         87.71         2.57 o                         
   6   8  -3        223.04        178.54         3.73 o                         
   6  -8  -2        137.35         95.59         2.40 o                         
  -6   8   2        261.42        210.99         3.33 o                         
  -6   8   1         48.01         42.89         1.59 o                         
  -6   8   0         31.73         34.61         2.01 o                         
  -6   8  -1        100.02         97.98         5.10 o                         
  -6   8  -1        190.38        182.49         2.99 o                         
  -6   8  -2        107.76        145.26         7.73 o                         
  -6   8  -2        205.11        206.66         3.10 o                         
  -6   8  -3          1.16          3.42         1.07 o                         
  -6   8  -4        653.11        631.89         5.04 o                         
  -6  -8  -5         15.95         16.67         1.44 o                         
  -6  -8  -6         10.09          4.18         1.34 o                         
  -6   8  -7         20.88         27.58         2.05 o                         
  -6   8  -8         53.99         55.13         2.90 o                         
   6  -9  -8          1.98          1.69         0.81 o                         
   6   9  -7          6.60         10.80         0.87 o                         
   6   9  -7         12.56         29.63         3.68 o                         
   6   9  -6         20.75         28.01         1.22 o                         
   6  -9  -6         39.50         63.52         2.25 o                         
   6   9  -5        305.42        298.93         3.19 o                         
  -6   9   5        581.32        636.78         4.91 o                         
   6   9  -4         17.42         18.77         1.75 o                         
   6   9  -4         33.16         37.48         2.42 o                         
   6  -9  -3        419.92        326.04         5.48 o                         
   6   9  -3        799.26        716.56         7.02 o                         
   6  -9  -2        113.28         99.20         2.55 o                         
   6   9  -2        215.61        225.39         4.36 o                         
  -6   9   1        893.96        871.42         6.05 o                         
  -6   9   0         14.41         10.94         2.29 o                         
  -6   9   0         27.43         25.24         1.53 o                         
  -6   9  -1         97.97        115.06         4.84 o                         
  -6   9  -1        186.48        240.02         4.04 o                         
  -6   9  -2          0.32          2.85         2.13 o                         
  -6  -9  -2          0.60          1.74         1.32 o                         
  -6   9  -3        283.27        327.66        11.14 o                         
  -6  -9  -3        539.16        496.96         3.90 o                         
  -6   9  -4          2.74          3.76         1.18 o                         
  -6   9  -5          8.30         12.69         1.29 o                         
  -6  -9  -6          0.45         -0.15         1.05 o                         
  -6  -9  -7        105.47        103.00         5.27 o                         
  -6   9  -8          0.95          3.42         1.90 o                         
   6 -10  -8         19.24         20.70         1.55 o                         
   6  10  -7         40.30          3.87         0.52 o                         
   6  10  -7         76.70         83.24         6.47 o                         
   6 -10  -6         14.66         14.15         1.60 o                         
   6 -10  -6         27.90         35.81         1.93 o                         
   6  10  -5         10.25         10.98         1.42 o                         
   6 -10  -5         19.52         31.13         1.81 o                         
  -6  10   4         97.21         91.82         3.80 o                         
   6  10  -4        185.03        220.09         5.29 o                         
   6 -10  -3         30.50         31.18         2.89 o                         
   6  10  -3         58.06         62.72         3.05 o                         
   6 -10  -2        367.85        285.28         4.22 o                         
   6  10  -2        700.14        663.62         7.47 o                         
   6 -10  -1         45.94         39.07         1.89 o                         
  -6  10   0         30.19         26.95         1.62 o                         
  -6  10  -1        113.33        116.50         2.95 o                         
  -6  10  -2        224.58        241.00         9.37 o                         
  -6 -10  -2        427.46        430.53         6.12 o                         
  -6  10  -3         10.14         11.33         3.40 o                         
  -6  10  -3         19.31         21.57         1.64 o                         
  -6  10  -4         21.70         20.62         4.01 o                         
  -6  10  -4         41.31         35.16         2.08 o                         
  -6  10  -5         91.19         93.01         6.50 o                         
  -6  10  -5        173.57        172.23         3.63 o                         
  -6  10  -6         11.54          3.81         1.93 o                         
  -6  10  -7          1.01         -1.13         1.63 o                         
  -6  10  -8         69.27         72.32         2.89 o                         
   6  11  -8         43.29         37.67         2.74 o                         
   6  11  -7         38.06         48.04         1.49 o                         
   6  11  -7         72.44        101.02         6.45 o                         
   6  11  -6         47.85         42.00         2.16 o                         
   6 -11  -6         91.08         86.00         2.78 o                         
   6  11  -5         46.98         44.74         3.00 o                         
   6 -11  -5         89.42         99.80         2.38 o                         
   6  11  -4         11.04         10.76         2.76 o                         
   6  11  -4         21.01         20.20         2.55 o                         
   6 -11  -3         18.76         19.59         2.61 o                         
   6  11  -3         35.72         38.77         2.50 o                         
   6 -11  -2         54.51         57.85         2.55 o                         
   6  11  -2        103.75        120.76         4.18 o                         
   6 -11  -1        207.90        208.75         5.94 o                         
  -6  11   1        395.71        393.84         5.20 o                         
   6 -11   0         18.08         34.53         4.26 o                         
  -6  11   0         34.41         38.72         2.18 o                         
  -6  11  -1          5.01          9.86         2.83 o                         
  -6  11  -1          9.54         24.10         1.98 o                         
  -6  11  -2          3.52          4.59         2.85 o                         
  -6  11  -2          6.70          4.42         1.66 o                         
  -6  11  -3         19.25         18.30         2.67 o                         
  -6  11  -3         36.64         28.77         1.83 o                         
  -6  11  -4         38.69         29.53         4.40 o                         
  -6  11  -4         73.65         58.98         2.61 o                         
  -6  11  -5        102.68        122.51         4.55 o                         
  -6  11  -5        195.44        220.69         4.01 o                         
  -6  11  -6        128.20        131.34         3.79 o                         
  -6  11  -7         16.54         12.69         1.44 o                         
  -6  11  -8          0.86         -2.04         2.08 o                         
   6 -12  -8         32.25         32.31         1.12 o                         
   6  12  -7         66.63         60.32         2.15 o                         
   6  12  -7        126.83        137.33         6.72 o                         
   6  12  -6          0.81          0.10         0.86 o                         
   6 -12  -6          1.54          4.68         1.96 o                         
   6 -12  -5         15.21         13.97         1.53 o                         
   6 -12  -5         28.94         29.00         2.26 o                         
   6 -12  -4         38.92         36.91         2.66 o                         
  -6  12   4         74.08         82.50         2.55 o                         
   6 -12  -3         33.90         32.50         3.16 o                         
  -6  12   3         64.53         69.57         2.59 o                         
   6  12  -2        183.62        156.16         4.49 o                         
  -6  12   2        349.49        363.78         5.71 o                         
   6 -12  -1         38.14         32.57         2.45 o                         
  -6  12   1         72.59         74.13         2.90 o                         
  -6  12   0          0.66          1.38         2.44 o                         
   6  12   0          1.26          1.71         1.90 o                         
   6 -12   1        118.50        117.51         6.84 o                         
  -6  12  -1        225.56        221.29         3.75 o                         
  -6  12  -2        378.98        412.72         8.42 o                         
  -6  12  -2        721.34        714.28         6.34 o                         
  -6  12  -3         33.07         41.06         3.25 o                         
  -6  12  -3         62.95         67.19         2.27 o                         
  -6  12  -4         14.72         14.82         1.62 o                         
  -6  12  -4         28.02         26.95         2.14 o                         
   6 -12   5         29.12         31.59         3.55 o                         
  -6  12  -5         55.42         62.83         2.42 o                         
  -6  12  -6         39.70         28.52         4.87 o                         
   6  12   6         75.56        101.05         3.33 o                         
  -6  12  -7         65.14         63.20         2.21 o                         
   6  13  -7         31.74         14.23         1.44 o                         
   6  13  -7         60.40         83.25         5.19 o                         
   6  13  -6         41.84         38.94         1.45 o                         
   6 -13  -6         79.63         70.61         3.68 o                         
   6 -13  -5          1.54          0.71         1.25 o                         
   6 -13  -5          2.93          0.48         1.70 o                         
   6 -13  -4         14.18         16.96         1.62 o                         
   6  13  -4         27.00         39.29         2.48 o                         
   6 -13  -3         94.89         89.08         3.07 o                         
   6  13  -3        180.62        217.70         4.29 o                         
  -6  13   2         23.31         15.01         1.86 o                         
   6  13  -2         44.37         34.36         2.63 o                         
   6 -13  -1          4.32         10.05         1.86 o                         
  -6  13   1          8.22         25.14         2.47 o                         
  -6  13   0       1098.15       1169.86        10.33 o                         
  -6 -13   0       2090.19       2323.53        17.63 o                         
  -6  13  -1        205.73        219.99         6.31 o                         
  -6  13  -1        391.58        415.74         5.50 o                         
  -6  13  -2          4.19          2.23         2.06 o                         
  -6  13  -2          7.97         11.09         1.89 o                         
  -6  13  -3         35.00         33.64         3.09 o                         
  -6  13  -3         66.62         61.02         2.31 o                         
  -6  13  -4          1.08          0.54         1.79 o                         
  -6  13  -4          2.06          5.75         1.60 o                         
  -6  13  -5         21.54         35.03         1.79 o                         
  -6  13  -6        218.56        237.58         3.60 o                         
  -6  13  -7         27.33         19.97         1.83 o                         
   6 -14  -7         23.24         19.09         1.27 o                         
   6  14  -7         44.24         37.48         3.70 o                         
   6  14  -6          9.69          9.65         1.28 o                         
   6  14  -6         18.44         20.49         4.61 o                         
   6 -14  -5          9.44         12.14         1.12 o                         
   6 -14  -5         17.96         22.29         2.17 o                         
   6 -14  -4          0.17          0.50         1.39 o                         
   6  14  -4          0.32          6.05         2.45 o                         
   6 -14  -3         32.74         25.38         1.96 o                         
   6  14  -3         62.32         61.11         2.95 o                         
   6 -14  -2         22.75         12.69         1.84 o                         
   6  14  -2         43.31         37.02         2.87 o                         
   6 -14  -1        754.73        710.63         7.90 o                         
  -6  14   1       1436.53       1620.62        13.14 o                         
   6  14   0          6.71          6.70         2.33 o                         
   6  14   0         12.78         24.27         3.27 o                         
  -6  14  -1        121.40        165.13         5.36 o                         
  -6  14  -1        231.06        337.69         5.21 o                         
  -6  14  -2          3.87          2.96         2.19 o                         
  -6  14  -2          7.37         12.47         2.26 o                         
  -6  14  -3          1.37          3.67         1.33 o                         
  -6 -14  -3          2.60          9.98         2.26 o                         
  -6  14  -4          8.63         10.34         1.44 o                         
  -6  14  -4         16.43         20.21         1.81 o                         
   6  14   5         33.19         36.18         1.88 o                         
   6 -14   6          0.35          0.15         1.73 o                         
  -6  14  -6          0.66          0.78         1.19 o                         
  -6  14  -7        121.44        113.10         5.07 o                         
   6 -15  -7          3.87          3.69         0.75 o                         
   6  15  -7          7.36          8.74         2.49 o                         
   6 -15  -6          6.02          1.19         1.55 o                         
   6 -15  -6         11.45          7.78         2.05 o                         
   6 -15  -5          3.30          1.87         1.19 o                         
   6  15  -5          6.28          0.03         2.32 o                         
   6 -15  -4          8.44         11.70         1.68 o                         
  -6  15   4         16.06         19.16         2.11 o                         
   6  15  -3         57.70         50.73         2.89 o                         
   6  15  -3        109.82        118.26         3.57 o                         
   6 -15  -2         54.64         38.19         2.31 o                         
   6  15  -2        104.00        100.54         3.53 o                         
   6 -15  -1          9.27         25.89         2.20 o                         
  -6  15   1         17.65         53.52         3.27 o                         
   6  15   0        332.83        414.69         6.81 o                         
  -6  15   0        633.50        796.26        10.01 o                         
  -6  15  -1        393.12        376.51         6.13 o                         
  -6  15  -1        748.25        828.13         8.09 o                         
  -6  15  -2         11.67         13.63         1.63 o                         
  -6  15  -3          8.99         13.25         1.83 o                         
  -6  15  -3         17.12         21.74         2.57 o                         
  -6  15  -4          0.15         -0.21         1.49 o                         
   6  15   4          0.29          5.06         2.61 o                         
   6  15   5         20.86         19.86         1.42 o                         
   6 -15   6         11.96         12.25         1.85 o                         
  -6 -15  -6         22.77         27.59         2.77 o                         
   6  16  -6          7.24          4.24         1.46 o                         
   6 -16  -6         13.79          9.97         2.18 o                         
   6 -16  -5         37.86         39.22         1.82 o                         
   6  16  -5         72.07         83.52         2.71 o                         
   6 -16  -4         29.51         28.95         2.34 o                         
  -6  16   4         56.17         63.14         3.07 o                         
   6  16  -3         16.47         15.50         2.03 o                         
  -6  16   3         31.35         38.24         2.05 o                         
   6 -16  -2         15.07         13.82         1.71 o                         
  -6  16   2         28.68         33.50         2.93 o                         
   6 -16  -1        127.18        119.50         3.99 o                         
   6 -16  -1        242.06        288.97         5.24 o                         
   6  16   0        232.16        230.14         5.16 o                         
  -6  16   0        441.88        525.21         6.66 o                         
   6 -16   1          7.08         12.35         1.78 o                         
  -6  16  -1         13.47         26.19         2.86 o                         
   6 -16   2         22.38         26.39         1.93 o                         
  -6  16  -2         42.61         59.16         4.90 o                         
   6 -16   3          9.83         10.61         2.14 o                         
   6  16   3         18.72         11.55         2.15 o                         
   6 -16   4          8.61          7.64         1.52 o                         
   6  16   4         16.39          8.12         1.54 o                         
   6 -16   5         27.93         21.88         2.81 o                         
   6  16   5         53.16         57.52         2.29 o                         
  -6 -16  -6         25.35         27.49         3.07 o                         
   6  17  -6          8.03          7.56         0.98 o                         
   6 -17  -6         15.29         13.06         1.83 o                         
   6 -17  -5          2.07          0.55         0.67 o                         
   6 -17  -5          3.93          2.07         1.84 o                         
   6 -17  -4         35.09         41.05         2.43 o                         
   6 -17  -4         66.79         77.32         5.38 o                         
  -6 -17   3        134.82        122.25         4.41 o                         
  -6  17   3        256.61        305.14         4.79 o                         
   6 -17  -2         32.57         30.95         2.01 o                         
  -6  17   2         62.00         70.71         3.40 o                         
   6 -17  -1          1.10          6.81         1.61 o                         
  -6  17   1          2.09         12.60         2.11 o                         
   6  17   0         15.66         20.93         1.87 o                         
  -6  17   0         29.80         36.53         2.73 o                         
   6 -17   1         96.35         92.12         3.54 o                         
   6  17   1        183.40        207.82         6.59 o                         
   6 -17   2         75.22         76.32         2.57 o                         
  -6 -17  -2        143.17        162.93         8.52 o                         
   6 -17   3         25.37         26.08         2.17 o                         
  -6  17  -3         48.29         46.35         2.70 o                         
   6 -17   4          0.28         -0.44         1.11 o                         
  -6 -17  -4          0.53         -0.79         3.07 o                         
   6 -17   5          3.98          3.53         1.14 o                         
  -6  17  -5          7.58          9.84         2.01 o                         
  -6 -17  -6         45.01         43.12         2.79 o                         
   6  18  -5         14.50         17.70         1.62 o                         
   6 -18  -5         27.60         38.15         2.08 o                         
   6 -18  -4         39.79         39.12         1.67 o                         
   6 -18  -4         75.74         95.31         2.99 o                         
   6 -18  -3         20.40         18.53         2.31 o                         
  -6  18   3         38.83         53.27         2.55 o                         
   6 -18  -2         87.94         81.54         3.14 o                         
  -6  18   2        167.38        188.88         3.94 o                         
   6  18  -1         44.42         44.75         2.55 o                         
  -6  18   1         84.55        108.87         3.27 o                         
   6 -18   0          3.26          0.89         1.21 o                         
  -6  18   0          6.20          3.06         2.21 o                         
   6 -18   1          3.76          4.02         1.40 o                         
   6  18   1          7.16         11.00         2.99 o                         
  -6  18  -2         49.28         54.54         2.09 o                         
  -6 -18  -2         93.80        116.09         5.11 o                         
   6 -18   3         33.39         33.97         1.68 o                         
  -6 -18  -3         63.55         53.08         3.71 o                         
   6 -18   4         27.92         26.93         1.40 o                         
  -6 -18  -4         53.15         51.99         2.46 o                         
  -6 -18  -5         28.25         23.08         2.92 o                         
   6  19  -5          4.02          1.62         0.92 o                         
   6 -19  -5          7.64          4.93         1.50 o                         
   6 -19  -4          8.45          8.92         0.91 o                         
   6 -19  -4         16.09         26.61         2.01 o                         
   6 -19  -3         91.59         87.81         2.41 o                         
   6  19  -3        174.33        191.24         4.09 o                         
  -6 -19   2         45.19         48.92         2.97 o                         
  -6  19   2         86.02        120.25         3.04 o                         
  -6 -19   1          5.34          5.72         1.31 o                         
   6  19  -1         10.17         14.58         1.80 o                         
   6 -19   0          0.74          2.11         1.24 o                         
   6 -19   0          1.40         -0.72         2.42 o                         
   6 -19   1          9.15          8.72         1.32 o                         
   6  19   1         17.41         19.23         2.25 o                         
  -6  19  -2          0.31         -0.79         1.16 o                         
   6 -19   2          0.60          2.11         1.87 o                         
   6 -19   3         50.39         52.46         2.22 o                         
  -6 -19  -3         95.92        109.18         4.11 o                         
   6 -19   4          5.44          4.83         0.88 o                         
  -6  19  -4         10.36          3.55         2.65 o                         
  -6 -19  -5         12.45          9.24         1.82 o                         
   6  20  -4          9.56          8.87         1.10 o                         
   6 -20  -4         18.19         14.59         1.50 o                         
   6  20  -3          0.08         -0.43         1.04 o                         
   6  20  -3          0.16         -0.73         2.89 o                         
   6 -20  -2         12.15          5.85         1.25 o                         
   6  20  -2         23.13         16.51         2.28 o                         
  -6  20   1          9.21          8.69         1.17 o                         
   6  20  -1         17.53         18.20         2.75 o                         
   6 -20   0         26.37         29.49         1.47 o                         
   6  20   0         50.18         69.42         2.89 o                         
   6 -20   1          1.57          0.49         1.14 o                         
   6  20   1          2.99          1.42         1.43 o                         
   6 -20   2          2.60          1.49         1.00 o                         
  -6 -20  -2          4.94          4.53         2.37 o                         
   6 -20   3          0.74          0.78         0.79 o                         
  -6 -20  -3          1.41          3.32         1.96 o                         
  -6 -20  -4         17.95         18.60         1.94 o                         
   6  21  -3          1.17          0.38         0.70 o                         
   6 -21  -3          2.23          2.81         1.60 o                         
   6 -21  -2          6.46          5.13         0.85 o                         
  -6  21   2         12.29         13.54         1.58 o                         
  -6 -21   1          4.27          4.58         1.10 o                         
  -6  21   1          8.13         16.66         1.69 o                         
   6 -21   0          4.91          3.89         1.07 o                         
  -6  21   0          9.34          7.34         1.42 o                         
   6 -21   1          0.33         -0.74         1.24 o                         
   6  21   1          0.64         -0.95         1.99 o                         
   6 -21   2          5.74          5.18         1.25 o                         
   6  21   2         10.93          9.14         1.61 o                         
  -6 -21  -3          6.87          9.09         1.25 o                         
   6  21   3         13.08         18.02         1.68 o                         
   6 -22  -2          1.43          1.73         0.98 o                         
   6 -22  -1          6.15          3.58         1.16 o                         
   6  22  -1         11.70         11.59         1.41 o                         
   6 -22   0          0.95         -1.05         1.11 o                         
   6  22   0          1.81          0.39         2.00 o                         
  -6 -22  -1          2.44          1.22         1.23 o                         
   6  22   1          4.65          6.00         1.60 o                         
  -6  22  -2          0.09         -0.47         1.15 o                         
   7   0  -8         39.51         40.80         2.39 o                         
   7   0  -8         54.86         66.06         4.83 o                         
   7   0  -6        229.91        255.65         3.66 o                         
   7   0  -4          3.05          4.91         3.53 o                         
   7   0  -4          5.81         23.71         1.83 o                         
  -7   0   2       7336.85       7633.65        23.00 o                         
   7   0   0       4386.97       4934.86        17.16 o                         
  -7   0  -2        369.54        418.52         7.99 o                         
  -7   0  -4        167.30        180.94         4.77 o                         
  -7   0  -6         39.37         36.96         2.60 o                         
  -7   0  -8          4.11          0.61         1.96 o                         
   7  -1  -9         50.37         49.09         1.35 o                         
   7   1  -9         55.34         44.32         3.08 o                         
   7   1  -8         16.99         20.41         1.13 o                         
   7  -1  -8         52.68         60.20         5.27 o                         
   7   1  -8         36.58         39.61         4.42 o                         
   7  -1  -7         34.75         53.43         1.56 o                         
   7   1  -7         46.15         60.35         3.23 o                         
   7   1  -6        137.05        110.74         4.29 o                         
   7  -1  -6        260.85        265.53         3.04 o                         
  -7   1   5         82.11         73.01         3.03 o                         
   7  -1  -5        156.29        147.96         2.08 o                         
  -7  -1   4        699.41        598.73        12.82 o                         
   7  -1  -4       1331.24       1337.60         5.36 o                         
  -7   1   3       1847.62       1867.67         6.59 o                         
  -7   1   2        321.12        311.64         3.81 o                         
  -7  -1   1       2440.27       2637.48         9.26 o                         
  -7  -1   0        228.22        258.41         3.09 o                         
  -7   1  -1        145.30        171.66         2.84 o                         
  -7   1  -2         75.55         75.24         2.59 o                         
   7   1   3       1129.21       1137.80         8.59 o                         
  -7   1  -4          1.80          0.49         1.32 o                         
  -7   1  -5        130.06        114.76         2.91 o                         
  -7  -1  -6         20.13         13.33         1.63 o                         
  -7  -1  -7          0.09          0.13         1.48 o                         
  -7  -1  -8          4.85          2.10         0.92 o                         
   7   2  -9          5.50          3.60         1.24 o                         
   7  -2  -9         51.00         37.89         1.69 o                         
   7  -2  -8         21.68         29.76         1.05 o                         
   7  -2  -8         37.03         52.25         5.07 o                         
   7   2  -8         42.70         46.72         4.77 o                         
   7   2  -7         12.62         11.56         1.00 o                         
   7  -2  -7         44.01         50.40         3.29 o                         
   7   2  -7         16.64         17.64         3.15 o                         
   7   2  -6          2.21          3.47         1.26 o                         
   7  -2  -6          4.20          6.71         1.54 o                         
  -7   2   5        327.66        299.49         4.47 o                         
   7  -2  -5        623.66        651.73         4.08 o                         
   7   2  -4          0.76         -0.06         1.59 o                         
  -7   2   4          1.45          6.71         1.44 o                         
   7   2  -3        741.86        720.20        10.29 o                         
  -7   2   3       1412.04       1491.15         6.37 o                         
  -7   2   2        343.89        361.22         4.15 o                         
   7   2  -1         22.94         28.61         1.73 o                         
  -7  -2   0         33.15         43.06         1.66 o                         
  -7   2  -1        642.42        651.19         5.26 o                         
  -7   2  -2        606.59        643.88         6.66 o                         
  -7   2  -3         87.44        100.78         2.90 o                         
  -7   2  -4        372.19        355.58         4.23 o                         
  -7   2  -5        149.15        129.94         2.73 o                         
  -7  -2  -6        147.08        134.11         2.91 o                         
  -7  -2  -7         14.24         14.46         1.35 o                         
  -7   2  -8          8.79          2.03         1.19 o                         
   7   3  -8         23.27         19.69         0.96 o                         
   7  -3  -8         42.85         48.02         2.63 o                         
   7   3  -7          4.46          8.11         0.76 o                         
   7  -3  -7         15.85         20.84         2.85 o                         
   7  -3  -6         12.43          7.77         1.58 o                         
   7  -3  -6         23.65         15.78         1.45 o                         
  -7   3   5          0.85          1.30         2.14 o                         
   7  -3  -5          1.62          3.47         1.20 o                         
   7  -3  -4        205.30        213.66         4.97 o                         
   7   3  -4        390.77        456.66         3.50 o                         
  -7  -3   3        232.31        206.98         4.70 o                         
  -7   3   3        442.17        450.44         3.48 o                         
   7  -3  -2         21.14         22.97         3.12 o                         
  -7   3   2         40.25         35.30         1.45 o                         
   7  -3  -1          2.07         13.48         1.38 o                         
  -7   3   0        338.29        389.25         4.32 o                         
  -7   3  -1        136.56        147.37         2.85 o                         
  -7   3  -2        682.64        661.86         6.40 o                         
  -7   3  -3        667.20        693.18         6.17 o                         
  -7  -3  -4          2.20          2.97         1.17 o                         
  -7  -3  -5        272.24        268.44         3.57 o                         
  -7  -3  -6        156.50        162.28         3.07 o                         
  -7  -3  -7         61.56         58.67         1.93 o                         
  -7   3  -8         28.19         30.19         2.48 o                         
   7   4  -8          0.64          0.64         0.33 o                         
   7   4  -7         22.55         18.73         0.84 o                         
   7  -4  -6         23.15         25.77         1.49 o                         
   7   4  -6         44.07         41.60         1.77 o                         
  -7   4   5        114.33        120.50         3.13 o                         
   7  -4  -5        217.61        219.97         2.81 o                         
   7   4  -4          1.55          1.59         1.49 o                         
   7   4  -4          2.95          6.31         1.36 o                         
   7   4  -3          9.80          6.55         1.27 o                         
   7   4  -3         18.65         13.34         1.28 o                         
   7  -4  -2         12.29         20.43         3.22 o                         
  -7   4   2         23.40         32.00         1.96 o                         
  -7  -4   1        934.26       1034.80         6.21 o                         
   7  -4   0        218.20        246.03         3.34 o                         
  -7   4  -1        753.86        766.76         5.69 o                         
  -7   4  -2        339.57        357.70         5.07 o                         
  -7   4  -3       1187.70       1211.42         8.09 o                         
  -7  -4  -4        110.70        132.23         2.79 o                         
  -7  -4  -5         23.38         26.99         1.64 o                         
  -7  -4  -6        150.18        135.49         2.74 o                         
  -7  -4  -7        247.46        278.56         3.86 o                         
  -7   4  -8          0.57          1.62         1.79 o                         
  -7   4  -8          1.09          3.44         2.07 o                         
   7  -5  -8          2.86          7.26         0.65 o                         
   7   5  -7          8.34         12.98         0.72 o                         
   7  -5  -6         59.20         48.73         1.92 o                         
   7  -5  -6        112.69        101.46         2.63 o                         
  -7   5   5         22.55         22.23         1.81 o                         
   7  -5  -5         42.91         39.60         1.68 o                         
   7  -5  -4         32.29         36.87         1.98 o                         
  -7   5   4         61.47         66.03         1.95 o                         
   7   5  -3          0.94          2.52         0.99 o                         
   7  -5  -3          1.79         11.18         1.98 o                         
   7  -5  -2        179.67        189.95         7.51 o                         
   7   5  -2        341.97        371.48         4.70 o                         
  -7  -5   1          4.45          7.89         1.30 o                         
  -7   5   0       2512.10       2908.14        10.83 o                         
  -7   5  -1          1.61          4.50         1.19 o                         
  -7   5  -2       1602.96       1592.14        11.05 o                         
  -7   5  -3         18.55         34.03         2.00 o                         
  -7  -5  -4        284.59        286.29         3.95 o                         
  -7  -5  -5         98.36         91.82         2.39 o                         
  -7  -5  -6        268.84        294.60         4.21 o                         
  -7  -5  -7          0.85          1.61         1.29 o                         
  -7   5  -8        131.28        134.96         4.52 o                         
   7  -6  -8          5.33          4.41         0.56 o                         
   7  -6  -7          0.34          2.25         0.66 o                         
   7  -6  -6         12.91         15.90         1.19 o                         
   7  -6  -6         24.57         23.18         2.60 o                         
  -7   6   5        129.72        141.11         2.45 o                         
   7  -6  -5        246.91        292.08         3.67 o                         
   7   6  -4         18.64         18.97         1.54 o                         
  -7   6   4         35.47         44.79         1.84 o                         
   7  -6  -3         44.22         37.82         4.12 o                         
   7   6  -3         84.17         89.85         2.50 o                         
   7  -6  -2         15.29         10.22         3.10 o                         
   7   6  -2         29.11         28.54         1.96 o                         
  -7   6   1        210.63        280.23         3.04 o                         
  -7   6   0        100.11         92.90         2.55 o                         
   7   6   1       1091.10       1156.05         6.80 o                         
  -7   6  -2         17.77         24.43         3.98 o                         
  -7   6  -2         33.83         43.57         2.11 o                         
  -7   6  -3        435.04        520.38         6.06 o                         
  -7  -6  -4       1129.12       1062.35         7.74 o                         
  -7  -6  -5          1.06          5.05         1.13 o                         
  -7   6  -6        183.83        201.14         3.72 o                         
  -7  -6  -7        175.86        209.32         4.63 o                         
  -7   6  -8         12.96         14.07         2.11 o                         
   7  -7  -8          1.17          3.70         0.50 o                         
   7   7  -7         42.54         36.48         1.04 o                         
   7  -7  -6        179.84        190.86         2.75 o                         
   7  -7  -6        342.30        395.38         5.47 o                         
   7  -7  -5         38.52         33.87         1.32 o                         
   7  -7  -5         73.31         79.47         2.45 o                         
   7   7  -4        226.60        223.44         4.62 o                         
   7  -7  -4        431.31        490.59         4.41 o                         
   7  -7  -3         41.83         33.14         4.12 o                         
   7  -7  -3         79.62         70.73         2.22 o                         
   7  -7  -2        112.67         96.82         3.74 o                         
   7  -7  -2        214.46        208.19         3.14 o                         
  -7  -7   1         59.64         59.50         5.04 o                         
  -7   7   1        113.52        115.94         2.06 o                         
  -7   7   0         39.03         64.51         2.08 o                         
  -7  -7  -1        453.21        450.75         4.39 o                         
  -7   7  -2         83.03         93.94         2.63 o                         
  -7   7  -3         35.86         22.63         1.99 o                         
  -7  -7  -4         63.95         65.24         2.13 o                         
  -7   7  -5       1050.01       1121.15         7.03 o                         
  -7  -7  -6         35.54         52.45         2.06 o                         
  -7   7  -7          6.39          9.71         1.33 o                         
  -7   7  -8         37.90         37.50         4.21 o                         
   7  -8  -8         32.55         34.14         1.11 o                         
   7  -8  -7         32.13         26.68         0.87 o                         
   7  -8  -6         23.31         22.87         1.12 o                         
   7  -8  -6         44.37         45.19         3.06 o                         
   7  -8  -5        116.24        126.22         2.66 o                         
   7  -8  -5        221.24        267.44         3.54 o                         
   7  -8  -4        201.89        180.31         3.39 o                         
  -7   8   4        384.27        387.63         4.07 o                         
   7  -8  -3        267.01        264.44         6.92 o                         
   7   8  -3        508.22        497.53         4.56 o                         
   7  -8  -2        614.09        526.22         8.68 o                         
   7   8  -2       1168.83       1126.55         7.02 o                         
   7  -8  -1         95.30         76.21         5.46 o                         
  -7   8   1        181.38        149.62         2.50 o                         
  -7   8   0         48.00         48.73         4.06 o                         
  -7   8   0         91.35         91.95         2.36 o                         
  -7   8  -1         13.10         24.80         1.61 o                         
  -7   8  -2         28.89         25.85         7.09 o                         
  -7   8  -2         54.98         60.96         1.82 o                         
  -7   8  -3         26.50         25.44         1.46 o                         
  -7   8  -4        175.46        166.05         2.86 o                         
  -7   8  -5          0.74          5.15         1.22 o                         
  -7  -8  -6        174.67        184.61         3.16 o                         
  -7   8  -7          6.94         10.75         2.13 o                         
  -7   8  -8          6.25          5.46         1.88 o                         
   7  -9  -8          1.41          2.12         0.73 o                         
   7  -9  -7         66.12         16.60         0.71 o                         
   7   9  -6          0.30          0.22         0.84 o                         
   7  -9  -6          0.57          2.92         2.56 o                         
   7  -9  -5         34.08         29.09         1.45 o                         
   7  -9  -5         64.87         75.64         2.42 o                         
   7   9  -4         16.85         28.44         1.51 o                         
  -7   9   4         32.07         51.73         2.72 o                         
   7  -9  -3        159.61        130.03         3.52 o                         
   7   9  -3        303.79        283.79         4.34 o                         
   7  -9  -2         52.16         43.79         3.25 o                         
   7   9  -2         99.28        104.55         2.70 o                         
  -7  -9   1        799.21        725.56        10.07 o                         
  -7   9   1       1521.20       1512.98         8.26 o                         
  -7   9   0         80.87         72.05         4.69 o                         
  -7   9   0        153.92        151.03         2.66 o                         
  -7   9  -1         75.31         83.15         3.44 o                         
  -7   9  -1        143.34        176.48         3.10 o                         
  -7   9  -2          1.53          2.40         2.51 o                         
  -7   9  -2          2.90          4.23         1.05 o                         
  -7   9  -3          3.30          1.43         2.84 o                         
  -7   9  -3          6.27          4.85         1.14 o                         
  -7   9  -4          1.30         -0.20         1.31 o                         
  -7   9  -5        382.75        406.27         4.07 o                         
  -7   9  -6          2.81          0.37         1.66 o                         
  -7  -9  -7          1.01          1.66         1.69 o                         
  -7   9  -8          0.60          2.02         1.97 o                         
   7 -10  -8         46.91         43.53         1.42 o                         
   7 -10  -7         24.16         15.19         0.81 o                         
   7 -10  -6         11.68         12.92         1.77 o                         
   7 -10  -6         22.23         29.99         2.26 o                         
   7  10  -5         74.02         57.44         2.12 o                         
   7 -10  -5        140.88        123.97         2.74 o                         
  -7  10   4         48.87         46.76         2.33 o                         
   7  10  -4         93.01         96.14         3.24 o                         
   7 -10  -3          0.27         -1.70         1.70 o                         
  -7  10   3          0.52         -0.09         3.67 o                         
   7 -10  -2        164.68        145.40         4.23 o                         
   7  10  -2        313.44        329.33         5.49 o                         
   7  10  -1        128.67        124.85         4.16 o                         
  -7  10   1        244.90        282.38         4.50 o                         
   7 -10   0        153.47        198.69         8.60 o                         
  -7  10   0        292.12        323.38         4.17 o                         
  -7  10  -1        103.06        110.89         6.68 o                         
  -7  10  -1        196.17        182.18         3.33 o                         
  -7  10  -2         44.34         42.94         4.75 o                         
   7 -10   2         84.40         70.84         2.35 o                         
  -7  10  -3         21.22         38.31         4.74 o                         
  -7  10  -3         40.40         49.13         2.44 o                         
  -7  10  -4        256.01        270.64         4.58 o                         
  -7  10  -5          2.37          0.62         2.52 o                         
  -7  10  -5          4.51          6.40         1.84 o                         
  -7  10  -6         18.42         26.46         1.82 o                         
  -7  10  -7         20.10         13.10         2.46 o                         
   7 -11  -7         24.62          8.30         0.54 o                         
   7  11  -6         99.65         87.65         2.32 o                         
   7 -11  -6        189.67        197.08         4.56 o                         
   7  11  -5          7.23          9.23         2.03 o                         
  -7  11   5         13.77         18.81         1.61 o                         
   7 -11  -4         53.26         42.96         4.88 o                         
   7  11  -4        101.36         96.92         2.75 o                         
   7 -11  -3         19.50         14.93         2.42 o                         
   7  11  -3         37.11         32.11         2.71 o                         
   7 -11  -2          1.40         -0.59         1.57 o                         
   7  11  -2          2.66          3.88         2.31 o                         
   7  11  -1        117.18        118.57         3.94 o                         
  -7  11   1        223.03        264.21         4.59 o                         
  -7  11   0          4.74         10.64         2.90 o                         
   7  11   0          9.02          9.34         1.61 o                         
  -7  11  -1         51.70         70.35         4.00 o                         
  -7  11  -1         98.40        104.07         2.58 o                         
  -7  11  -2         22.95         17.93         2.74 o                         
  -7  11  -2         43.68         32.63         2.07 o                         
  -7  11  -3          0.36          1.51         1.65 o                         
  -7  11  -3          0.69          0.35         2.98 o                         
  -7  11  -4         41.56         52.64         5.27 o                         
  -7  11  -4         79.10         85.41         3.01 o                         
   7 -11   5         41.53         57.45         4.41 o                         
  -7  11  -5         79.04         89.63         3.39 o                         
  -7  11  -6          0.15          3.44         2.26 o                         
  -7  11  -7         11.13         16.11         1.96 o                         
   7 -12  -7         50.19         46.44         1.60 o                         
   7  12  -6         54.50         58.33         1.84 o                         
   7 -12  -6        103.73        125.20         4.58 o                         
   7  12  -5        109.09        111.57         3.19 o                         
  -7  12   5        207.65        219.79         3.13 o                         
   7 -12  -4          0.82          0.34         1.63 o                         
   7  12  -4          1.55          1.65         1.52 o                         
   7 -12  -3         16.32         17.19         2.16 o                         
   7  12  -3         31.06         30.64         3.05 o                         
   7 -12  -2         72.48         57.04         2.69 o                         
   7  12  -2        137.96        124.20         3.62 o                         
   7 -12  -1         10.03         11.40         1.55 o                         
  -7  12   1         19.10         17.58         2.16 o                         
  -7  12   0         68.64         75.11         4.71 o                         
   7  12   0        130.65        161.21         3.29 o                         
  -7  12  -1         52.19         56.35         3.75 o                         
  -7  12  -1         99.34         96.01         2.45 o                         
  -7  12  -2          2.94          4.64         2.34 o                         
  -7  12  -2          5.60          7.69         1.71 o                         
  -7  12  -3         32.26         23.42         2.88 o                         
  -7  12  -3         61.40         40.52         2.07 o                         
  -7  12  -4        258.27        298.19         6.95 o                         
  -7  12  -4        491.59        479.17         5.77 o                         
   7 -12   5         10.83         13.07         2.62 o                         
  -7  12  -5         20.60         19.74         1.86 o                         
   7  12   6          7.07         15.47         2.40 o                         
  -7  12  -7         16.93         11.18         1.58 o                         
   7 -13  -7          6.33          6.55         0.75 o                         
   7  13  -6         23.86         21.69         1.16 o                         
   7 -13  -6         45.42         49.27         3.22 o                         
   7  13  -5         18.68         19.82         1.50 o                         
   7 -13  -5         35.56         36.20         1.96 o                         
   7 -13  -4         97.38         91.57         2.58 o                         
  -7  13   4        185.34        189.80         3.65 o                         
   7 -13  -3         14.89          9.52         1.79 o                         
   7  13  -3         28.34         26.75         2.50 o                         
   7 -13  -2          1.59          6.40         1.66 o                         
   7  13  -2          3.03         14.86         1.93 o                         
   7 -13  -1         31.44         34.45         1.86 o                         
  -7  13   1         59.84         69.95         3.23 o                         
   7 -13   0        131.51        135.50         3.89 o                         
   7  13   0        250.32        293.36         4.78 o                         
  -7  13  -1          0.15          1.78         1.63 o                         
  -7  13  -1          0.29          6.60         1.83 o                         
  -7  13  -2        492.85        545.81         8.34 o                         
  -7  13  -2        938.08        908.02         8.03 o                         
  -7  13  -3         37.78         40.91         2.66 o                         
  -7  13  -3         71.90         67.37         2.73 o                         
   7  13   4          3.88          1.92         1.23 o                         
  -7  13  -4          7.39          8.74         1.69 o                         
  -7  13  -5        151.33        173.35         3.30 o                         
  -7  13  -6          6.20          5.96         1.41 o                         
  -7 -13  -7          2.93          4.21         1.69 o                         
   7  14  -6          3.97         -0.31         0.35 o                         
   7 -14  -6          7.56          8.83         2.31 o                         
   7 -14  -5         45.80         41.85         1.38 o                         
   7 -14  -5         87.18         87.78         2.90 o                         
   7 -14  -4         14.58         13.80         1.56 o                         
   7  14  -4         27.76         25.93         1.69 o                         
   7 -14  -3         12.41         12.46         1.97 o                         
   7  14  -3         23.63         26.61         2.46 o                         
   7 -14  -2          0.34          1.13         1.10 o                         
   7  14  -2          0.64         -1.20         2.20 o                         
   7 -14  -1        107.72        122.45         4.02 o                         
  -7  14   1        205.04        274.28         4.05 o                         
   7 -14   0         34.67         29.79         2.31 o                         
   7  14   0         66.00         60.80         3.10 o                         
   7  14   1        640.46        694.02         7.02 o                         
  -7  14  -1       1219.03       1387.30        11.42 o                         
  -7  14  -2         18.57         14.83         2.60 o                         
  -7  14  -2         35.34         42.22         2.46 o                         
  -7  14  -3         12.53         13.41         1.91 o                         
  -7  14  -3         23.85         15.54         2.33 o                         
  -7  14  -4          2.33          2.42         0.95 o                         
  -7 -14  -4          4.44          6.19         2.18 o                         
   7  14   5         46.67         37.19         2.16 o                         
   7 -14   6          0.04          2.94         1.63 o                         
  -7 -14  -6          0.08          0.04         1.91 o                         
   7 -15  -6          7.51          5.40         0.90 o                         
   7  15  -6         14.30         11.87         2.99 o                         
   7  15  -5          0.17          0.33         0.73 o                         
   7 -15  -5          0.32          0.99         1.95 o                         
   7 -15  -4         12.37         11.13         1.33 o                         
   7  15  -4         23.54         17.67         1.67 o                         
   7 -15  -3         53.83         45.35         4.23 o                         
   7  15  -3        102.45        116.10         3.11 o                         
   7 -15  -2          0.13          2.30         1.30 o                         
   7  15  -2          0.25          0.66         2.05 o                         
   7 -15  -1          0.03         -0.15         1.36 o                         
   7  15  -1          0.05          0.25         2.12 o                         
   7 -15   0         89.01        107.11         3.27 o                         
   7  15   0        169.41        230.36         4.83 o                         
  -7 -15  -1          5.06          6.43         1.44 o                         
  -7  15  -1          9.62         13.17         2.30 o                         
   7 -15   2         98.19         94.94         2.79 o                         
  -7  15  -2        186.89        187.62         4.91 o                         
  -7  15  -3        191.26        214.51         4.07 o                         
  -7 -15  -3        364.04        387.02         6.57 o                         
   7 -15   4          0.71          0.42         0.65 o                         
  -7 -15  -4          1.35          1.97         1.94 o                         
   7 -15   5          0.60          2.20         2.10 o                         
  -7 -15  -5          1.14          2.20         1.78 o                         
  -7 -15  -6         15.94         11.69         2.34 o                         
   7 -16  -6          0.04         -0.79         0.79 o                         
   7  16  -6          0.07          4.70         2.14 o                         
   7 -16  -5          1.95          0.68         0.87 o                         
   7  16  -5          3.72          3.07         3.18 o                         
   7 -16  -4         15.73         14.61         1.17 o                         
   7  16  -4         29.94         32.21         1.52 o                         
   7  16  -3         65.26         79.26         2.22 o                         
   7 -16  -2         36.72         31.72         1.92 o                         
   7  16  -2         69.90         82.19         2.75 o                         
   7 -16  -1          9.91         13.81         1.90 o                         
   7  16  -1         18.87         29.40         1.97 o                         
   7 -16   0          0.13         -0.30         1.08 o                         
   7  16   0          0.24          1.82         1.79 o                         
   7  16   1        101.11        109.48         2.87 o                         
  -7  16  -1        192.45        226.36         4.75 o                         
   7 -16   2        161.49        166.75         3.03 o                         
  -7  16  -2        307.38        307.81         5.93 o                         
   7 -16   3          3.88          5.18         1.85 o                         
  -7 -16  -3          7.39          8.31         2.22 o                         
   7 -16   4         11.61          9.19         2.68 o                         
   7  16   4         22.10         19.14         1.76 o                         
   7 -16   5          0.14          1.44         1.62 o                         
  -7 -16  -5          0.27          2.68         2.49 o                         
   7  17  -5          7.35         10.04         0.99 o                         
   7 -17  -4         19.60         19.36         1.38 o                         
   7 -17  -4         37.31         42.77         2.83 o                         
   7 -17  -3         33.19         32.44         1.54 o                         
   7  17  -3         63.17         70.41         2.51 o                         
   7 -17  -2         73.48         75.12         2.96 o                         
   7  17  -2        139.85        195.41         3.92 o                         
   7 -17  -1         39.36         35.91         1.77 o                         
   7  17  -1         74.92         78.95         2.56 o                         
   7  17   0          3.28          3.91         1.20 o                         
   7  17   0          6.25          9.77         2.29 o                         
   7  17   1          0.11          1.64         1.18 o                         
  -7  17  -1          0.21          5.53         1.71 o                         
  -7  17  -2          1.52          3.05         1.07 o                         
   7 -17   2          2.88          5.26         2.34 o                         
   7 -17   3        127.48        148.74         2.72 o                         
  -7 -17  -3        242.64        271.31         6.16 o                         
   7 -17   4         21.48         21.26         1.89 o                         
  -7 -17  -4         40.88         16.41         1.51 o                         
   7 -18  -4         14.39          6.73         0.97 o                         
   7  18  -4         27.39         36.97         3.40 o                         
   7 -18  -3         39.25         40.03         3.32 o                         
  -7  18   3         74.71        102.44         2.46 o                         
   7 -18  -2         33.42         27.44         1.64 o                         
   7  18  -2         63.61         66.05         2.45 o                         
   7 -18  -1         15.00         14.03         1.36 o                         
   7  18  -1         28.55         32.97         1.99 o                         
   7  18   0         46.63         47.07         2.29 o                         
   7  18   0         88.75        111.07         2.75 o                         
   7 -18   1          2.81          1.85         1.05 o                         
  -7  18  -1          5.36          6.33         1.70 o                         
   7 -18   2          4.44          3.58         1.13 o                         
   7 -18   2          8.46          4.58         1.92 o                         
   7 -18   3          0.35          1.44         0.96 o                         
  -7 -18  -3          0.67          0.39         1.93 o                         
   7 -18   4         21.46         21.42         1.65 o                         
  -7 -18  -4         40.85         34.82         2.95 o                         
   7  19  -4          3.31          4.56         0.98 o                         
   7 -19  -3         18.61         11.76         1.19 o                         
   7  19  -3         35.42         27.44         2.21 o                         
   7 -19  -2         10.76         10.97         1.42 o                         
  -7  19   2         20.48         33.42         2.03 o                         
   7 -19  -1         54.15         49.82         1.57 o                         
  -7  19   1        103.08        106.14         3.45 o                         
   7  19   0         24.66         28.28         1.46 o                         
  -7  19   0         46.93         56.40         2.74 o                         
  -7  19  -1         17.28         19.84         1.20 o                         
   7  19   1         32.89         33.54         1.73 o                         
  -7  19  -2          0.34          0.55         0.77 o                         
  -7  19  -2          0.64         -2.11         2.93 o                         
   7 -19   3          4.25          3.53         0.81 o                         
  -7 -19  -3          8.09          3.89         1.79 o                         
   7 -20  -3          5.48          4.41         1.17 o                         
   7 -20  -2         21.64         12.26         1.23 o                         
   7  20  -2         41.19         29.39         3.51 o                         
  -7 -20   1          1.28          3.91         1.43 o                         
   7  20  -1          2.43          6.15         2.97 o                         
  -7 -20   0         17.76         15.60         1.31 o                         
   7  20   0         33.81         41.85         3.55 o                         
   7 -20   1          4.17          2.98         1.23 o                         
  -7 -20  -1          7.93          7.86         2.20 o                         
   7 -20   2          0.46          0.15         0.76 o                         
  -7  20  -2          0.87         -0.61         2.24 o                         
   7  21  -2          1.07          1.35         1.18 o                         
   7  21  -2          2.04          5.88         2.02 o                         
   7  21  -1          0.05          0.78         0.73 o                         
  -7  21   1          0.10          3.48         1.51 o                         
  -7  21   0          7.87          4.30         1.02 o                         
  -7  21   0         14.98         12.81         2.78 o                         
   7 -21   1          5.85          4.46         1.17 o                         
  -7  21  -1         11.14          6.75         2.35 o                         
   8   0  -8         42.99         47.34         3.42 o                         
   8   0  -8         43.36         52.84         4.32 o                         
   8   0  -6        241.96        272.30         4.50 o                         
   8   0  -6        257.84        290.30        10.09 o                         
  -8   0   4          0.46         -1.34         4.94 o                         
   8   0  -4          0.87          2.78         1.76 o                         
  -8   0   2        576.21        569.15         7.12 o                         
   8   0   0       4682.17       5634.25        19.53 o                         
  -8   0  -2        348.51        371.98         6.93 o                         
  -8   0  -4         10.93          5.84         2.23 o                         
  -8   0  -6        163.36        153.68         4.66 o                         
   8   1  -8          0.41          1.12         1.17 o                         
   8  -1  -8         39.25         37.28         2.32 o                         
   8  -1  -7        139.03          8.89         1.05 o                         
   8   1  -7        166.48        170.89         7.23 o                         
   8  -1  -6         17.58         19.05         1.31 o                         
   8  -1  -6        236.16        264.76         5.79 o                         
   8   1  -6         91.43        122.63         5.48 o                         
   8  -1  -5         41.00         60.69         1.75 o                         
  -8   1   4        268.40        259.02         5.22 o                         
   8  -1  -4        510.87        509.69         4.32 o                         
   8   1  -3         18.72         21.58         1.55 o                         
  -8   1   2       2511.55       2615.03        11.90 o                         
  -8   1   1       2365.48       2664.74         9.41 o                         
  -8  -1   0          1.24          7.95         1.62 o                         
  -8   1  -1        795.44        882.27         6.19 o                         
  -8   1  -2        110.78        117.63         3.20 o                         
  -8   1  -3         36.32         51.56         2.72 o                         
  -8   1  -4         39.00         43.88         2.16 o                         
  -8   1  -5         24.98         19.50         1.80 o                         
  -8  -1  -6          0.02         -0.53         1.51 o                         
  -8  -1  -7        140.96        153.80         3.12 o                         
   8   2  -8          1.72          1.14         1.13 o                         
   8  -2  -8          2.10          5.60         2.97 o                         
   8   2  -8          2.98          5.61         2.92 o                         
   8  -2  -7         30.39         26.48         1.34 o                         
   8  -2  -7        155.98        160.83         4.10 o                         
   8   2  -7         80.80         97.15         6.33 o                         
   8  -2  -6         81.75         97.08         2.12 o                         
   8  -2  -6         97.63        127.82         4.38 o                         
   8   2  -6        118.62        144.55         8.45 o                         
   8   2  -5         37.24         37.67         2.05 o                         
   8  -2  -5         70.88         78.11         2.10 o                         
  -8   2   4         30.92         31.66         2.45 o                         
   8  -2  -4         58.86         49.12         1.77 o                         
   8   2  -3        683.07        708.21         8.82 o                         
  -8   2   3       1300.13       1406.93         6.90 o                         
   8  -2  -2         36.62         27.45         3.67 o                         
  -8   2   2         69.69         67.45         2.61 o                         
  -8   2   1        846.95        860.40         5.62 o                         
  -8  -2   0        601.70        775.54         5.73 o                         
  -8   2  -1         87.55        123.44         2.49 o                         
  -8   2  -2        277.18        291.52         4.27 o                         
  -8   2  -3        156.22        184.60         4.19 o                         
  -8   2  -4         10.57          7.80         1.42 o                         
  -8  -2  -5         47.57         42.02         2.05 o                         
  -8  -2  -6        119.63        120.68         2.53 o                         
  -8  -2  -7         55.31         51.67         1.78 o                         
   8   3  -8          1.39          5.41         0.72 o                         
   8  -3  -8          2.95          9.67         2.97 o                         
   8  -3  -7         55.80         69.27         1.63 o                         
   8  -3  -7         83.25        103.95         4.54 o                         
   8  -3  -6         40.82         36.65         1.21 o                         
   8  -3  -6        114.67        124.70         5.41 o                         
   8  -3  -5          0.14          1.76         1.37 o                         
   8  -3  -5          0.28          1.69         1.51 o                         
  -8   3   4        102.21        105.61         3.61 o                         
   8   3  -4        194.54        203.00         2.48 o                         
  -8  -3   3        153.80        157.42         6.41 o                         
  -8   3   3        292.74        293.65         3.40 o                         
   8  -3  -2        129.14        141.53         3.57 o                         
  -8   3   2        245.79        274.47         3.91 o                         
  -8  -3   1         36.79         15.73         1.53 o                         
  -8   3   0         48.08         69.29         2.31 o                         
  -8   3  -1         17.98         13.53         1.44 o                         
  -8   3  -2        164.44        176.15         3.41 o                         
  -8   3  -3        314.15        349.05         5.58 o                         
  -8  -3  -4        198.47        212.11         3.63 o                         
  -8  -3  -5         19.44         19.53         1.71 o                         
  -8  -3  -6          1.94          2.65         1.09 o                         
  -8  -3  -7        148.26        154.44         2.81 o                         
  -8   3  -8         43.98         37.56         3.09 o                         
   8   4  -8          4.22          4.71         0.61 o                         
   8  -4  -7          2.51          7.25         0.68 o                         
   8  -4  -6         58.28         66.33         1.45 o                         
   8  -4  -5         21.49         18.27         1.43 o                         
   8   4  -5         40.90         36.71         1.85 o                         
   8   4  -4         72.89         63.17         2.73 o                         
  -8   4   4        138.74        126.71         2.27 o                         
   8   4  -3         99.70        103.21         3.14 o                         
   8  -4  -3        189.77        201.73         3.53 o                         
   8  -4  -2         50.65         55.53         4.56 o                         
  -8   4   2         96.40        110.15         2.74 o                         
  -8  -4   1          0.14         24.96         1.75 o                         
  -8   4   0          9.55         21.52         1.65 o                         
  -8   4  -1       1488.92       1603.03         8.82 o                         
  -8   4  -2         13.57         16.24         1.56 o                         
  -8   4  -3        232.96        232.72         4.60 o                         
  -8  -4  -4          8.13          9.86         1.51 o                         
  -8  -4  -5        174.09        155.02         3.31 o                         
  -8  -4  -6         36.52         40.62         2.08 o                         
  -8  -4  -7         19.83         20.07         1.61 o                         
  -8   4  -8         20.29         20.25         2.59 o                         
   8   5  -8         37.02         53.06         1.33 o                         
   8  -5  -7          0.16          1.02         0.56 o                         
   8   5  -6          3.95          7.54         0.74 o                         
   8  -5  -5         13.87         16.64         1.44 o                         
   8  -5  -5         26.39         26.45         1.85 o                         
   8  -5  -4         52.13         50.42         2.01 o                         
  -8   5   4         99.23        106.80         2.19 o                         
   8   5  -3         11.27         10.12         1.75 o                         
   8  -5  -3         21.45         23.93         1.81 o                         
   8  -5  -2          6.33          7.84         3.09 o                         
  -8  -5   2         12.05         12.19         2.11 o                         
   8  -5  -1         23.62         23.09         3.66 o                         
   8   5  -1         44.96         31.11         1.82 o                         
  -8   5   0        147.94        186.47         3.48 o                         
  -8   5  -1         41.82         45.06         1.92 o                         
  -8   5  -2       1737.92       1802.53        10.35 o                         
  -8   5  -3         25.57         25.54         2.10 o                         
  -8  -5  -4        524.51        543.37         5.50 o                         
  -8  -5  -5         50.69         47.63         1.96 o                         
  -8  -5  -6          2.45          0.82         1.29 o                         
  -8  -5  -7          0.35         -0.12         1.34 o                         
   8  -6  -8         13.05         11.45         1.24 o                         
   8  -6  -7         32.06         54.45         1.15 o                         
   8   6  -6          0.07          0.03         0.61 o                         
   8  -6  -5         17.16         13.84         1.23 o                         
   8  -6  -5         32.66         24.40         1.75 o                         
  -8   6   4          3.85          2.60         1.32 o                         
   8   6  -4          7.33          3.21         1.59 o                         
   8  -6  -3         60.82         54.34         2.72 o                         
   8  -6  -3        115.75        120.07         2.76 o                         
  -8  -6   2         70.64         65.05         3.35 o                         
   8  -6  -2        134.45        135.74         3.62 o                         
   8  -6  -1         31.02         33.17         4.23 o                         
  -8   6   1         59.04         60.12         2.12 o                         
  -8   6   0          1.18          1.51         1.71 o                         
  -8   6  -1        117.58        132.37         2.55 o                         
  -8   6  -2         19.29         24.49         1.81 o                         
  -8  -6  -3        784.49        879.37         8.15 o                         
  -8  -6  -4        264.86        252.67         4.25 o                         
  -8   6  -5         76.77         69.28         2.47 o                         
  -8  -6  -6        178.23        170.10         3.35 o                         
   8  -6   7         36.72         36.76         2.50 o                         
   8  -7  -8          3.13          6.61         0.92 o                         
   8  -7  -7          1.42          1.14         0.52 o                         
   8   7  -6          1.28          0.43         0.59 o                         
   8  -7  -5         39.36         38.40         1.85 o                         
   8  -7  -5         74.92         70.08         2.32 o                         
  -8   7   4        252.24        258.34         4.16 o                         
   8  -7  -4        480.11        539.40         4.76 o                         
   8   7  -3          1.67          1.82         2.01 o                         
   8  -7  -3          3.17          5.29         1.65 o                         
  -8  -7   2        332.83        310.51         7.13 o                         
   8   7  -2        633.50        647.02         5.66 o                         
   8  -7  -1        103.21        104.10         6.47 o                         
   8   7  -1        196.45        190.54         2.89 o                         
  -8   7   0         13.09          8.61         2.88 o                         
  -8   7   0         24.92         15.25         1.41 o                         
  -8   7  -1         48.34         48.73         4.99 o                         
  -8   7  -1         92.01         89.47         2.31 o                         
  -8   7  -2         15.25         29.22         4.27 o                         
  -8   7  -2         29.02         36.03         1.85 o                         
  -8  -7  -3        172.39        173.88         4.09 o                         
  -8   7  -4        113.67        135.33         3.31 o                         
  -8   7  -5        257.49        248.84         3.86 o                         
  -8  -7  -6          0.03          0.71         1.08 o                         
  -8   7  -7         79.29         69.99         2.48 o                         
   8  -8  -7          0.03          2.05         0.60 o                         
   8  -8  -6         40.36         39.78         1.10 o                         
   8   8  -5         34.59         35.17         1.74 o                         
   8  -8  -5         65.84         72.33         2.32 o                         
   8  -8  -4         30.37         34.56         1.51 o                         
   8  -8  -4         57.81         76.34         2.76 o                         
   8   8  -3        254.34        257.42         5.04 o                         
   8   8  -3        484.10        523.25         4.70 o                         
   8  -8  -2        361.94        302.96         6.72 o                         
   8   8  -2        688.91        696.11         5.44 o                         
   8  -8  -1        303.63        359.47        11.27 o                         
   8   8  -1        577.91        602.19         5.06 o                         
  -8   8   0        222.54        234.59         6.21 o                         
  -8   8   0        423.57        429.35         4.03 o                         
  -8   8  -1         10.17         23.16         1.51 o                         
  -8   8  -2        223.82        211.55        17.10 o                         
  -8   8  -2        426.02        412.79         4.45 o                         
  -8  -8  -3         17.79         35.41         1.92 o                         
  -8   8  -4        308.41        304.18         3.94 o                         
  -8   8  -5         41.60         38.78         1.78 o                         
  -8  -8  -6        115.98        117.03         2.57 o                         
  -8  -8  -7         16.83         19.34         2.53 o                         
   8  -9  -7         29.65         28.55         1.01 o                         
   8  -9  -6          0.91          0.34         0.66 o                         
   8  -9  -5         75.07         79.23         2.15 o                         
   8  -9  -5        142.88        159.34         2.89 o                         
   8   9  -4          0.17          5.24         1.08 o                         
   8  -9  -4          0.32         25.03         2.24 o                         
   8  -9  -3         95.49         67.15         2.01 o                         
   8   9  -3        181.75        149.36         3.86 o                         
   8  -9  -2         50.64         60.49         2.77 o                         
   8   9  -2         96.38        116.10         2.86 o                         
   8  -9  -1        342.19        338.13         7.57 o                         
   8   9  -1        651.32        695.31         5.79 o                         
  -8   9   0         51.78         52.77         4.45 o                         
   8   9   0         98.55        100.26         2.29 o                         
  -8   9  -1        313.19        283.55         8.23 o                         
   8   9   1        596.12        602.36         5.61 o                         
  -8   9  -2         35.95         26.39         2.99 o                         
  -8   9  -2         68.42         44.39         2.07 o                         
  -8   9  -3        194.12        194.39         2.80 o                         
  -8   9  -4         39.71         38.98         1.82 o                         
  -8   9  -5        150.39        176.88         7.67 o                         
  -8   9  -5        286.25        303.34         5.18 o                         
  -8   9  -6          2.56         10.18         1.74 o                         
  -8   9  -7          8.43          6.60         1.87 o                         
   8 -10  -7          7.58          8.48         0.67 o                         
   8 -10  -6         40.13         48.03         1.37 o                         
   8  10  -5         59.53         54.16         3.43 o                         
  -8  10   5        113.31        112.43         2.35 o                         
   8  10  -4         51.12         70.09         2.29 o                         
   8 -10  -4         97.29        132.91         3.19 o                         
   8  10  -3         46.95         37.70         2.27 o                         
   8  10  -3         89.37         70.09         2.73 o                         
   8 -10  -2        229.61        215.37         4.04 o                         
   8  10  -2        437.04        466.79         6.01 o                         
   8 -10  -1         10.40         15.88         1.79 o                         
   8  10  -1         19.80         26.80         2.11 o                         
  -8  10   0        124.35        137.77         9.63 o                         
   8  10   0        236.69        288.42         4.22 o                         
  -8  10  -1         10.07          8.77         2.22 o                         
  -8  10  -1         19.17         16.89         1.78 o                         
  -8  10  -2        136.59        175.83         6.03 o                         
  -8  10  -2        259.98        272.22         5.36 o                         
  -8  10  -3        134.66        124.71         7.43 o                         
  -8  10  -3        256.31        222.70         4.02 o                         
  -8  10  -4          4.91          7.18         3.27 o                         
  -8  10  -4          9.34          8.81         1.98 o                         
  -8  10  -5         68.12         61.10         2.67 o                         
   8 -10   6         39.39         48.25         3.16 o                         
  -8  10  -6         74.97         86.76         3.64 o                         
  -8  10  -7          0.07         -0.65         1.31 o                         
   8 -11  -7         20.21         18.95         0.83 o                         
   8 -11  -6         54.47         53.78         1.34 o                         
   8  11  -5         52.38         56.42         2.07 o                         
  -8  11   5         99.69        128.11         2.65 o                         
   8 -11  -4        215.43        178.41         5.53 o                         
   8 -11  -4        410.05        408.85         4.41 o                         
   8  11  -3          6.70         14.54         1.93 o                         
   8  11  -3         12.76         24.29         2.35 o                         
   8 -11  -2          0.57         -1.31         1.31 o                         
   8  11  -2          1.09          3.42         2.08 o                         
   8 -11  -1         73.61         72.65         3.34 o                         
   8  11  -1        140.11        177.63         3.65 o                         
  -8  11   0          1.70         -1.04         2.79 o                         
   8  11   0          3.24          2.14         1.77 o                         
  -8  11  -1         56.15         74.50         3.90 o                         
  -8  11  -1        106.87        123.77         2.91 o                         
  -8  11  -2          0.16          0.90         2.17 o                         
  -8  11  -2          0.30          1.51         1.89 o                         
  -8  11  -3         81.29        113.42         4.80 o                         
  -8  11  -3        154.73        159.03         3.58 o                         
  -8  11  -4         20.84         23.12         2.60 o                         
  -8  11  -4         39.67         40.80         2.93 o                         
   8 -11   5         67.65         89.60         4.78 o                         
  -8  11  -5        128.76        146.81         4.06 o                         
  -8  11  -6         14.04          2.71         2.01 o                         
   8  11   6         26.73         22.14         2.07 o                         
   8 -12  -6          7.63          8.98         0.72 o                         
   8  12  -5        145.38        127.75         2.69 o                         
  -8  12   5        276.72        282.21         3.33 o                         
   8 -12  -4        118.63        128.23         4.70 o                         
  -8  12   4        225.81        293.00         3.18 o                         
   8 -12  -3        150.76        114.11         4.34 o                         
   8  12  -3        286.94        293.24         3.85 o                         
   8 -12  -2          3.61          4.49         1.71 o                         
   8  12  -2          6.88         12.37         1.87 o                         
   8 -12  -1          7.64          0.71         1.65 o                         
   8  12  -1         14.55         11.74         1.74 o                         
   8 -12   0         57.29         64.44         2.83 o                         
  -8  12   0        109.04        134.90         3.19 o                         
  -8  12  -1          4.60          6.05         2.37 o                         
  -8  12  -1          8.75         10.37         1.72 o                         
  -8  12  -2         76.26        103.77         4.69 o                         
  -8  12  -2        145.15        163.68         3.21 o                         
  -8  12  -3         32.05         24.07         2.75 o                         
  -8  12  -3         61.01         45.65         2.10 o                         
  -8  12  -4         24.96         30.20         2.69 o                         
  -8  12  -4         47.51         55.58         2.59 o                         
   8 -12   5          1.42          2.70         2.00 o                         
  -8  12  -5          2.71          7.37         1.79 o                         
  -8  12  -6         94.27        100.47         3.09 o                         
   8 -13  -6          4.71          3.06         0.52 o                         
   8  13  -5         21.57         23.52         1.11 o                         
   8 -13  -5         41.05         51.03         2.59 o                         
   8  13  -4         37.22         31.68         2.09 o                         
  -8  13   4         70.84         59.28         1.85 o                         
   8 -13  -3         57.66         62.38         2.37 o                         
  -8  13   3        109.74        126.49         3.22 o                         
   8 -13  -2         82.71         76.58         3.25 o                         
   8  13  -2        157.44        167.61         3.33 o                         
   8 -13  -1          6.65          7.23         1.87 o                         
   8  13  -1         12.66         24.89         1.85 o                         
   8 -13   0          3.22          4.34         1.50 o                         
  -8  13   0          6.13          2.20         1.51 o                         
  -8  13  -1          0.66          4.91         2.23 o                         
  -8  13  -1          1.25          5.05         1.55 o                         
  -8  13  -2        145.45        136.34         3.55 o                         
  -8  13  -2        276.84        255.90         4.83 o                         
  -8  13  -3          0.08          2.34         1.86 o                         
  -8  13  -3          0.16          3.19         2.12 o                         
  -8  13  -4         89.77        105.12         3.84 o                         
  -8  13  -4        170.87        178.37         4.09 o                         
  -8  13  -5         30.74         31.57         2.05 o                         
  -8 -13  -5         58.51         70.04         3.27 o                         
   8 -13   6          0.53          0.40         1.40 o                         
  -8 -13  -6          1.00          1.87         1.86 o                         
   8 -14  -6          6.70          5.34         0.60 o                         
   8  14  -5          3.30          1.10         0.50 o                         
   8 -14  -5          6.28          4.99         1.44 o                         
   8  14  -4         30.99         38.15         2.03 o                         
  -8  14   4         58.99         75.57         1.75 o                         
   8  14  -3         47.60         43.30         2.69 o                         
   8  14  -3         90.61         74.64         2.84 o                         
   8 -14  -2          4.98          3.60         1.32 o                         
   8  14  -2          9.47          7.33         1.79 o                         
   8 -14  -1          1.96          3.99         1.58 o                         
   8  14  -1          3.74         13.54         1.59 o                         
   8 -14   0          3.70          1.22         1.31 o                         
   8  14   0          7.03          1.59         1.85 o                         
   8 -14   1        103.86         96.05         2.61 o                         
  -8  14  -1        197.68        206.66         4.21 o                         
  -8  14  -2          0.04          0.18         1.37 o                         
  -8  14  -2          0.07          1.66         2.14 o                         
  -8  14  -3        263.95        289.58         5.17 o                         
  -8  14  -3        502.40        526.14         6.13 o                         
  -8  14  -4          0.89          3.43         1.47 o                         
  -8 -14  -4          1.69          8.31         2.37 o                         
   8 -14   5          0.40          1.86         1.97 o                         
  -8 -14  -5          0.76          5.27         1.69 o                         
   8  15  -5          0.52          0.20         0.93 o                         
   8 -15  -5          0.99         -0.39         2.46 o                         
   8  15  -4          7.07          4.59         0.91 o                         
  -8  15   4         13.46          4.49         1.28 o                         
   8 -15  -3          2.38          6.88         1.69 o                         
   8  15  -3          4.52         11.17         1.47 o                         
   8 -15  -2         17.55         15.48         2.16 o                         
   8  15  -2         33.40         38.97         2.12 o                         
   8 -15  -1         43.68         28.70         1.88 o                         
   8  15  -1         83.14         70.60         2.54 o                         
   8 -15   0          8.01          5.89         1.37 o                         
   8  15   0         15.25         15.55         1.98 o                         
   8 -15   1          0.06          1.40         1.09 o                         
  -8  15  -1          0.12          1.02         1.56 o                         
   8  15   2         73.66         74.94         2.47 o                         
  -8  15  -2        140.19        137.76         4.27 o                         
   8 -15   3         59.78         55.68         2.07 o                         
   8  15   3        113.78        128.56         4.61 o                         
   8 -15   4          3.59          4.71         1.47 o                         
  -8 -15  -4          6.84         10.26         2.19 o                         
   8 -15   5          6.01          5.76         1.68 o                         
  -8 -15  -5         11.44          8.59         2.21 o                         
   8 -16  -5          2.77          2.61         1.08 o                         
   8 -16  -5          5.27          3.05         1.58 o                         
   8  16  -4          5.11          8.43         0.81 o                         
  -8  16   4          9.73         17.86         1.36 o                         
   8  16  -3         12.17          8.05         1.23 o                         
  -8  16   3         23.17         19.57         1.94 o                         
   8 -16  -2          3.18          1.58         1.35 o                         
   8  16  -2          6.05          9.09         1.54 o                         
   8 -16  -1          8.57         10.16         1.22 o                         
   8  16  -1         16.30         22.41         1.78 o                         
   8 -16   0         42.15         32.78         1.84 o                         
   8  16   0         80.23         78.38         2.90 o                         
   8 -16   1          0.05         -0.65         0.89 o                         
  -8  16  -1          0.10          2.81         1.45 o                         
  -8  16  -2         19.48         20.14         1.24 o                         
  -8  16  -2         37.08         40.73         4.27 o                         
  -8  16  -3         23.04         23.54         1.16 o                         
  -8 -16  -3         43.85         51.00         4.84 o                         
   8 -16   4         48.97         45.65         2.21 o                         
  -8 -16  -4         93.20         90.13         4.63 o                         
   8  17  -4          8.11          5.06         0.98 o                         
   8 -17  -4         15.44         12.23         1.89 o                         
   8  17  -3         12.64         16.95         1.04 o                         
  -8  17   3         24.06         37.68         1.75 o                         
   8 -17  -2         26.30         28.69         1.55 o                         
   8  17  -2         50.05         69.42         2.12 o                         
   8 -17  -1         22.94         18.80         1.49 o                         
   8  17  -1         43.67         41.79         1.86 o                         
   8 -17   0         35.71         37.58         1.77 o                         
   8  17   0         67.97         87.39         2.78 o                         
   8  17   1         32.93         22.75         1.64 o                         
  -8  17  -1         62.68         50.83         1.90 o                         
  -8  17  -2          1.76          1.02         0.81 o                         
  -8  17  -2          3.36          1.01         2.74 o                         
   8 -17   3         20.56         15.86         0.89 o                         
  -8 -17  -3         39.13         39.44         3.93 o                         
   8 -17   4          4.12          2.71         0.94 o                         
  -8 -17  -4          7.84          7.02         2.07 o                         
   8 -18  -4          0.04          0.65         0.74 o                         
   8  18  -3         17.35         19.93         2.48 o                         
  -8  18   3         33.03         39.43         1.49 o                         
   8 -18  -2         23.46         21.27         1.12 o                         
   8  18  -2         44.65         56.63         1.75 o                         
   8 -18  -1         15.97         23.12         1.75 o                         
   8  18  -1         30.39         55.89         2.06 o                         
   8 -18   0         32.94         31.07         1.94 o                         
   8  18   0         62.70         61.00         2.51 o                         
  -8  18  -1         18.39         23.37         1.77 o                         
   8  18   1         35.00         39.82         2.35 o                         
  -8  18  -2          4.30          3.83         0.80 o                         
  -8  18  -2          8.19          5.29         2.40 o                         
   8 -18   3          0.02          0.13         1.62 o                         
  -8 -18  -3          0.04          1.23         2.23 o                         
   8 -19  -3          8.23          6.38         0.80 o                         
   8 -19  -3         15.66         11.11         1.99 o                         
   8 -19  -2         13.14         14.53         1.86 o                         
   8  19  -2         25.01         36.55         1.68 o                         
  -8 -19   1         13.95          9.50         1.51 o                         
   8  19  -1         26.54         21.97         1.64 o                         
   8 -19   0          2.31          2.20         1.10 o                         
   8  19   0          4.40          8.87         1.56 o                         
   8 -19   1         34.81         27.90         2.38 o                         
   8  19   1         66.25         61.73         2.24 o                         
   8 -19   2         16.71         16.43         1.17 o                         
   8  19   2         31.80         31.19         2.89 o                         
  -8  20   1          4.04          5.24         0.85 o                         
   8  20  -1          7.69          9.49         2.16 o                         
  -8 -20   0         22.12         21.24         1.32 o                         
   8  20   0         42.10         35.93         2.74 o                         
  -8 -20  -1          0.10          0.05         0.68 o                         
   8  20   1          0.18         -0.10         1.85 o                         
   9   0  -6        173.94        200.42         5.61 o                         
   9   0  -6        197.04        193.04         7.83 o                         
   9   0  -4         14.62         32.34         2.99 o                         
   9   0  -4         27.83         48.41         2.75 o                         
  -9   0   2        280.55        259.50         6.25 o                         
  -9   0   0        902.48        952.62        16.69 o                         
   9   0   0       1717.74       1939.64        18.36 o                         
  -9   0  -2       1951.34       2142.56        19.52 o                         
  -9   0  -4        127.35        137.60         6.75 o                         
  -9   0  -6         17.05         12.37         2.90 o                         
   9  -1  -7         44.04         40.86         1.32 o                         
   9   1  -7         45.38         39.23         3.90 o                         
   9  -1  -6         25.57         28.84         1.85 o                         
   9  -1  -6        182.70        178.64         4.54 o                         
   9   1  -6         76.40         87.44         6.16 o                         
   9  -1  -5        114.75        130.97         2.27 o                         
   9   1  -5        193.59        201.73         8.90 o                         
   9   1  -4        112.94        121.41         3.98 o                         
   9  -1  -4        214.97        221.23         3.42 o                         
  -9  -1   3          8.52          7.60         1.49 o                         
  -9   1   3         16.22         13.18         1.71 o                         
   9   1  -2         91.31         87.87         3.80 o                         
  -9   1   2        173.79        165.24         4.32 o                         
  -9  -1   1        140.94        158.31         4.96 o                         
  -9   1   1        268.26        340.09         4.02 o                         
  -9   1   0       1077.79       1166.51        12.94 o                         
  -9  -1   0       2051.43       2345.45        11.29 o                         
  -9   1  -1       2238.04       2518.96        11.17 o                         
  -9   1  -2         14.94         24.58         2.00 o                         
  -9  -1  -3        311.95        339.18         6.52 o                         
  -9   1  -4        122.98        131.13         4.30 o                         
  -9  -1  -5          7.18          8.15         1.89 o                         
  -9  -1  -6          3.17          1.26         1.49 o                         
  -9   1  -7         78.78         71.38         2.95 o                         
   9   2  -7          1.48          3.26         0.86 o                         
   9  -2  -7         41.26         38.50         2.52 o                         
   9   2  -7          1.49          8.78         3.47 o                         
   9   2  -6         56.27         58.71         2.07 o                         
   9  -2  -6         79.37         81.47         3.46 o                         
   9   2  -5         87.26         91.42         2.11 o                         
   9  -2  -5        190.93        210.40         6.57 o                         
   9   2  -5        124.55        159.02         7.97 o                         
   9   2  -4         31.62         21.37         2.58 o                         
   9  -2  -4         60.18         43.86         1.94 o                         
  -9  -2   3         93.51         84.87         3.15 o                         
   9  -2  -3        177.98        160.84         3.16 o                         
   9   2  -2        102.35        103.92         3.36 o                         
  -9   2   2        194.81        176.49         3.90 o                         
   9   2  -1        508.99        634.56         9.83 o                         
  -9   2   1        968.79       1096.14         6.70 o                         
  -9   2   0          7.18          6.31         3.64 o                         
  -9  -2   0         13.67         13.19         2.22 o                         
  -9   2  -1        521.95        554.80         5.51 o                         
  -9   2  -2         31.76         52.83         2.18 o                         
  -9  -2  -3        262.66        286.76         5.25 o
[truncated: 284,394 more chars]
