# Supplementary material for: Syntheses and structures of dinuclear zinc(II) acetate-bridged coordination compounds with the aromatic Schiff base chelators N,N-dimethyl-2-[phen­yl(pyridin-2-yl)methyl­idene]hydrazine-1-carbothio­amide and N-ethyl-2-[phen­yl(pyridin-2-yl)methyl­idene]hydrazine-1-carbo­thio­amide
Source: Acta Crystallogr E Crystallogr Commun. 2025 Jun 24;81(Pt 7):636–41. doi: 10.1107/S2056989025005407 (PMC12230617; doi:10.1107/S2056989025005407)
Supplement: Supplementary file 3 [file e-81-00636-Isup6.cml]

<?xml version="1.0"?>
<molecule xmlns="http://www.xml-cml.org/schema">
<atomArray>
<atom elementType="Zn" hydrogenCount="0" id="a41" x2="35.8052" y2="-21.3641"/>
<atom elementType="O" hydrogenCount="0" id="a43" x2="36.4573" x3="36.4573" y2="-23.1877" y3="-23.1877" z3="0.0596181"/>
<atom elementType="C" id="a45" x2="38.003" x3="38.003" y2="-24.1937" y3="-24.1937" z3="0.0596181"/>
<atom elementType="O" hydrogenCount="0" id="a199" x2="39.5715" x3="39.5715" y2="-23.7222" y3="-23.7222" z3="0.0596181"/>
<atom elementType="Zn" hydrogenCount="0" id="a200" x2="40.8788" x3="40.8788" y2="-22.1449" y3="-22.1449" z3="0.0596181"/>
<atom elementType="O" hydrogenCount="0" id="a201" x2="39.8601" x3="39.8601" y2="-20.3305" y3="-20.3305" z3="0.0596181"/>
<atom elementType="C" id="a202" x2="38.6555" x3="38.6555" y2="-19.4356" y3="-19.4356" z3="0.0596181"/>
<atom elementType="O" hydrogenCount="0" id="a203" x2="37.0712" x3="37.0712" y2="-19.8039" y3="-19.8039" z3="0.0596181"/>
<atom elementType="C" id="a72" x2="38.9964" x3="38.9964" y2="-17.6222" y3="-17.6222" z3="0.0596181"/>
<atom elementType="C" id="a74" x2="37.6938" x3="37.6938" y2="-26.015" y3="-26.015" z3="0.0596181"/>
<atom elementType="S" hydrogenCount="0" id="a76" x2="41.3182" y2="-19.5163"/>
<atom elementType="N" hydrogenCount="0" id="a80" x2="43.0538" x3="43.0538" y2="-22.014" y3="-22.014" z3="0.0596181"/>
<atom elementType="N" hydrogenCount="0" id="a82" x2="34.945" x3="34.945" y2="-19.0034" y3="-19.0034" z3="0.0596181"/>
<atom elementType="S" hydrogenCount="0" id="a84" x2="35.0675" y2="-24.117"/>
<atom elementType="N" hydrogenCount="0" id="a86" x2="33.1597" x3="33.1597" y2="-21.3309" y3="-21.3309" z3="0.0596181"/>
<atom elementType="C" id="a204" x2="33.1862" x3="33.1862" y2="-18.532" y3="-18.532" z3="0.0596181"/>
<atom elementType="C" id="a108" x2="31.8979" x3="31.8979" y2="-19.7921" y3="-19.7921" z3="0.0596181"/>
<atom elementType="N" hydrogenCount="0" id="a205" x2="31.6586" x3="31.6586" y2="-23.0279" y3="-23.0279" z3="0.0596181"/>
<atom elementType="C" id="a206" x2="33.0946" x3="33.0946" y2="-24.4639" y3="-24.4639" z3="0.0596181"/>
<atom elementType="C" id="a207" x2="36.2333" x3="36.2333" y2="-17.7152" y3="-17.7152" z3="0.0596181"/>
<atom elementType="C" id="a208" x2="35.7618" x3="35.7618" y2="-15.9563" y3="-15.9563" z3="0.0596181"/>
<atom elementType="C" id="a209" x2="34.003" x3="34.003" y2="-15.4857" y3="-15.4857" z3="0.0596181"/>
<atom elementType="C" id="a210" x2="32.7155" x3="32.7155" y2="-16.7731" y3="-16.7731" z3="0.0596181"/>
<atom elementType="C" id="a160" x2="30.1102" x3="30.1102" y2="-19.7841" y3="-19.7841" z3="0.0596181"/>
<atom elementType="N" hydrogenCount="0" id="a213" x2="32.3536" x3="32.3536" y2="-25.8745" y3="-25.8745" z3="0.0596181"/>
<atom elementType="N" hydrogenCount="0" id="a216" x2="41.2259" x3="41.2259" y2="-24.5591" y3="-24.5591" z3="0.0596181"/>
<atom elementType="C" id="a217" x2="43.1518" x3="43.1518" y2="-25.0418" y3="-25.0418" z3="0.0596181"/>
<atom elementType="C" id="a218" x2="44.2722" x3="44.2722" y2="-23.7423" y3="-23.7423" z3="0.0596181"/>
<atom elementType="C" id="a234" x2="43.3435" x3="43.3435" y2="-18.8203" y3="-18.8203" z3="0.0596181"/>
<atom elementType="N" hydrogenCount="0" id="a236" x2="44.4906" x3="44.4906" y2="-20.574" y3="-20.574" z3="0.0596181"/>
<atom elementType="N" hydrogenCount="0" id="a247" x2="43.9569" x3="43.9569" y2="-17.3427" y3="-17.3427" z3="0.0596181"/>
<atom elementType="C" id="a271" x2="40.1055" x3="40.1055" y2="-25.8578" y3="-25.8578" z3="0.0596181"/>
<atom elementType="C" id="a273" x2="40.5762" x3="40.5762" y2="-27.6166" y3="-27.6166" z3="0.0596181"/>
<atom elementType="C" id="a275" x2="42.335" x3="42.335" y2="-28.0889" y3="-28.0889" z3="0.0596181"/>
<atom elementType="C" id="a277" x2="43.6233" x3="43.6233" y2="-26.8007" y3="-26.8007" z3="0.0596181"/>
<atom elementType="C" id="a284" x2="46.0584" x3="46.0584" y2="-23.5624" y3="-23.5624" z3="0.0596181"/>
<atom elementType="C" id="a963" x2="47.1226" x3="47.1226" y2="-25.0407" y3="-25.0407" z3="0.0596181"/>
<atom elementType="C" id="a965" x2="48.935" x3="48.935" y2="-24.8581" y3="-24.8581" z3="0.0596181"/>
<atom elementType="C" id="a967" x2="49.6831" x3="49.6831" y2="-23.1973" y3="-23.1973" z3="0.0596181"/>
<atom elementType="C" id="a969" x2="48.6188" x3="48.6188" y2="-21.7191" y3="-21.7191" z3="0.0596181"/>
<atom elementType="C" id="a971" x2="46.8065" x3="46.8065" y2="-21.9016" y3="-21.9016" z3="0.0596181"/>
<atom elementType="C" id="a1049" x2="45.7008" x3="45.7008" y2="-16.8166" y3="-16.8166" z3="0.0596181"/>
<atom elementType="C" id="a1051" x2="42.6294" x3="42.6294" y2="-16.0956" y3="-16.0956" z3="0.0596181"/>
<atom elementType="C" id="a1058" x2="29.1982" x3="29.1982" y2="-18.2073" y3="-18.2073" z3="0.0596181"/>
<atom elementType="C" id="a1060" x2="27.3767" x3="27.3767" y2="-18.2073" y3="-18.2073" z3="0.0596181"/>
<atom elementType="C" id="a1062" x2="26.4672" x3="26.4672" y2="-19.7841" y3="-19.7841" z3="0.0596181"/>
<atom elementType="C" id="a1064" x2="27.3767" x3="27.3767" y2="-21.3608" y3="-21.3608" z3="0.0596181"/>
<atom elementType="C" id="a1066" x2="29.1982" x3="29.1982" y2="-21.3608" y3="-21.3608" z3="0.0596181"/>
<atom elementType="C" id="a1076" x2="30.5682" x3="30.5682" y2="-25.5134" y3="-25.5134" z3="0.0596181"/>
<atom elementType="C" id="a1078" x2="32.9335" x3="32.9335" y2="-27.6012" y3="-27.6012" z3="0.0596181"/>
</atomArray>
<bondArray>
<bond atomRefs2="a41 a43" id="b295" order="1"/>
<bond atomRefs2="a43 a45" id="b296" order="A"/>
<bond atomRefs2="a45 a199" id="b297" order="A"/>
<bond atomRefs2="a199 a200" id="b298" order="1"/>
<bond atomRefs2="a200 a201" id="b299" order="1"/>
<bond atomRefs2="a201 a202" id="b300" order="A"/>
<bond atomRefs2="a202 a203" id="b301" order="A"/>
<bond atomRefs2="a203 a41" id="b302" order="1"/>
<bond atomRefs2="a202 a72" id="b73" order="1"/>
<bond atomRefs2="a45 a74" id="b75" order="1"/>
<bond atomRefs2="a200 a76" id="b77" order="1"/>
<bond atomRefs2="a200 a80" id="b81" order="1"/>
<bond atomRefs2="a41 a82" id="b83" order="1"/>
<bond atomRefs2="a41 a84" id="b85" order="1"/>
<bond atomRefs2="a41 a86" id="b303" order="1"/>
<bond atomRefs2="a82 a204" id="b304" order="2"/>
<bond atomRefs2="a86 a108" id="b305" order="2"/>
<bond atomRefs2="a204 a108" id="b306" order="1"/>
<bond atomRefs2="a86 a205" id="b307" order="1"/>
<bond atomRefs2="a205 a206" id="b308" order="2"/>
<bond atomRefs2="a84 a206" id="b309" order="1"/>
<bond atomRefs2="a82 a207" id="b310" order="1"/>
<bond atomRefs2="a207 a208" id="b311" order="2"/>
<bond atomRefs2="a208 a209" id="b312" order="1"/>
<bond atomRefs2="a209 a210" id="b313" order="2"/>
<bond atomRefs2="a210 a204" id="b314" order="1"/>
<bond atomRefs2="a108 a160" id="b161" order="1"/>
<bond atomRefs2="a206 a213" id="b315" order="1"/>
<bond atomRefs2="a200 a216" id="b318" order="1"/>
<bond atomRefs2="a216 a217" id="b319" order="2"/>
<bond atomRefs2="a217 a218" id="b219" order="1"/>
<bond atomRefs2="a80 a218" id="b223" order="2"/>
<bond atomRefs2="a76 a234" id="b235" order="1"/>
<bond atomRefs2="a234 a236" id="b237" order="2"/>
<bond atomRefs2="a80 a236" id="b241" order="1"/>
<bond atomRefs2="a234 a247" id="b248" order="1"/>
<bond atomRefs2="a216 a271" id="b279" order="1"/>
<bond atomRefs2="a271 a273" id="b280" order="2"/>
<bond atomRefs2="a273 a275" id="b281" order="1"/>
<bond atomRefs2="a275 a277" id="b282" order="2"/>
<bond atomRefs2="a277 a217" id="b283" order="1"/>
<bond atomRefs2="a218 a284" id="b285" order="1"/>
<bond atomRefs2="a284 a963" id="b973" order="2"/>
<bond atomRefs2="a963 a965" id="b974" order="1"/>
<bond atomRefs2="a965 a967" id="b975" order="2"/>
<bond atomRefs2="a967 a969" id="b976" order="1"/>
<bond atomRefs2="a969 a971" id="b977" order="2"/>
<bond atomRefs2="a971 a284" id="b978" order="1"/>
<bond atomRefs2="a247 a1049" id="b1050" order="1"/>
<bond atomRefs2="a247 a1051" id="b1052" order="1"/>
<bond atomRefs2="a160 a1058" id="b1068" order="2"/>
<bond atomRefs2="a1058 a1060" id="b1069" order="1"/>
<bond atomRefs2="a1060 a1062" id="b1070" order="2"/>
<bond atomRefs2="a1062 a1064" id="b1071" order="1"/>
<bond atomRefs2="a1064 a1066" id="b1072" order="2"/>
<bond atomRefs2="a1066 a160" id="b1073" order="1"/>
<bond atomRefs2="a213 a1076" id="b1077" order="1"/>
<bond atomRefs2="a213 a1078" id="b1079" order="1"/>
</bondArray>
</molecule>
