# Supplementary material for: Syntheses and structures of dinuclear zinc(II) acetate-bridged coordination compounds with the aromatic Schiff base chelators N,N-dimethyl-2-[phen­yl(pyridin-2-yl)methyl­idene]hydrazine-1-carbothio­amide and N-ethyl-2-[phen­yl(pyridin-2-yl)methyl­idene]hydrazine-1-carbo­thio­amide
Source: Acta Crystallogr E Crystallogr Commun. 2025 Jun 24;81(Pt 7):636–41. doi: 10.1107/S2056989025005407 (PMC12230617; doi:10.1107/S2056989025005407)
Supplement: Supplementary file 4 [file e-81-00636-IIsup5.hkl]

data_II                                                                         
_shelx_title ' ppyet-zn_auto_a.res in P-1'                                      
_shelx_refln_list_code          4                                               
_shelx_F_calc_maximum      177.46                                               
_exptl_crystal_F_000       436.00                                               
_reflns_d_resolution_high  0.7950                                               
                                                                                
loop_                                                                           
 _space_group_symop_operation_xyz                                               
 'x, y, z'                                                                      
 '-x, -y, -z'                                                                   
                                                                                
_cell_length_a     9.3280                                                       
_cell_length_b     9.9979                                                       
_cell_length_c    10.5761                                                       
_cell_angle_alpha  67.101                                                       
_cell_angle_beta   83.267                                                       
_cell_angle_gamma  87.150                                                       
                                                                                
_shelx_F_squared_multiplier     1.000                                           
                                                                                
loop_                                                                           
 _refln_index_h                                                                 
 _refln_index_k                                                                 
 _refln_index_l                                                                 
 _refln_F_squared_calc                                                          
 _refln_F_squared_meas                                                          
 _refln_F_squared_sigma                                                         
 _refln_observed_status                                                         
   1   0   0        708.55        729.43        14.65 o                         
   2   0   0        284.69        397.24        10.60 o                         
   3   0   0       2712.01       2905.61        56.98 o                         
   4   0   0        322.96        326.66         7.81 o                         
   5   0   0        359.58        310.41         8.40 o                         
   6   0   0         23.32         18.48         2.20 o                         
   7   0   0        421.99        426.11         9.53 o                         
   8   0   0        396.68        392.83         9.48 o                         
   9   0   0        271.91        292.63         8.91 o                         
  10   0   0          6.40          7.31         1.50 o                         
  11   0   0         61.85         48.12        16.93 o                         
 -11   1   0        240.31        186.56        11.17 o                         
 -10   1   0         21.07         26.49         2.34 o                         
  -9   1   0          0.36          0.23         1.30 o                         
  -8   1   0        110.85        112.38         4.37 o                         
  -7   1   0        759.32        803.24        14.47 o                         
  -6   1   0         19.12         18.59         1.59 o                         
  -5   1   0        377.92        396.05         9.36 o                         
  -4   1   0          3.35          5.96         1.16 o                         
  -3   1   0        657.87        652.69        14.98 o                         
  -2   1   0      10167.28      10926.36       336.67 o                         
  -1   1   0        849.02        958.31        23.29 o                         
   0   1   0       8874.92       8279.17       145.79 o                         
   1   1   0         51.29         77.78         3.36 o                         
   2   1   0      10588.22      11589.01       179.15 o                         
   3   1   0         32.38         22.87         2.28 o                         
   4   1   0        280.95        252.45         7.53 o                         
   5   1   0         82.12         56.95         4.00 o                         
   6   1   0        154.38        165.20         5.19 o                         
   7   1   0        757.85        761.27        13.20 o                         
   8   1   0        698.07        689.36        13.39 o                         
   9   1   0         75.23         71.02         5.67 o                         
  10   1   0          6.15          7.57         1.48 o                         
  11   1   0         19.77         17.85         4.05 o                         
 -11   2   0         83.29         66.56         6.23 o                         
 -10   2   0          4.80          4.07         1.38 o                         
  -9   2   0        500.26        524.57        15.43 o                         
  -8   2   0        606.50        634.06        12.86 o                         
  -7   2   0        598.08        625.50        10.33 o                         
  -6   2   0         20.13         19.95         1.95 o                         
  -5   2   0        189.08        167.39        11.68 o                         
  -4   2   0       2162.32       2294.82        60.91 o                         
  -3   2   0         68.95         86.60         9.20 o                         
  -2   2   0        769.94        797.49        33.52 o                         
  -1   2   0       1641.71       1700.27        46.56 o                         
   0   2   0          3.67         13.82         1.22 o                         
   1   2   0        255.32        243.86         7.76 o                         
   2   2   0       1743.35       1784.76        28.73 o                         
   3   2   0         17.75          7.40         1.97 o                         
   4   2   0        396.49        377.42        10.41 o                         
   5   2   0        160.68        175.32         7.92 o                         
   6   2   0       1028.80       1019.20        17.10 o                         
   7   2   0       1146.03       1133.24        18.45 o                         
   8   2   0         34.67         31.24         2.56 o                         
   9   2   0        333.25        333.62        12.07 o                         
  10   2   0        660.42        686.83        26.36 o                         
  11   2   0          3.06          9.44         2.86 o                         
 -11   3   0          0.16         -0.78         1.04 o                         
 -10   3   0         84.57         81.98         7.48 o                         
  -9   3   0        233.15        246.88        10.62 o                         
  -8   3   0         85.33         90.83         4.71 o                         
  -7   3   0         16.38         12.21         1.98 o                         
  -6   3   0        570.63        579.12        12.78 o                         
  -5   3   0       1299.72       1295.50        26.26 o                         
  -4   3   0       1309.36       1412.59        32.53 o                         
  -3   3   0         28.57         27.81         1.96 o                         
  -2   3   0       8443.63       8948.04       163.56 o                         
  -1   3   0        434.32        406.25         9.02 o                         
   0   3   0        290.90        272.52         6.69 o                         
   1   3   0        393.49        371.12         7.86 o                         
   2   3   0        248.03        204.24         8.92 o                         
   3   3   0       1039.18        980.93        19.33 o                         
   4   3   0         70.58         50.89         3.09 o                         
   5   3   0        121.92        129.51         5.70 o                         
   6   3   0        449.71        421.98        10.36 o                         
   7   3   0         13.30         19.47         2.09 o                         
   8   3   0         67.08         66.20         3.72 o                         
   9   3   0        566.57        599.85        19.94 o                         
  10   3   0        730.66        724.59        13.29 o                         
  11   3   0          2.58          0.44         1.70 o                         
 -10   4   0          3.33          5.28         2.00 o                         
  -9   4   0         99.73        105.01        10.22 o                         
  -8   4   0         18.86         24.52         3.53 o                         
  -7   4   0        285.86        283.45        10.25 o                         
  -6   4   0        148.16        161.82         5.28 o                         
  -5   4   0        400.19        414.34        10.83 o                         
  -4   4   0        531.50        573.46        12.46 o                         
  -3   4   0        719.81        626.11        12.54 o                         
  -2   4   0       7190.11       7481.76       106.08 o                         
  -1   4   0        243.81        213.10         6.73 o                         
   0   4   0        686.91        749.37        12.39 o                         
   1   4   0       1783.89       1719.03        24.35 o                         
   2   4   0       1587.00       1429.72        21.23 o                         
   3   4   0       3356.05       3250.27        66.93 o                         
   4   4   0         32.62         32.68         2.54 o                         
   5   4   0        639.06        649.03        13.43 o                         
   6   4   0        625.18        666.27        10.97 o                         
   7   4   0        323.46        351.73         9.05 o                         
   8   4   0        263.23        245.42         6.93 o                         
   9   4   0         28.42         23.62         1.96 o                         
  10   4   0         58.30         62.88        11.14 o                         
 -10   5   0         61.50         65.17         4.29 o                         
  -9   5   0        417.88        419.85        27.83 o                         
  -8   5   0        390.89        405.58        12.83 o                         
  -7   5   0        293.22        280.67         8.56 o                         
  -6   5   0         23.30         29.39         2.48 o                         
  -5   5   0         30.68         29.85         2.30 o                         
  -4   5   0        411.62        423.75         8.98 o                         
  -3   5   0        107.48         98.50         4.00 o                         
  -2   5   0          8.78         11.49         1.40 o                         
  -1   5   0          6.37          7.54         1.10 o                         
   0   5   0       1305.28       1435.79        21.71 o                         
   1   5   0       2438.98       2455.29        31.31 o                         
   2   5   0       1213.51       1156.87        19.12 o                         
   3   5   0         42.69         35.46         2.70 o                         
   4   5   0        490.06        500.03        14.66 o                         
   5   5   0       1362.35       1399.86        38.01 o                         
   6   5   0        250.26        249.38         6.00 o                         
   7   5   0        107.86        101.83         4.32 o                         
   8   5   0        324.54        336.94         9.03 o                         
   9   5   0          3.72          4.62         1.08 o                         
  10   5   0         82.52         81.03         6.78 o                         
  -9   6   0        165.23        158.66         8.33 o                         
  -8   6   0         52.72         50.56         3.39 o                         
  -7   6   0        730.41        779.85        20.08 o                         
  -6   6   0        414.92        467.46        13.91 o                         
  -5   6   0         28.95         30.04         2.42 o                         
  -4   6   0          0.40         -0.32         1.02 o                         
  -3   6   0        304.21        303.78         8.68 o                         
  -2   6   0        103.31         84.79         3.62 o                         
  -1   6   0          3.48          5.39         1.03 o                         
   0   6   0        545.88        553.53        10.12 o                         
   1   6   0        738.69        756.77        15.89 o                         
   2   6   0        141.86        155.43         5.55 o                         
   3   6   0        353.19        345.14        10.15 o                         
   4   6   0        902.74        920.78        17.85 o                         
   5   6   0        274.35        285.18         9.41 o                         
   6   6   0         52.47         62.95         3.28 o                         
   7   6   0        369.17        407.95        11.50 o                         
   8   6   0        688.50        691.77        15.73 o                         
   9   6   0         79.47         73.14         4.59 o                         
  -9   7   0         24.39         18.03         1.62 o                         
  -8   7   0        125.97        132.60         4.70 o                         
  -7   7   0        495.55        528.80        12.47 o                         
  -6   7   0         24.18         37.51         3.54 o                         
  -5   7   0        339.43        339.62         8.44 o                         
  -4   7   0        113.43        152.65         7.79 o                         
  -3   7   0        395.88        392.16        10.99 o                         
  -2   7   0        443.38        410.22         9.02 o                         
  -1   7   0          9.78         12.69         1.58 o                         
   0   7   0        117.58        118.54         4.37 o                         
   1   7   0        490.74        505.19        10.31 o                         
   2   7   0        179.30        180.75         7.42 o                         
   3   7   0         51.94         55.06         4.14 o                         
   4   7   0         45.11         51.67         3.68 o                         
   5   7   0         26.45         23.21         2.33 o                         
   6   7   0        254.91        250.09         6.48 o                         
   7   7   0        166.67        145.43         7.23 o                         
   8   7   0        103.22         99.52         7.65 o                         
  -8   8   0          4.71          3.03         1.53 o                         
  -7   8   0          3.28          1.84         1.07 o                         
  -6   8   0          2.50          4.50         1.53 o                         
  -5   8   0        275.75        289.94        10.55 o                         
  -4   8   0        221.25        236.95         7.92 o                         
  -3   8   0        244.12        267.89         8.01 o                         
  -2   8   0        155.08        129.13         5.44 o                         
  -1   8   0        581.65        607.32        11.99 o                         
   0   8   0       1260.67       1274.05        20.22 o                         
   1   8   0        716.00        710.33        13.72 o                         
   2   8   0          8.82         11.08         1.95 o                         
   3   8   0        861.26        835.43        29.81 o                         
   4   8   0          1.78          4.24         2.40 o                         
   5   8   0        146.26        142.01         9.66 o                         
   6   8   0         57.27         49.65         3.18 o                         
   7   8   0         55.56         18.00        13.05 o                         
   8   8   0          0.00          0.34         1.43 o                         
  -7   9   0         30.23         23.29         2.26 o                         
  -5   9   0          7.80          9.93         1.48 o                         
  -4   9   0        211.51        212.88         6.92 o                         
  -3   9   0          4.07          6.04         1.49 o                         
  -2   9   0        475.75        504.52        14.17 o                         
  -1   9   0       1058.21       1153.50        22.79 o                         
   0   9   0         68.46         67.79         3.99 o                         
   1   9   0        193.83        197.18         7.01 o                         
   2   9   0        328.39        354.11         8.83 o                         
   3   9   0        381.52        387.63        10.78 o                         
   4   9   0         32.09         31.19         2.54 o                         
   5   9   0         12.06          8.23         1.42 o                         
   6   9   0         55.84         -0.48         0.76 o                         
   7   9   0        156.29        138.36         8.17 o                         
  -4  10   0         91.59         94.32         7.36 o                         
  -3  10   0          0.10          0.04         0.75 o                         
  -2  10   0         72.07         73.33         3.13 o                         
  -1  10   0        139.70        143.53         5.14 o                         
   0  10   0        276.99        277.29         6.45 o                         
   1  10   0         20.35         22.99         3.32 o                         
   2  10   0         10.92          8.06         1.62 o                         
   3  10   0         15.47         14.85         2.90 o                         
   4  10   0          9.28         10.05         1.47 o                         
   5  10   0        150.05        123.04        13.16 o                         
  -1  11   0        212.34        183.35         9.57 o                         
   0  11   0          3.80          2.15         1.91 o                         
   1  11   0          7.08          8.31         2.66 o                         
   3  11   0         80.22         56.20         4.97 o                         
  -1 -11   1         31.97         22.55         3.00 o                         
  -4 -10   1          3.32          2.97         0.87 o                         
  -3 -10   1         21.77         22.14         2.78 o                         
  -2 -10   1         50.57         56.34         6.44 o                         
  -1 -10   1        202.26        207.54         7.54 o                         
   0 -10   1          0.87          0.16         1.21 o                         
   1 -10   1         92.52         74.43         6.98 o                         
   2 -10   1         88.87         24.91        49.82 o                         
   3 -10   1          0.61          2.15         2.15 o                         
  -6  -9   1         10.64          9.39         1.33 o                         
  -5  -9   1          8.66          8.71         1.50 o                         
  -4  -9   1        171.05        173.92        12.19 o                         
  -3  -9   1        488.70        524.54        18.45 o                         
  -2  -9   1        415.20        412.69        16.23 o                         
  -1  -9   1         30.08         27.39         4.18 o                         
   0  -9   1        590.11        620.78        21.01 o                         
   1  -9   1        774.41        792.37        14.71 o                         
   2  -9   1         48.77         58.36         3.22 o                         
   3  -9   1         19.99         19.45         1.92 o                         
   4  -9   1         34.71         29.55         2.33 o                         
   5  -9   1         29.97         24.35         2.89 o                         
   6  -9   1          4.70          1.50         2.20 o                         
  -7  -8   1         94.06         67.91         3.91 o                         
  -6  -8   1         69.89         66.55         3.75 o                         
  -5  -8   1        103.85        102.85         5.21 o                         
  -4  -8   1         22.73         15.53         4.50 o                         
  -3  -8   1          7.18          5.43         1.42 o                         
  -2  -8   1         46.38         49.72         3.32 o                         
  -1  -8   1        331.02        320.54         8.91 o                         
   0  -8   1       1337.57       1368.18        24.74 o                         
   1  -8   1        205.77        208.35         6.59 o                         
   2  -8   1          4.59          4.21         1.42 o                         
   3  -8   1         57.36         51.68         4.84 o                         
   4  -8   1        127.52        173.01         7.10 o                         
   5  -8   1        444.56        463.14        13.16 o                         
   6  -8   1          0.14         -0.17         1.11 o                         
   7  -8   1         49.46         47.59         3.09 o                         
   8  -8   1         56.93         42.57         2.87 o                         
  -8  -7   1         38.60         15.28         2.17 o                         
  -7  -7   1        149.97        143.32         5.66 o                         
  -6  -7   1         38.75         41.04         3.54 o                         
  -5  -7   1          0.79          0.05         1.32 o                         
  -4  -7   1          8.85          8.36         2.56 o                         
  -3  -7   1         83.40         75.69         5.18 o                         
  -2  -7   1        131.82        130.55         4.71 o                         
  -1  -7   1         35.60         35.03         2.43 o                         
   0  -7   1        745.70        748.17        13.30 o                         
   1  -7   1         69.04         71.53         3.35 o                         
   2  -7   1        301.99        334.03         8.41 o                         
   3  -7   1        947.27        994.00        15.88 o                         
   4  -7   1        482.01        518.38        14.65 o                         
   5  -7   1         71.21         61.53         3.79 o                         
   6  -7   1        553.44        583.57        15.70 o                         
   7  -7   1        589.05        600.53        23.30 o                         
   8  -7   1        224.64        225.28        12.43 o                         
  -9  -6   1         41.98         38.12         3.78 o                         
  -8  -6   1        198.83        224.30         8.39 o                         
  -7  -6   1         63.83         72.51         3.88 o                         
  -6  -6   1         31.62         31.39         2.85 o                         
  -5  -6   1        175.00        168.21         6.08 o                         
  -4  -6   1        455.85        454.40        14.73 o                         
  -3  -6   1        665.21        662.15        17.73 o                         
  -2  -6   1         79.38         58.90         3.38 o                         
  -1  -6   1        619.38        610.02        13.98 o                         
   0  -6   1        186.79        217.85         5.69 o                         
   1  -6   1         75.81         79.97         3.28 o                         
   2  -6   1        138.67        116.28         4.04 o                         
   3  -6   1        134.92        136.62         6.74 o                         
   4  -6   1          6.38         10.08         2.27 o                         
   5  -6   1        298.78        294.32         7.50 o                         
   6  -6   1        689.62        720.61        14.36 o                         
   7  -6   1        399.43        374.98        10.41 o                         
   8  -6   1         34.96         30.14         2.50 o                         
   9  -6   1        149.97        131.91         4.47 o                         
  -9  -5   1          2.07          1.72         1.06 o                         
  -8  -5   1        176.03        164.47         5.89 o                         
  -7  -5   1         22.06         34.85         2.92 o                         
  -6  -5   1        305.99        312.29         9.41 o                         
  -5  -5   1        826.34        830.99        20.38 o                         
  -4  -5   1        544.27        525.45        11.67 o                         
  -3  -5   1         29.58         31.11         2.38 o                         
  -2  -5   1       1302.36       1339.06        21.92 o                         
  -1  -5   1       1771.27       1707.53        25.77 o                         
   0  -5   1       1843.65       1936.00        24.13 o                         
   1  -5   1        163.06        164.04         4.93 o                         
   2  -5   1        493.31        522.93        11.41 o                         
   3  -5   1        218.66        215.84         5.92 o                         
   4  -5   1         14.88         14.96         1.79 o                         
   5  -5   1         79.29         85.28         5.80 o                         
   6  -5   1         81.94         93.17         4.72 o                         
   7  -5   1         72.47         76.28         4.37 o                         
   8  -5   1        134.61        146.30         6.09 o                         
   9  -5   1        332.49        341.40        10.60 o                         
  10  -5   1        138.66        119.72         5.56 o                         
 -10  -4   1          0.01         -0.27         0.33 o                         
  -9  -4   1        133.35        134.64         4.31 o                         
  -8  -4   1         49.70         51.98         2.82 o                         
  -7  -4   1         12.63         11.98         1.57 o                         
  -6  -4   1        438.99        452.56        10.01 o                         
  -5  -4   1        220.48        234.24         6.86 o                         
  -4  -4   1        116.78        111.17         4.77 o                         
  -3  -4   1        344.78        330.10         9.73 o                         
  -2  -4   1       2724.78       2695.55        33.46 o                         
  -1  -4   1       1203.28       1167.14        18.09 o                         
   0  -4   1          8.40         11.76         1.70 o                         
   1  -4   1       1671.99       1594.22        20.61 o                         
   2  -4   1       3520.75       3588.96        45.96 o                         
   3  -4   1        371.04        366.43        10.32 o                         
   4  -4   1          0.58          0.79         1.00 o                         
   5  -4   1         41.49         59.88         3.00 o                         
   6  -4   1        434.37        471.76        11.11 o                         
   7  -4   1          0.38          0.00         1.26 o                         
   8  -4   1         51.94         50.23         3.73 o                         
   9  -4   1         13.42         20.68         3.69 o                         
  10  -4   1        130.51        128.32         5.47 o                         
 -10  -3   1        110.51        111.18         3.87 o                         
  -9  -3   1        535.57        545.01        10.95 o                         
  -8  -3   1        531.58        556.86        11.30 o                         
  -7  -3   1         65.88         68.87         3.66 o                         
  -6  -3   1        516.18        546.87        11.46 o                         
  -5  -3   1        165.59        165.32         5.64 o                         
  -4  -3   1        330.92        321.68        10.10 o                         
  -3  -3   1       1513.07       1501.54        27.05 o                         
  -2  -3   1        265.16        252.83         9.18 o                         
  -1  -3   1         23.54         25.05         2.12 o                         
   0  -3   1       2126.84       2077.39        29.44 o                         
   1  -3   1       2685.93       2644.14        40.67 o                         
   2  -3   1        368.83        352.81         9.26 o                         
   3  -3   1        236.71        290.73         7.04 o                         
   4  -3   1        440.64        477.72        12.11 o                         
   5  -3   1        958.07       1012.59        13.34 o                         
   6  -3   1        682.86        699.15        11.95 o                         
   7  -3   1        181.38        174.13         4.88 o                         
   8  -3   1       1310.56       1425.53        19.37 o                         
   9  -3   1        353.29        347.43        15.72 o                         
  10  -3   1        201.77        220.55         9.73 o                         
  11  -3   1         68.65         74.60         5.65 o                         
 -10  -2   1        752.40        788.42        13.42 o                         
  -9  -2   1         92.41        108.32         5.02 o                         
  -8  -2   1         41.12         38.86         2.84 o                         
  -7  -2   1        983.29       1042.73        17.52 o                         
  -6  -2   1        576.18        577.50        15.40 o                         
  -5  -2   1          9.35          8.32         2.10 o                         
  -4  -2   1         76.32         60.77         4.07 o                         
  -3  -2   1        341.71        289.75        11.41 o                         
  -2  -2   1       2243.42       2399.50        48.50 o                         
  -1  -2   1        978.16        987.20        23.25 o                         
   0  -2   1       2216.83       2391.15        35.16 o                         
   1  -2   1        155.57        180.44         5.05 o                         
   2  -2   1         98.54        120.32         4.46 o                         
   3  -2   1        207.87        216.77        11.34 o                         
   4  -2   1        243.11        241.61         5.69 o                         
   5  -2   1        485.49        446.74         9.30 o                         
   6  -2   1          3.47          3.88         0.94 o                         
   7  -2   1        661.87        679.44        10.94 o                         
   8  -2   1       1126.88       1169.30        18.69 o                         
   9  -2   1        518.01        535.87        13.90 o                         
  10  -2   1          8.22         12.76         2.28 o                         
  11  -2   1        168.86        168.32         7.75 o                         
 -10  -1   1        489.39        469.59        10.63 o                         
  -9  -1   1         20.13         22.85         2.44 o                         
  -8  -1   1        446.30        472.14        12.46 o                         
  -7  -1   1        900.94        962.97        16.49 o                         
  -6  -1   1         81.94         88.62         4.18 o                         
  -5  -1   1        117.88         98.51         5.29 o                         
  -4  -1   1        875.09        766.75        16.99 o                         
  -3  -1   1       2549.22       2443.71        48.04 o                         
  -2  -1   1      31490.83      32896.44       943.95 o                         
  -1  -1   1         56.65         43.97         4.54 o                         
   0  -1   1       3665.01       3848.45        48.84 o                         
   1  -1   1       4387.37       4675.56        65.36 o                         
   2  -1   1        801.83        804.66        16.20 o                         
   3  -1   1        206.82        243.31         8.08 o                         
   4  -1   1        836.87        864.82        14.65 o                         
   5  -1   1        194.12        196.75         7.26 o                         
   6  -1   1         49.97         50.14         2.90 o                         
   7  -1   1       1924.77       2052.72        32.71 o                         
   8  -1   1        134.73        126.71         5.66 o                         
   9  -1   1         19.46         24.63         2.84 o                         
  10  -1   1        252.26        273.31         9.38 o                         
  11  -1   1        400.85        340.41        16.59 o                         
 -11   0   1        180.53         68.05         3.91 o                         
 -10   0   1        120.72        106.24         4.55 o                         
  -9   0   1          2.49          4.78         1.74 o                         
  -8   0   1        515.97        533.66        12.66 o                         
  -7   0   1        140.53        138.02         7.77 o                         
  -6   0   1        119.29         94.44         3.99 o                         
  -5   0   1       3660.32       3743.80        52.07 o                         
  -4   0   1       3224.35       3302.92        45.06 o                         
  -3   0   1        456.75        441.76        14.23 o                         
  -2   0   1         26.20         22.71         2.05 o                         
  -1   0   1       7148.08       7306.29       112.07 o                         
   0   0   1       8980.82       9112.39       159.89 o                         
   1   0   1        234.51        238.68         7.44 o                         
   2   0   1          4.72         18.53         2.07 o                         
   3   0   1        834.94        833.97        35.08 o                         
   4   0   1       1335.47       1366.28        30.15 o                         
   5   0   1        555.35        580.65        17.03 o                         
   6   0   1        597.51        704.33        20.97 o                         
   7   0   1        400.44        420.29        10.52 o                         
   8   0   1          1.25          2.05         1.05 o                         
   9   0   1        700.56        766.96        14.86 o                         
  10   0   1          3.02          1.92         1.21 o                         
  11   0   1        100.39         84.36         4.06 o                         
 -11   1   1        246.27        232.20         9.44 o                         
 -10   1   1        122.43        121.76         4.88 o                         
  -9   1   1        121.86        109.80         5.82 o                         
  -8   1   1        259.87        255.08         7.45 o                         
  -7   1   1          1.28          0.59         1.22 o                         
  -6   1   1          0.77          4.23         1.29 o                         
  -5   1   1         36.99         34.59         2.44 o                         
  -4   1   1        745.12        792.78        13.82 o                         
  -3   1   1        259.26        251.46         7.92 o                         
  -2   1   1        422.45        390.84         9.04 o                         
  -1   1   1       3101.95       3369.07        75.05 o                         
   0   1   1       2224.26       2153.12        33.21 o                         
   1   1   1        799.55        915.42        24.52 o                         
   2   1   1       1050.52       1208.24        44.28 o                         
   3   1   1       3150.36       3352.98       112.27 o                         
   4   1   1        999.04        881.44        20.91 o                         
   5   1   1        130.16        130.43         7.45 o                         
   6   1   1       1910.16       1967.10        29.36 o                         
   7   1   1        817.67        804.20        14.29 o                         
   8   1   1        139.81        133.92         5.19 o                         
   9   1   1        159.02        163.92         6.38 o                         
  10   1   1         89.33        101.73         7.56 o                         
  11   1   1         67.68         78.63         7.87 o                         
 -11   2   1          0.73          3.07         1.35 o                         
 -10   2   1         60.11         60.72         3.57 o                         
  -9   2   1        706.42        763.31        16.22 o                         
  -8   2   1        370.65        406.58         9.79 o                         
  -7   2   1         72.44         78.29         3.40 o                         
  -6   2   1         18.28         17.15         1.92 o                         
  -5   2   1         18.01         12.00         1.96 o                         
  -4   2   1       3294.21       3692.95        55.30 o                         
  -3   2   1         58.46         48.66         4.07 o                         
  -2   2   1        529.74        586.91        19.82 o                         
  -1   2   1       5741.67       6148.37       136.18 o                         
   0   2   1       3270.72       3277.39        74.27 o                         
   1   2   1        229.13        244.92         6.28 o                         
   2   2   1        681.87        799.86        19.70 o                         
   3   2   1        191.85        201.72         6.18 o                         
   4   2   1        166.64        222.38         6.18 o                         
   5   2   1       2519.08       2819.28        42.09 o                         
   6   2   1        773.03        745.61        13.21 o                         
   7   2   1        424.14        448.92        10.09 o                         
   8   2   1          4.74          6.63         1.42 o                         
   9   2   1        137.10        136.38         7.07 o                         
  10   2   1        328.16        353.38        11.82 o                         
  11   2   1        165.87        188.16        12.88 o                         
 -11   3   1         27.13         23.67         4.00 o                         
 -10   3   1        157.03        163.31         7.16 o                         
  -9   3   1        184.19        189.70         8.77 o                         
  -8   3   1         79.92         86.27         3.82 o                         
  -7   3   1         61.44         60.87         2.90 o                         
  -6   3   1        859.79        903.52        13.24 o                         
  -5   3   1        851.22        814.43        13.35 o                         
  -4   3   1       2233.50       2363.80        46.97 o                         
  -3   3   1        890.49        991.54        16.50 o                         
  -2   3   1       6898.73       7282.44       134.54 o                         
  -1   3   1       9036.53       8554.60       155.34 o                         
   0   3   1       1887.97       1921.88        36.65 o                         
   1   3   1         47.79         36.35         4.25 o                         
   2   3   1         20.12         18.91         3.40 o                         
   3   3   1        301.20        277.48         7.06 o                         
   4   3   1          3.62         10.03         1.25 o                         
   5   3   1       2412.18       2638.11        36.73 o                         
   6   3   1        101.03         93.88         3.62 o                         
   7   3   1         53.31         69.04         3.41 o                         
   8   3   1        211.49        215.35         6.14 o                         
   9   3   1        368.78        340.95        15.54 o                         
  10   3   1         99.77        104.87         5.70 o                         
  11   3   1          5.00          8.86         2.90 o                         
 -10   4   1          0.64          1.70         1.70 o                         
  -9   4   1         81.92         83.29         5.54 o                         
  -8   4   1          0.70         -0.40         1.18 o                         
  -7   4   1         99.94         96.50         4.49 o                         
  -6   4   1       1106.73       1160.20        16.44 o                         
  -5   4   1          3.75          1.67         0.96 o                         
  -4   4   1        743.08        757.09        22.66 o                         
  -3   4   1       3738.41       3929.71       140.40 o                         
  -2   4   1       5348.35       5351.45       180.29 o                         
  -1   4   1       1249.50       1034.15        46.39 o                         
   0   4   1         26.24         24.54         1.86 o                         
   1   4   1       2361.93       2344.73        35.41 o                         
   2   4   1       1378.70       1220.09        19.39 o                         
   3   4   1         77.58         53.49         3.49 o                         
   4   4   1         22.07         11.82         1.45 o                         
   5   4   1        291.07        292.78         7.51 o                         
   6   4   1        223.37        218.51         5.44 o                         
   7   4   1        148.02        157.90         5.27 o                         
   8   4   1         13.65         15.40         2.05 o                         
   9   4   1        151.65        157.10         7.57 o                         
  10   4   1         33.91         38.16         3.12 o                         
  11   4   1         17.07          8.21         2.35 o                         
 -10   5   1          8.52          7.68         1.81 o                         
  -9   5   1        452.27        461.95        16.22 o                         
  -8   5   1          0.26          1.91         2.90 o                         
  -7   5   1          8.40          9.01         2.28 o                         
  -6   5   1        146.56        161.46         8.44 o                         
  -5   5   1         31.13         29.42         3.18 o                         
  -4   5   1        771.22        792.79        14.86 o                         
  -3   5   1       1335.21       1275.51        62.09 o                         
  -2   5   1       1443.89       1540.92        38.55 o                         
  -1   5   1        233.40        230.81         6.33 o                         
   0   5   1       2382.57       2430.50        70.50 o                         
   1   5   1       2331.76       2217.91        33.23 o                         
   2   5   1        742.12        669.49        15.59 o                         
   3   5   1          9.09         16.11         1.66 o                         
   4   5   1       1081.91       1124.46        25.41 o                         
   5   5   1        382.07        349.04         9.96 o                         
   6   5   1        770.41        750.16        12.84 o                         
   7   5   1          2.56          5.82         1.46 o                         
   8   5   1         43.16         43.79         2.78 o                         
   9   5   1        381.60        405.41        16.78 o                         
  10   5   1        114.01        113.73         9.71 o                         
 -10   6   1        159.32        138.15         7.70 o                         
  -9   6   1        136.21        125.77         6.88 o                         
  -8   6   1        129.55        149.63        12.33 o                         
  -7   6   1        847.25        973.25        42.20 o                         
  -6   6   1          6.05         23.03         3.77 o                         
  -5   6   1         32.35         26.79         2.25 o                         
  -4   6   1        271.94        283.21         7.17 o                         
  -3   6   1        500.92        540.67        12.01 o                         
  -2   6   1         20.75         26.12         1.98 o                         
  -1   6   1        680.00        695.65        11.82 o                         
   0   6   1        991.37       1042.47        22.02 o                         
   1   6   1        117.99         95.43         5.08 o                         
   2   6   1        646.53        701.92        15.17 o                         
   3   6   1         30.05         21.74         2.25 o                         
   4   6   1        946.24        932.14        20.66 o                         
   5   6   1        168.35        161.05        10.72 o                         
   6   6   1         52.33         57.23         3.14 o                         
   7   6   1        587.41        583.26        16.12 o                         
   8   6   1        666.89        698.67        23.56 o                         
   9   6   1        142.98        138.43         7.16 o                         
  10   6   1          0.26          0.78         1.29 o                         
  -9   7   1         17.70         19.24         3.24 o                         
  -8   7   1        264.99        297.33         8.65 o                         
  -7   7   1        369.25        387.58        10.70 o                         
  -6   7   1         14.94         10.44         2.23 o                         
  -5   7   1        124.06        132.46         6.31 o                         
  -4   7   1        110.52        130.72         5.81 o                         
  -3   7   1        595.25        596.94        20.26 o                         
  -2   7   1        298.96        291.31         7.35 o                         
  -1   7   1          0.12          1.25         0.93 o                         
   0   7   1        250.19        247.39         6.56 o                         
   1   7   1        456.01        417.22         9.94 o                         
   2   7   1         55.60         49.19         3.36 o                         
   3   7   1         24.52         25.19         2.99 o                         
   4   7   1        141.46        130.65         6.58 o                         
   5   7   1         27.94         25.06         2.86 o                         
   6   7   1        377.72        393.29         9.64 o                         
   7   7   1        597.53        592.78        12.72 o                         
   8   7   1         74.83         86.33         6.25 o                         
   9   7   1          1.60          1.73         1.05 o                         
  -8   8   1         78.51         81.65         6.68 o                         
  -7   8   1          0.02         -0.61         1.05 o                         
  -6   8   1         39.63         50.51         3.90 o                         
  -5   8   1        418.11        449.25        11.69 o                         
  -4   8   1        454.45        495.23        11.18 o                         
  -3   8   1        643.01        651.59        12.40 o                         
  -2   8   1        361.05        363.28         8.74 o                         
  -1   8   1       1087.21       1171.00        18.99 o                         
   0   8   1       1733.81       1796.56        26.37 o                         
   1   8   1        160.58        165.85         5.64 o                         
   2   8   1         71.85         75.36         6.62 o                         
   3   8   1        101.32         92.55         5.57 o                         
   4   8   1        302.25        314.21        10.91 o                         
   5   8   1         24.04         23.48         3.25 o                         
   6   8   1        312.82        287.18         7.42 o                         
   7   8   1        210.90        210.68         9.22 o                         
   8   8   1          0.02          0.95         1.58 o                         
  -7   9   1          3.56          8.69         2.38 o                         
  -6   9   1         30.24         35.37         3.98 o                         
  -5   9   1         70.08         81.12         3.96 o                         
  -4   9   1          5.57          3.54         1.38 o                         
  -3   9   1         33.67         40.73         3.14 o                         
  -2   9   1        928.98        995.55        20.86 o                         
  -1   9   1        459.49        484.90        12.06 o                         
   0   9   1         11.24         12.02         1.63 o                         
   1   9   1          0.80          0.32         1.11 o                         
   2   9   1        997.99       1044.14        19.44 o                         
   3   9   1        234.75        246.69         7.96 o                         
   4   9   1         52.76         55.96         3.67 o                         
   5   9   1         29.24         28.53         2.47 o                         
   6   9   1        277.32        253.35         8.67 o                         
   7   9   1         62.05         51.94         5.25 o                         
  -5  10   1         11.27         12.26         3.00 o                         
  -4  10   1         69.24         67.09         3.32 o                         
  -3  10   1          5.86          4.29         1.13 o                         
  -2  10   1         11.34         11.75         1.41 o                         
  -1  10   1         58.99         56.49         3.61 o                         
   0  10   1        422.92        474.27        10.60 o                         
   1  10   1         11.59         10.07         2.03 o                         
   2  10   1        292.99        294.81         8.64 o                         
   3  10   1         79.89         72.79         3.45 o                         
   4  10   1        103.56        105.95         3.51 o                         
   5  10   1        398.22        322.88         9.23 o                         
   6  10   1        121.91        111.59         7.39 o                         
  -3  11   1          0.01         -0.37         1.43 o                         
  -2  11   1        109.01        124.50         6.20 o                         
  -1  11   1        132.01        117.46         5.98 o                         
   0  11   1         10.44         10.92         1.68 o                         
   1  11   1          7.91         10.37         2.72 o                         
   2  11   1          0.01          0.00         1.26 o                         
   3  11   1         28.45         31.78         4.29 o                         
   4  11   1         71.51         62.40         4.97 o                         
  -3 -10   2        167.73        152.46         5.54 o                         
  -1 -10   2        155.97        178.45        10.87 o                         
   0 -10   2         15.41         11.12         2.05 o                         
   1 -10   2         87.69         84.27         6.34 o                         
  -5  -9   2          1.53          1.23         0.87 o                         
  -4  -9   2        478.48        460.95         9.72 o                         
  -3  -9   2        538.15        572.53        18.15 o                         
  -2  -9   2        225.04        255.87        16.08 o                         
  -1  -9   2         45.82         40.60         9.52 o                         
   0  -9   2        297.38        303.23        12.40 o                         
   1  -9   2         55.76         58.82         6.98 o                         
   2  -9   2         28.67         25.85         4.19 o                         
   3  -9   2         59.42         65.67         7.29 o                         
   4  -9   2         36.82         34.15         2.67 o                         
   5  -9   2          0.60          2.20         1.05 o                         
  -7  -8   2         31.77         21.39         3.03 o                         
  -6  -8   2         33.17         30.83         2.83 o                         
  -5  -8   2         76.93         78.59         3.74 o                         
  -4  -8   2        197.52        223.24        14.85 o                         
  -3  -8   2        164.62        173.24        13.93 o                         
  -2  -8   2         77.09         76.14         6.66 o                         
  -1  -8   2        283.31        274.67        10.08 o                         
   0  -8   2        377.86        389.34        15.85 o                         
   1  -8   2        466.30        467.85        17.12 o                         
   2  -8   2         14.39         16.86         4.19 o                         
   3  -8   2          2.39          1.41         1.90 o                         
   4  -8   2        753.55        813.40        24.48 o                         
   5  -8   2        332.36        340.30        10.47 o                         
   6  -8   2          6.83          5.06         1.92 o                         
   7  -8   2          4.02          6.68         1.65 o                         
  -8  -7   2         57.38         46.43         4.36 o                         
  -7  -7   2         35.24         37.27         2.63 o                         
  -6  -7   2         10.45          9.23         1.53 o                         
  -5  -7   2         10.22         11.57         1.90 o                         
  -4  -7   2        113.35        110.35         7.40 o                         
  -3  -7   2         25.12         35.50         3.46 o                         
  -2  -7   2         51.50         37.96         4.49 o                         
  -1  -7   2       1444.78       1536.03        95.49 o                         
   0  -7   2          5.34          8.30         2.53 o                         
   1  -7   2          6.04          6.50         1.58 o                         
   2  -7   2        242.75        239.27         7.81 o                         
   3  -7   2        500.64        494.84        10.95 o                         
   4  -7   2        373.10        366.48        11.24 o                         
   5  -7   2         64.90         50.06         4.52 o                         
   6  -7   2        867.43        826.11        27.85 o                         
   7  -7   2        442.15        465.47        15.79 o                         
  -8  -6   2        409.14        408.22         9.93 o                         
  -7  -6   2         65.81         65.28         4.06 o                         
  -6  -6   2        115.03        113.24         6.51 o                         
  -5  -6   2        106.95        115.29         7.98 o                         
  -4  -6   2        375.00        375.38        14.71 o                         
  -3  -6   2          0.58          5.61         2.87 o                         
  -2  -6   2         25.85         23.24         2.65 o                         
  -1  -6   2        781.86        854.40        16.04 o                         
   0  -6   2        544.14        583.71        11.61 o                         
   1  -6   2         37.01         38.09         2.95 o                         
   2  -6   2          1.52          1.40         0.96 o                         
   3  -6   2        286.70        285.48         7.45 o                         
   4  -6   2         16.74         13.74         1.78 o                         
   5  -6   2        497.72        512.25        13.26 o                         
   6  -6   2       1143.83       1163.38        23.02 o                         
   7  -6   2        304.68        312.06         8.84 o                         
   8  -6   2         17.14         18.88         1.91 o                         
   9  -6   2        118.41        107.66         6.24 o                         
  -9  -5   2         31.05         33.02         2.47 o                         
  -8  -5   2        188.33        192.55        11.94 o                         
  -7  -5   2         77.27         71.12         4.53 o                         
  -6  -5   2        694.19        703.28        15.01 o                         
  -5  -5   2        403.04        386.42        11.61 o                         
  -4  -5   2          3.59          5.99         1.46 o                         
  -3  -5   2         27.19         27.44         2.81 o                         
  -2  -5   2        872.41        875.70        16.46 o                         
  -1  -5   2       1300.44       1338.49        21.95 o                         
   0  -5   2       2851.78       2957.84        39.40 o                         
   1  -5   2        166.14        206.96         5.30 o                         
   2  -5   2        181.41        163.57         5.34 o                         
   3  -5   2        313.95        347.28         7.42 o                         
   4  -5   2         20.36         15.61         1.62 o                         
   5  -5   2        301.40        291.99         7.13 o                         
   6  -5   2        280.60        285.63        11.02 o                         
   7  -5   2         19.37         25.57         2.50 o                         
   8  -5   2        126.55        132.07         8.08 o                         
   9  -5   2        137.01        136.16         6.81 o                         
  10  -5   2          1.59          0.99         1.40 o                         
  -9  -4   2         20.23         15.43         2.14 o                         
  -8  -4   2         21.96         23.40         2.00 o                         
  -7  -4   2         56.93         56.40         2.72 o                         
  -6  -4   2        238.15        259.55         6.45 o                         
  -5  -4   2         68.51         63.51         3.12 o                         
  -4  -4   2         90.23         91.37         3.69 o                         
  -3  -4   2       1380.36       1418.54        21.99 o                         
  -2  -4   2       1794.75       1737.56        27.58 o                         
  -1  -4   2       2187.00       2161.98        32.25 o                         
   0  -4   2         39.58         32.94         2.11 o                         
   1  -4   2       3652.59       3933.00        52.02 o                         
   2  -4   2       2177.95       2189.16        26.99 o                         
   3  -4   2         37.00         24.64         1.74 o                         
   4  -4   2          2.70          2.06         0.94 o                         
   5  -4   2        295.35        303.10         7.92 o                         
   6  -4   2        585.13        584.33        12.75 o                         
   7  -4   2        155.25        154.54         5.53 o                         
   8  -4   2         12.23         13.31         2.85 o                         
   9  -4   2        287.49        280.83         8.23 o                         
  10  -4   2          1.31          0.97         1.34 o                         
 -10  -3   2        133.77        122.07         6.38 o                         
  -9  -3   2        117.08        133.80         4.95 o                         
  -8  -3   2         31.57         29.79         2.17 o                         
  -7  -3   2          5.02          8.50         1.37 o                         
  -6  -3   2        144.70        156.56         5.29 o                         
  -5  -3   2         61.87         68.40         3.42 o                         
  -4  -3   2        281.42        317.00        11.72 o                         
  -3  -3   2       3263.13       3527.05        53.90 o                         
  -2  -3   2         21.56         17.86         2.09 o                         
  -1  -3   2        622.81        603.74        10.71 o                         
   0  -3   2       1838.77       1745.41        24.30 o                         
   1  -3   2       1810.93       1648.22        25.32 o                         
   2  -3   2        981.70        975.60        16.43 o                         
   3  -3   2       1369.13       1505.67        23.86 o                         
   4  -3   2       1524.46       1496.99        26.74 o                         
   5  -3   2       1336.75       1381.66        18.25 o                         
   6  -3   2        166.09        167.61         4.53 o                         
   7  -3   2          0.19         -0.59         1.03 o                         
   8  -3   2        191.67        197.98        12.65 o                         
   9  -3   2        725.89        723.62        34.93 o                         
  10  -3   2        122.96        121.86         5.49 o                         
 -10  -2   2        335.92        351.48         7.98 o                         
  -9  -2   2        106.84        122.17         4.54 o                         
  -8  -2   2        261.17        259.00         9.61 o                         
  -7  -2   2         95.19        101.49         4.33 o                         
  -6  -2   2         76.16         73.62         5.50 o                         
  -5  -2   2        474.54        451.85        11.61 o                         
  -4  -2   2       1724.81       1932.27        34.42 o                         
  -3  -2   2       1098.55       1288.35        27.78 o                         
  -2  -2   2       6561.65       7146.82        93.92 o                         
  -1  -2   2        862.89        875.33        14.64 o                         
   0  -2   2         44.24         21.10         1.47 o                         
   1  -2   2        103.08         90.55         3.38 o                         
   2  -2   2          3.22          1.60         0.93 o                         
   3  -2   2         50.73         38.22         3.04 o                         
   4  -2   2       1519.93       1591.14        24.14 o                         
   5  -2   2        646.59        706.01        11.67 o                         
   6  -2   2        178.67        165.48         4.38 o                         
   7  -2   2       1615.00       1709.61        21.32 o                         
   8  -2   2        585.27        630.99        11.38 o                         
   9  -2   2        937.47        924.43        42.61 o                         
  10  -2   2         86.41         88.19         4.98 o                         
  11  -2   2        109.77        118.05         5.61 o                         
 -10  -1   2        152.58        163.46         4.74 o                         
  -9  -1   2          8.22          8.00         1.64 o                         
  -8  -1   2        290.59        314.94         8.40 o                         
  -7  -1   2       1445.04       1556.35        25.58 o                         
  -6  -1   2        228.13        238.65         6.47 o                         
  -5  -1   2         49.32         49.16         3.92 o                         
  -4  -1   2       3177.76       3293.98        57.96 o                         
  -3  -1   2       5162.72       5454.07       126.47 o                         
  -2  -1   2       8290.59       8750.18       137.86 o                         
  -1  -1   2      13415.83      13456.52       168.56 o                         
   0  -1   2       1759.03       1605.41        20.59 o                         
   1  -1   2        198.18        160.37         3.73 o                         
   2  -1   2        132.83        136.70         4.28 o                         
   3  -1   2        244.58        236.91         7.27 o                         
   4  -1   2        436.08        495.58         9.10 o                         
   5  -1   2         41.45         52.69         2.74 o                         
   6  -1   2        649.99        662.61        10.68 o                         
   7  -1   2       3364.86       3484.86        40.19 o                         
   8  -1   2          4.18          5.22         1.16 o                         
   9  -1   2         39.55         35.23         2.66 o                         
  10  -1   2        206.56        214.43         6.69 o                         
  11  -1   2        432.35        359.01        17.10 o                         
 -11   0   2        103.23         81.89         4.29 o                         
 -10   0   2         28.36         23.42         2.43 o                         
  -9   0   2          7.22          7.65         1.98 o                         
  -8   0   2        109.80        127.10         5.66 o                         
  -7   0   2        106.13        110.79         5.08 o                         
  -6   0   2         83.89         88.80         4.17 o                         
  -5   0   2       2342.43       2506.18        47.27 o                         
  -4   0   2       2310.59       2319.00        32.96 o                         
  -3   0   2        328.91        315.67         8.65 o                         
  -2   0   2       1023.64       1076.81        20.60 o                         
  -1   0   2       4922.66       4965.57        77.54 o                         
   0   0   2       1826.11       1837.61        34.88 o                         
   1   0   2       2413.81       2626.25        37.76 o                         
   2   0   2        690.04        655.61        25.92 o                         
   3   0   2        113.58        119.73         7.88 o                         
   4   0   2       1395.27       1411.96        20.07 o                         
   5   0   2        259.55        246.58         9.80 o                         
   6   0   2        112.84        115.05         4.02 o                         
   7   0   2       1650.29       1721.91        20.63 o                         
   8   0   2         32.42         36.07         2.23 o                         
   9   0   2        104.52        110.92         5.91 o                         
  10   0   2          7.80          7.23         1.68 o                         
  11   0   2        128.10        117.42         8.93 o                         
 -11   1   2        433.14        396.86         9.65 o                         
 -10   1   2         11.72         12.48         1.81 o                         
  -9   1   2         11.44         10.11         2.43 o                         
  -8   1   2        148.38        149.06         5.55 o                         
  -7   1   2         41.45         46.72         3.30 o                         
  -6   1   2         20.88         34.67         2.35 o                         
  -5   1   2       1727.42       1791.23        27.91 o                         
  -4   1   2         17.71          7.97         1.23 o                         
  -3   1   2        128.61        146.53         5.71 o                         
  -2   1   2        696.67        664.64        13.35 o                         
  -1   1   2          6.02         26.88         1.78 o                         
   0   1   2       1359.97       1351.12        19.79 o                         
   1   1   2         34.01         25.58         1.39 o                         
   2   1   2       7980.66       8649.38       135.28 o                         
   3   1   2       1784.01       1917.32        37.40 o                         
   4   1   2        538.56        476.65        11.52 o                         
   5   1   2        186.94        171.54         7.35 o                         
   6   1   2        977.88        938.52        16.23 o                         
   7   1   2       1130.49       1151.51        25.12 o                         
   8   1   2        378.49        353.43        12.10 o                         
   9   1   2        114.40        129.88        12.94 o                         
  10   1   2          4.83          4.20         1.87 o                         
  11   1   2        166.25        190.85        11.44 o                         
 -11   2   2         85.57         68.87         5.01 o                         
 -10   2   2         45.02         42.93         2.98 o                         
  -9   2   2        429.89        468.13        11.63 o                         
  -8   2   2        338.56        377.68        11.32 o                         
  -7   2   2         31.24         23.73         2.24 o                         
  -6   2   2         21.12         13.94         1.88 o                         
  -5   2   2       2587.10       2752.85        40.71 o                         
  -4   2   2       1826.77       1886.97        28.30 o                         
  -3   2   2         64.16         58.34         5.13 o                         
  -2   2   2        648.05        727.64        17.92 o                         
  -1   2   2         25.41         20.67         3.71 o                         
   0   2   2       1720.71       1678.24        24.70 o                         
   1   2   2       4408.29       4761.67        85.85 o                         
   2   2   2       1867.55       1841.81        33.17 o                         
   3   2   2       3604.67       3673.28        69.73 o                         
   4   2   2        279.97        302.03         8.58 o                         
   5   2   2       3758.48       3898.06        86.31 o                         
   6   2   2       1782.01       1673.75        33.93 o                         
   7   2   2        464.82        450.76        11.69 o                         
   8   2   2         51.26         57.48         5.17 o                         
   9   2   2        628.47        648.66        22.90 o                         
  10   2   2        598.79        636.02        15.05 o                         
  11   2   2         78.68         91.46         4.56 o                         
 -11   3   2          5.45          2.28         1.00 o                         
 -10   3   2        149.21        141.21         5.46 o                         
  -9   3   2        386.41        394.59        11.18 o                         
  -8   3   2         37.38         49.78         3.22 o                         
  -7   3   2        503.45        484.13        11.13 o                         
  -6   3   2       1920.10       1921.75        29.48 o                         
  -5   3   2       1541.26       1532.66        20.67 o                         
  -4   3   2       1341.32       1425.33        20.84 o                         
  -3   3   2        719.47        897.60        15.09 o                         
  -2   3   2       1082.24       1148.32        27.05 o                         
  -1   3   2       1518.24       1729.22        43.02 o                         
   0   3   2        794.19        759.12        22.45 o                         
   1   3   2         31.94         32.46         2.92 o                         
   2   3   2        283.98        276.56        11.22 o                         
   3   3   2        359.74        321.82        14.02 o                         
   4   3   2        765.01        769.46        23.01 o                         
   5   3   2       2845.88       2960.74        93.94 o                         
   6   3   2          0.82          2.90         1.16 o                         
   7   3   2        256.94        247.34         7.20 o                         
   8   3   2        782.41        789.89        16.09 o                         
   9   3   2        443.44        474.89        13.23 o                         
  10   3   2         70.55         66.53         3.94 o                         
  11   3   2         50.24         37.47         5.59 o                         
 -10   4   2         66.62         62.14         4.44 o                         
  -9   4   2         50.93         58.79         4.00 o                         
  -8   4   2        180.83        174.56         6.32 o                         
  -7   4   2        326.45        326.54         9.44 o                         
  -6   4   2        211.03        221.42         7.85 o                         
  -5   4   2        198.29        195.37         5.79 o                         
  -4   4   2         71.66         64.72         3.10 o                         
  -3   4   2        854.47        840.77        15.46 o                         
  -2   4   2       5129.00       5181.46        74.02 o                         
  -1   4   2       3128.49       3233.21        53.09 o                         
   0   4   2         20.03         33.49         3.37 o                         
   1   4   2        395.81        370.82        12.18 o                         
   2   4   2       2615.08       2443.59        49.82 o                         
   3   4   2         17.81          8.97         1.29 o                         
   4   4   2        402.80        414.80         8.63 o                         
   5   4   2        293.58        313.87         7.71 o                         
   6   4   2         17.45         17.08         1.83 o                         
   7   4   2         12.25         12.45         2.13 o                         
   8   4   2          8.58          9.81         1.94 o                         
   9   4   2         13.23         16.28         2.30 o                         
  10   4   2         23.59         29.67         2.95 o                         
  11   4   2         44.44         40.33         5.04 o                         
 -10   5   2        213.05        197.30        13.23 o                         
  -9   5   2        251.00        256.61        12.09 o                         
  -8   5   2         63.87         45.57         4.74 o                         
  -7   5   2        260.68        256.95        16.25 o                         
  -6   5   2          0.06         -1.42         1.42 o                         
  -5   5   2          8.52         10.27         1.39 o                         
  -4   5   2        193.79        208.08         5.52 o                         
  -3   5   2       2780.83       2734.45        42.89 o                         
  -2   5   2       1289.47       1275.90        21.92 o                         
  -1   5   2         44.53         50.46         2.58 o                         
   0   5   2       6608.69       6840.91        99.46 o                         
   1   5   2        532.21        452.23        11.64 o                         
   2   5   2         52.75         34.18         2.92 o                         
   3   5   2        564.07        548.79        12.12 o                         
   4   5   2       1715.40       1685.03        26.57 o                         
   5   5   2       1536.75       1432.69        25.66 o                         
   6   5   2         65.21         60.83         3.17 o                         
   7   5   2         15.55         13.70         2.20 o                         
   8   5   2        150.35        148.93         6.65 o                         
   9   5   2         29.53         25.45         2.60 o                         
  10   5   2          8.70         12.27         2.43 o                         
 -10   6   2        158.37        144.42         7.83 o                         
  -9   6   2          7.67          8.48         2.72 o                         
  -8   6   2        139.10        138.35        10.37 o                         
  -7   6   2        344.63        374.85        14.86 o                         
  -6   6   2         49.05         58.18         3.71 o                         
  -5   6   2         36.20         35.47         2.39 o                         
  -4   6   2         24.34         25.49         2.73 o                         
  -3   6   2        589.66        598.47        19.36 o                         
  -2   6   2        129.21        114.14         6.69 o                         
  -1   6   2          0.15          1.53         1.46 o                         
   0   6   2         77.77         76.30         5.68 o                         
   1   6   2         38.57         45.64         3.02 o                         
   2   6   2        688.07        716.75        22.47 o                         
   3   6   2        280.93        246.46         8.12 o                         
   4   6   2        852.16        842.00        16.36 o                         
   5   6   2        262.61        266.48         8.10 o                         
   6   6   2         72.41         79.29         4.38 o                         
   7   6   2        344.34        322.06        10.40 o                         
   8   6   2        280.42        292.69        11.21 o                         
   9   6   2         65.63         66.23         4.33 o                         
  10   6   2         14.92         11.38         3.07 o                         
  -8   7   2        161.25        169.89         6.34 o                         
  -7   7   2        203.59        191.08         9.84 o                         
  -6   7   2        135.88        136.21        12.74 o                         
  -5   7   2         29.40         28.30         3.44 o                         
  -4   7   2       1728.42       1805.81        37.95 o                         
  -3   7   2       1789.21       1842.83        46.83 o                         
  -2   7   2        695.60        694.04        21.97 o                         
  -1   7   2        217.69        236.79         9.26 o                         
   0   7   2        443.73        433.80         9.18 o                         
   1   7   2         96.11         85.56         4.11 o                         
   2   7   2         83.70         79.47         4.77 o                         
   3   7   2          0.62          1.65         1.21 o                         
   4   7   2        227.71        235.73         9.50 o                         
   5   7   2          2.48          2.12         1.26 o                         
   6   7   2        245.27        251.60         8.02 o                         
   7   7   2        367.04        406.18        13.95 o                         
   8   7   2         45.20         47.59         3.93 o                         
   9   7   2          0.16         -0.89         1.91 o                         
  -8   8   2         51.31         48.84         5.35 o                         
  -7   8   2          0.05          1.47         2.33 o                         
  -6   8   2         53.50         65.40         8.24 o                         
  -5   8   2        939.83        996.40        29.65 o                         
  -4   8   2       1548.20       1592.50        36.25 o                         
  -3   8   2        127.11        141.12         5.10 o                         
  -2   8   2        988.39       1085.89        16.79 o                         
  -1   8   2        508.49        533.48        12.02 o                         
   0   8   2       1067.90       1100.40        16.80 o                         
   1   8   2         33.16         25.97         2.00 o                         
   2   8   2         17.43         23.50         2.77 o                         
   3   8   2        356.77        358.38        10.49 o                         
   4   8   2         20.11         21.00         3.10 o                         
   5   8   2         17.82         20.13         2.69 o                         
   6   8   2        127.69        135.17         6.32 o                         
   7   8   2         33.07         38.55         3.67 o                         
   8   8   2          1.27          1.61         1.51 o                         
  -7   9   2         25.11         23.03         3.78 o                         
  -6   9   2         21.03         19.63         2.10 o                         
  -5   9   2        187.94        194.71         6.64 o                         
  -4   9   2         25.72         24.41         2.93 o                         
  -3   9   2        218.03        224.56         7.89 o                         
  -2   9   2       1680.74       1835.31        32.17 o                         
  -1   9   2          1.92          1.30         1.08 o                         
   0   9   2        118.41        107.81         4.02 o                         
   1   9   2         16.85         13.23         1.73 o                         
   2   9   2        285.89        318.39         7.94 o                         
   3   9   2       1001.68        956.86        28.83 o                         
   4   9   2         23.45         23.73         4.27 o                         
   5   9   2        205.93        206.45        11.20 o                         
   6   9   2        173.39        165.16        11.80 o                         
   7   9   2          7.99          4.50         2.76 o                         
   8   9   2         65.73         56.24         4.46 o                         
  -6  10   2         14.80         13.11         2.83 o                         
  -5  10   2          9.90          9.74         1.38 o                         
  -4  10   2         34.56         44.85         2.64 o                         
  -3  10   2          2.04          2.12         1.10 o                         
  -2  10   2        201.90        200.31         6.23 o                         
  -1  10   2         13.08         14.81         1.93 o                         
   0  10   2        125.72        139.38         5.29 o                         
   1  10   2          8.92          8.94         1.63 o                         
   2  10   2        262.88        268.03         7.54 o                         
   3  10   2         10.98         11.17         1.83 o                         
   4  10   2         11.28         11.65         1.57 o                         
   5  10   2        514.96        488.57         9.13 o                         
   6  10   2        181.90        159.85         7.13 o                         
   7  10   2         47.40         37.54         3.51 o                         
  -4  11   2         15.61         17.85         3.00 o                         
  -3  11   2         19.59         23.44         2.82 o                         
  -2  11   2        152.31        175.07         5.96 o                         
  -1  11   2        170.17        176.47         6.56 o                         
   0  11   2          6.68          4.35         1.16 o                         
   1  11   2          0.36          0.45         0.92 o                         
   2  11   2         72.91         74.84         3.59 o                         
   3  11   2          0.21         -1.22         1.26 o                         
   4  11   2        131.28        117.01         4.85 o                         
   0  12   2          4.00          2.18         1.19 o                         
   1  12   2        247.78        216.26        10.63 o                         
  -1 -10   3          0.65          0.58         1.36 o                         
  -4  -9   3        239.98        224.92         9.22 o                         
  -3  -9   3        170.52        162.07        10.42 o                         
  -2  -9   3        131.91        135.60         9.98 o                         
  -1  -9   3          1.59          1.34         1.31 o                         
   0  -9   3         79.31         90.06         8.17 o                         
   1  -9   3         20.57         31.54         4.63 o                         
   2  -9   3         53.59         -0.34         0.58 o                         
   3  -9   3         53.02         63.53         6.34 o                         
  -6  -8   3          1.06          0.55         0.99 o                         
  -5  -8   3         23.09         23.54         1.85 o                         
  -4  -8   3        266.30        276.81         9.72 o                         
  -3  -8   3        296.39        312.83        10.36 o                         
  -2  -8   3          1.74          1.11         1.40 o                         
  -1  -8   3        259.51        273.56        12.38 o                         
   0  -8   3        453.62        471.66        17.17 o                         
   1  -8   3        125.71        134.75        11.65 o                         
   2  -8   3          6.65          7.87         3.17 o                         
   3  -8   3        128.70        124.80         6.76 o                         
   4  -8   3        433.55        438.08        18.55 o                         
   5  -8   3         55.85         49.06         4.02 o                         
   6  -8   3          0.29          1.41         1.27 o                         
  -7  -7   3         43.98         36.52         2.71 o                         
  -6  -7   3          0.41          0.73         1.09 o                         
  -5  -7   3         85.19         80.79         3.56 o                         
  -4  -7   3        173.37        182.76         7.86 o                         
  -3  -7   3         95.49        105.65         5.16 o                         
  -2  -7   3         34.35         23.18         2.91 o                         
  -1  -7   3        146.15        156.28         8.04 o                         
   0  -7   3         70.35         60.82         5.36 o                         
   1  -7   3         31.08         29.40         3.65 o                         
   2  -7   3        465.18        451.85        14.93 o                         
   3  -7   3        491.65        483.45        17.44 o                         
   4  -7   3        315.69        304.03        13.15 o                         
   5  -7   3         66.08         68.87         5.90 o                         
   6  -7   3        227.15        240.82        10.73 o                         
   7  -7   3        305.57        351.31        20.39 o                         
   8  -7   3        135.56        124.25         5.33 o                         
  -8  -6   3        188.70        186.24         6.30 o                         
  -7  -6   3         27.53         33.58         2.37 o                         
  -6  -6   3        131.21        131.33         6.32 o                         
  -5  -6   3        578.35        626.16        14.70 o                         
  -4  -6   3        505.60        522.59        24.32 o                         
  -3  -6   3         93.84        122.50         7.89 o                         
  -2  -6   3         16.05         13.67         2.75 o                         
  -1  -6   3        292.72        330.14        14.19 o                         
   0  -6   3         27.46         26.35         2.98 o                         
   1  -6   3         39.66         44.08         3.66 o                         
   2  -6   3        289.55        244.96         8.22 o                         
   3  -6   3         22.13         25.49         6.08 o                         
   4  -6   3          0.30          3.06         3.58 o                         
   5  -6   3        832.13        831.93        35.87 o                         
   6  -6   3        368.34        360.37        20.10 o                         
   7  -6   3         75.86         76.89         4.86 o                         
   8  -6   3         38.56         40.30         2.98 o                         
   9  -6   3         73.09         60.30         4.10 o                         
  -9  -5   3         87.89         77.73         4.32 o                         
  -8  -5   3         61.72         63.20         3.54 o                         
  -7  -5   3        216.56        220.23         7.94 o                         
  -6  -5   3        366.70        420.24        10.66 o                         
  -5  -5   3        961.68       1002.30        32.99 o                         
  -4  -5   3        170.34        181.60         7.97 o                         
  -3  -5   3         18.70         19.12         2.63 o                         
  -2  -5   3        788.02        820.11        17.15 o                         
  -1  -5   3       2443.62       2515.68        54.55 o                         
   0  -5   3         78.39         90.63         5.37 o                         
   1  -5   3         40.05         52.78         2.83 o                         
   2  -5   3          3.61          6.72         4.81 o                         
   3  -5   3         49.65         63.42         4.93 o                         
   4  -5   3         33.06         32.34         2.39 o                         
   5  -5   3         33.87         32.66         2.91 o                         
   6  -5   3        211.10        197.84         6.79 o                         
   7  -5   3          0.63         -0.43         1.94 o                         
   8  -5   3         75.07         74.92         3.45 o                         
   9  -5   3        180.03        161.80         5.94 o                         
  -9  -4   3         64.40         59.05         2.96 o                         
  -8  -4   3          1.41          3.96         1.42 o                         
  -7  -4   3        476.68        471.72        11.35 o                         
  -6  -4   3        145.29        142.71         6.06 o                         
  -5  -4   3        304.53        348.51        11.67 o                         
  -4  -4   3        607.24        570.89        15.79 o                         
  -3  -4   3       1892.82       1938.07        38.17 o                         
  -2  -4   3       1694.02       1688.96        30.76 o                         
  -1  -4   3        579.96        548.01        10.81 o                         
   0  -4   3         58.95         73.80         4.03 o                         
   1  -4   3       1628.11       1680.27        30.49 o                         
   2  -4   3        801.24        734.48        17.35 o                         
   3  -4   3        454.47        395.61         7.32 o                         
   4  -4   3        201.49        209.19         6.23 o                         
   5  -4   3        364.10        365.75         8.19 o                         
   6  -4   3        847.80        852.56        14.34 o                         
   7  -4   3         17.08         16.25         2.11 o                         
   8  -4   3         19.94         25.89         2.65 o                         
   9  -4   3         22.90         28.06         1.94 o                         
  10  -4   3         36.92         41.76         4.87 o                         
 -10  -3   3        135.00        134.93         6.07 o                         
  -9  -3   3         84.94         93.02         3.73 o                         
  -8  -3   3         76.89         71.02         3.72 o                         
  -7  -3   3        172.54        180.87         6.53 o                         
  -6  -3   3        182.84        200.17         8.84 o                         
  -5  -3   3         13.79          8.91         2.12 o                         
  -4  -3   3         18.86         28.14         2.85 o                         
  -3  -3   3       1500.99       1635.63        25.47 o                         
  -2  -3   3         94.63         86.13         3.70 o                         
  -1  -3   3        284.96        319.23         7.25 o                         
   0  -3   3        387.65        387.08         6.88 o                         
   1  -3   3        236.76        208.03         5.02 o                         
   2  -3   3        509.75        436.62        10.26 o                         
   3  -3   3          0.54          0.53         0.72 o                         
   4  -3   3       2396.89       2272.60        28.55 o                         
   5  -3   3       3625.13       3589.60        49.92 o                         
   6  -3   3        153.18        137.93         5.70 o                         
   7  -3   3         87.81         80.70         4.01 o                         
   8  -3   3        409.16        432.79        14.55 o                         
   9  -3   3          6.75          6.95         1.33 o                         
  10  -3   3         25.40         25.69         2.47 o                         
 -10  -2   3        196.05        211.35         9.12 o                         
  -9  -2   3          4.88         11.03         1.82 o                         
  -8  -2   3         10.42          9.03         1.69 o                         
  -7  -2   3        472.24        488.27        13.48 o                         
  -6  -2   3        475.86        490.80        12.98 o                         
  -5  -2   3         79.22         84.89         5.75 o                         
  -4  -2   3        277.18        260.57        11.90 o                         
  -3  -2   3       7063.08       7723.53       103.27 o                         
  -2  -2   3        290.47        219.61         5.67 o                         
  -1  -2   3        155.86        139.66         3.99 o                         
   0  -2   3        349.14        367.93         5.91 o                         
   1  -2   3        296.55        245.33         6.83 o                         
   2  -2   3          0.38          1.89         1.01 o                         
   3  -2   3       2241.40       2245.12        29.32 o                         
   4  -2   3       2035.68       1911.99        25.48 o                         
   5  -2   3       3064.49       3128.14        39.55 o                         
   6  -2   3       1015.15       1039.35        15.55 o                         
   7  -2   3        367.34        357.62         9.77 o                         
   8  -2   3        827.58        854.99        16.00 o                         
   9  -2   3        433.50        378.63        11.42 o                         
  10  -2   3         49.60         45.33         4.74 o                         
  11  -2   3         64.56         57.22         5.21 o                         
 -10  -1   3         13.29         11.60         1.33 o                         
  -9  -1   3        260.11        266.94         7.73 o                         
  -8  -1   3        220.46        226.66         7.60 o                         
  -7  -1   3        348.46        398.48        11.88 o                         
  -6  -1   3        123.68        130.85         5.44 o                         
  -5  -1   3        495.57        554.34        11.15 o                         
  -4  -1   3       2401.86       2569.29        49.03 o                         
  -3  -1   3       4374.29       4703.30        79.18 o                         
  -2  -1   3        413.39        362.66        10.78 o                         
  -1  -1   3       4278.94       4380.47        62.44 o                         
   0  -1   3         44.03         12.75         1.66 o                         
   1  -1   3         93.29         70.67         2.45 o                         
   2  -1   3          0.90          0.91         0.79 o                         
   3  -1   3       1391.91       1375.34        21.26 o                         
   4  -1   3        776.32        811.01        13.35 o                         
   5  -1   3         21.88         22.21         1.65 o                         
   6  -1   3       1263.02       1264.47        17.25 o                         
   7  -1   3        822.23        847.22        20.34 o                         
   8  -1   3        188.88        189.77         5.66 o                         
   9  -1   3        159.13        176.70         6.58 o                         
  10  -1   3        269.05        246.40         7.05 o                         
  11  -1   3        142.21        121.46         7.37 o                         
 -10   0   3          6.02          7.21         1.40 o                         
  -9   0   3        107.17        103.34         4.69 o                         
  -8   0   3         16.65         10.52         2.46 o                         
  -7   0   3          4.38          6.71         1.93 o                         
  -6   0   3        132.25        109.86         4.97 o                         
  -5   0   3        797.42        873.94        16.67 o                         
  -4   0   3       1093.95       1118.00        23.18 o                         
  -3   0   3        342.63        350.14        10.63 o                         
  -2   0   3        471.98        418.35        10.20 o                         
  -1   0   3       4087.85       3711.51        77.48 o                         
   0   0   3       4226.26       3965.63        73.92 o                         
   1   0   3       1694.52       1633.47        24.22 o                         
   2   0   3       1744.06       1909.13        30.00 o                         
   3   0   3       2059.77       2114.83        34.75 o                         
   4   0   3        604.81        569.06        10.59 o                         
   5   0   3         16.54         10.59         1.89 o                         
   6   0   3        129.39        127.21         4.24 o                         
   7   0   3        169.75        196.38         5.79 o                         
   8   0   3          5.87          7.05         1.49 o                         
   9   0   3        212.22        216.96        13.91 o                         
  10   0   3          6.82          4.87         1.36 o                         
  11   0   3         47.80         43.55         5.47 o                         
 -10   1   3          4.40          8.02         1.49 o                         
  -9   1   3         23.83         25.26         2.96 o                         
  -8   1   3         35.10         35.38         3.62 o                         
  -7   1   3         91.26         88.71         5.58 o                         
  -6   1   3        144.38        155.65         6.61 o                         
  -5   1   3       1197.47       1315.84        20.30 o                         
  -4   1   3        210.88        230.15         6.55 o                         
  -3   1   3        206.99        185.42        10.03 o                         
  -2   1   3       3390.18       3181.98        60.66 o                         
  -1   1   3        536.55        381.72         9.35 o                         
   0   1   3          1.00          7.36         0.73 o                         
   1   1   3        151.26        183.42         5.48 o                         
   2   1   3        451.66        446.90         8.84 o                         
   3   1   3       8210.37       8726.13       168.04 o                         
   4   1   3         82.62        106.89         6.59 o                         
   5   1   3         22.72          8.91         1.88 o                         
   6   1   3       1686.00       1752.50        24.17 o                         
   7   1   3       1404.40       1439.88        20.29 o                         
   8   1   3        629.15        663.00        12.89 o                         
   9   1   3         57.77         56.52         3.83 o                         
  10   1   3        141.03        151.52         6.37 o                         
  11   1   3         94.41        102.43         8.14 o                         
 -10   2   3          8.48          8.98         1.35 o                         
  -9   2   3        205.01        218.34         7.84 o                         
  -8   2   3        811.29        851.26        20.68 o                         
  -7   2   3         42.51         53.42         5.74 o                         
  -6   2   3         76.48         68.65         3.38 o                         
  -5   2   3       1453.41       1507.76        22.80 o                         
  -4   2   3       1199.13       1243.06        20.07 o                         
  -3   2   3         44.86         40.83         3.12 o                         
  -2   2   3       2045.39       2091.64        36.22 o                         
  -1   2   3          0.00          1.92         1.17 o                         
   0   2   3         62.08         63.70         3.40 o                         
   1   2   3       4146.24       4378.51        69.91 o                         
   2   2   3         19.50         19.02         1.96 o                         
   3   2   3        925.63        970.88        21.83 o                         
   4   2   3       1140.00       1212.66        19.06 o                         
   5   2   3       3417.57       3342.47        45.55 o                         
   6   2   3       2343.84       2323.55        29.53 o                         
   7   2   3       1453.14       1458.40        21.00 o                         
   8   2   3        137.65        151.93         6.20 o                         
   9   2   3        564.85        570.05        12.01 o                         
  10   2   3        428.11        455.65        14.17 o                         
  11   2   3          9.49         18.26         3.99 o                         
 -10   3   3        262.33        263.18         8.34 o                         
  -9   3   3         52.19         69.37         4.42 o                         
  -8   3   3         31.90         37.33         4.36 o                         
  -7   3   3        339.28        350.23         8.76 o                         
  -6   3   3       1467.65       1515.88        22.64 o                         
  -5   3   3        928.71        886.15        14.47 o                         
  -4   3   3         98.05         86.88         3.27 o                         
  -3   3   3          0.41          1.58         0.79 o                         
  -2   3   3       1333.84       1344.70        30.74 o                         
  -1   3   3         97.33         64.32         4.37 o                         
   0   3   3        372.73        357.99        16.19 o                         
   1   3   3        578.14        637.69        16.82 o                         
   2   3   3        259.98        295.84        10.01 o                         
   3   3   3       1313.00       1283.78        20.69 o                         
   4   3   3        690.79        718.97        13.23 o                         
   5   3   3       1059.04       1096.10        19.13 o                         
   6   3   3          6.77         18.93         2.70 o                         
   7   3   3          1.02          1.25         1.15 o                         
   8   3   3        364.05        370.30         9.17 o                         
   9   3   3        425.97        420.31        17.25 o                         
  10   3   3         69.75         89.35         9.84 o                         
 -10   4   3        179.29        159.01         5.31 o                         
  -9   4   3         29.40         31.66         3.10 o                         
  -8   4   3        126.59        126.73         5.47 o                         
  -7   4   3        281.64        312.78         8.89 o                         
  -6   4   3        912.90        962.73        17.73 o                         
  -5   4   3        322.05        324.98         7.84 o                         
  -4   4   3        270.25        263.29         6.20 o                         
  -3   4   3       1628.20       1538.12        23.80 o                         
  -2   4   3       3133.45       3087.55        42.43 o                         
  -1   4   3         31.81         19.47         1.40 o                         
   0   4   3        425.29        447.72         8.75 o                         
   1   4   3       1461.47       1370.59        26.47 o                         
   2   4   3       2436.47       2353.22        33.69 o                         
   3   4   3        150.95        134.13         4.57 o                         
   4   4   3        224.56        211.64         6.08 o                         
   5   4   3        964.52        954.39        14.98 o                         
   6   4   3        310.32        273.34        10.26 o                         
   7   4   3         69.46         81.62         5.55 o                         
   8   4   3        202.52        218.53        14.44 o                         
   9   4   3        131.38        135.82        21.05 o                         
  10   4   3         19.03         15.11         2.65 o                         
 -10   5   3        171.78        137.71         5.67 o                         
  -9   5   3         81.16         81.29         5.59 o                         
  -8   5   3        345.51        361.24        10.55 o                         
  -7   5   3         90.02        100.47         4.61 o                         
  -6   5   3        138.32        144.10         5.77 o                         
  -5   5   3         28.19         22.70         1.75 o                         
  -4   5   3        729.63        717.80        11.00 o                         
  -3   5   3        112.43        110.17         4.53 o                         
  -2   5   3         92.75         98.67         3.82 o                         
  -1   5   3       1656.14       1780.07        24.60 o                         
   0   5   3       1009.91        985.18        16.95 o                         
   1   5   3         62.69         19.32         1.72 o                         
   2   5   3        944.49        933.56        14.44 o                         
   3   5   3        806.87        795.68        12.81 o                         
   4   5   3       2262.70       2265.09        44.82 o                         
   5   5   3        905.00        833.71        29.54 o                         
   6   5   3        105.97         90.93         7.85 o                         
   7   5   3        242.42        238.25        15.48 o                         
   8   5   3        309.50        320.33        10.39 o                         
   9   5   3          8.86         15.54         2.18 o                         
  10   5   3          2.03          1.16         1.20 o                         
  -9   6   3          5.38          8.07         1.48 o                         
  -8   6   3        115.85        120.74         5.43 o                         
  -7   6   3        105.34        127.13         5.47 o                         
  -6   6   3        139.97        152.69         5.44 o                         
  -5   6   3        813.74        803.44        13.56 o                         
  -4   6   3         68.08         70.15         3.04 o                         
  -3   6   3        115.48        127.06         5.11 o                         
  -2   6   3        273.18        294.25         9.74 o                         
  -1   6   3         34.94         29.72         2.38 o                         
   0   6   3        223.13        202.96         7.00 o                         
   1   6   3        186.31        219.58         6.39 o                         
   2   6   3          1.36          1.63         1.00 o                         
   3   6   3       1009.34        936.95        21.32 o                         
   4   6   3       2324.72       2182.45        39.40 o                         
   5   6   3         28.70         29.82         2.76 o                         
   6   6   3        491.21        449.87        10.13 o                         
   7   6   3        315.98        305.43         8.58 o                         
   8   6   3        420.08        431.95        13.64 o                         
   9   6   3         25.72         30.28         3.23 o                         
  10   6   3         32.19         25.21         4.46 o                         
  -9   7   3        181.79        181.69        10.15 o                         
  -8   7   3        160.61        165.12         6.53 o                         
  -7   7   3        603.16        610.02        15.76 o                         
  -6   7   3         31.29         26.65         3.79 o                         
  -5   7   3          9.26         10.43         2.03 o                         
  -4   7   3       1682.22       1701.70        28.97 o                         
  -3   7   3        801.78        844.37        18.04 o                         
  -2   7   3        462.68        473.01        11.20 o                         
  -1   7   3        132.21        128.12         4.64 o                         
   0   7   3        383.00        406.65         8.99 o                         
   1   7   3          0.81          0.59         1.09 o                         
   2   7   3        385.20        352.41         9.38 o                         
   3   7   3        282.44        262.05         8.27 o                         
   4   7   3        257.46        260.81         9.90 o                         
   5   7   3        243.77        232.42         8.39 o                         
   6   7   3        580.32        565.42        22.33 o                         
   7   7   3        245.42        261.10        11.02 o                         
   8   7   3          0.98          3.10         1.63 o                         
   9   7   3         70.98         51.57         3.56 o                         
  -7   8   3          8.39          7.33         1.72 o                         
  -6   8   3        138.13        146.10         6.74 o                         
  -5   8   3       1017.89       1080.32        25.22 o                         
  -4   8   3       1279.16       1276.96        25.64 o                         
  -3   8   3          6.31          9.66         1.58 o                         
  -2   8   3        182.83        200.83         6.58 o                         
  -1   8   3        114.41        105.32         5.91 o                         
   0   8   3        885.05        919.84        19.04 o                         
   1   8   3         18.21         14.61         2.47 o                         
   2   8   3        309.51        319.81        13.13 o                         
   3   8   3        542.53        566.26        19.73 o                         
   4   8   3         64.04         61.02         4.92 o                         
   5   8   3        148.98        148.70         6.03 o                         
   6   8   3          9.30          8.14         1.67 o                         
   7   8   3         11.02          8.89         2.18 o                         
   8   8   3          5.92          6.25         1.67 o                         
   9   8   3        146.20        110.22         8.28 o                         
  -7   9   3          2.04          1.02         1.84 o                         
  -6   9   3         54.57         55.13         3.29 o                         
  -5   9   3        179.95        185.88         7.79 o                         
  -4   9   3         40.97         34.45         4.46 o                         
  -3   9   3        115.50        127.64         7.05 o                         
  -2   9   3        724.15        748.44        19.13 o                         
  -1   9   3         12.01         14.67         2.46 o                         
   0   9   3         54.69         48.01         3.38 o                         
   1   9   3        283.87        302.74         8.51 o                         
   2   9   3        809.34        864.11        15.27 o                         
   3   9   3        293.84        280.72        10.34 o                         
   4   9   3          0.18          3.56         2.16 o                         
   5   9   3          0.25          0.30         1.36 o                         
   6   9   3         38.37         47.79         4.32 o                         
   7   9   3          4.70          2.40         1.95 o                         
   8   9   3        295.85        231.31        13.01 o                         
  -6  10   3         64.10         54.60         5.55 o                         
  -5  10   3        140.31        156.89        11.27 o                         
  -4  10   3         95.12        102.67         5.44 o                         
  -3  10   3          3.55          4.28         1.29 o                         
  -2  10   3         21.08         23.70         2.24 o                         
  -1  10   3          0.08          0.63         1.37 o                         
   0  10   3         52.30         53.58         3.00 o                         
   1  10   3         68.23         85.96         4.25 o                         
   2  10   3        350.52        367.62         9.41 o                         
   3  10   3         67.78         63.01         4.28 o                         
   4  10   3        191.80        190.98         6.13 o                         
   5  10   3        103.31        105.18         3.73 o                         
   6  10   3        265.13        268.44         7.20 o                         
   7  10   3         36.79         36.17         4.26 o                         
  -5  11   3         74.89         57.63         4.80 o                         
  -4  11   3         28.38         36.45         4.80 o                         
  -3  11   3         95.12         95.24         5.01 o                         
  -2  11   3         52.18         57.00         2.81 o                         
  -1  11   3         72.45         65.27         4.06 o                         
   0  11   3          3.55          2.58         1.19 o                         
   1  11   3         45.61         48.66         3.04 o                         
   2  11   3          6.94          7.34         1.56 o                         
   3  11   3         22.06         24.70         2.25 o                         
   4  11   3        177.01        166.15        10.14 o                         
   5  11   3        146.19        115.11         5.77 o                         
  -2  12   3        206.59        199.02        10.15 o                         
  -1  12   3         16.98         19.79         3.13 o                         
   0  12   3          9.76         12.81         2.55 o                         
   1  12   3        139.58        128.97         4.97 o                         
   2  12   3         10.92         11.34         2.62 o                         
   3  12   3          0.30         -0.34         0.90 o                         
  -3  -9   4        160.26        154.26         7.58 o                         
  -2  -9   4          9.41          8.50         2.08 o                         
  -1  -9   4          0.09         -0.41         1.67 o                         
   0  -9   4         34.89         37.77         4.33 o                         
   1  -9   4         55.78         58.01         4.73 o                         
  -4  -8   4         28.41         27.94         2.65 o                         
  -3  -8   4         78.54         80.74         4.13 o                         
  -2  -8   4         97.76         98.68         8.96 o                         
  -1  -8   4        107.97        121.15        17.12 o                         
   0  -8   4        312.36        308.74        17.51 o                         
   1  -8   4         66.69         63.53         6.91 o                         
   2  -8   4          0.37         -0.48         1.74 o                         
   4  -8   4        372.41        344.52        13.03 o                         
   5  -8   4          8.79          8.52         1.49 o                         
  -6  -7   4          8.64          6.57         2.09 o                         
  -5  -7   4         23.21         21.58         1.92 o                         
  -4  -7   4         16.56         16.97         1.70 o                         
  -3  -7   4         43.25         42.86         3.72 o                         
  -2  -7   4         80.18         85.79         5.20 o                         
  -1  -7   4        176.00        174.90         9.80 o                         
   0  -7   4          1.56          0.86         1.76 o                         
   1  -7   4         20.83         17.92         4.53 o                         
   2  -7   4        448.22        420.70        21.63 o                         
   3  -7   4        874.78        886.99        25.72 o                         
   4  -7   4         55.60         58.42         6.18 o                         
   5  -7   4        142.48        148.96         7.91 o                         
   6  -7   4        583.53        631.91        29.24 o                         
   7  -7   4        171.34        194.09         7.47 o                         
  -7  -6   4         14.58         15.34         2.05 o                         
  -6  -6   4         58.46         43.37         4.15 o                         
  -5  -6   4         36.91         45.79         3.23 o                         
  -4  -6   4        536.97        536.52        15.73 o                         
  -3  -6   4        248.48        263.86         9.96 o                         
  -2  -6   4          0.03          0.32         1.41 o                         
  -1  -6   4        540.04        560.44        15.64 o                         
   0  -6   4         41.48         32.66         4.09 o                         
   1  -6   4        528.76        499.13        16.69 o                         
   2  -6   4         11.34         10.02         1.95 o                         
   3  -6   4          3.63          4.51         1.53 o                         
   4  -6   4        150.00        165.40         9.61 o                         
   5  -6   4        445.67        479.51        17.86 o                         
   6  -6   4        223.29        234.08         8.75 o                         
   7  -6   4        131.37        132.76         5.73 o                         
  -8  -5   4          4.48          4.04         1.30 o                         
  -7  -5   4          9.23         10.24         1.87 o                         
  -6  -5   4        665.18        681.44        13.39 o                         
  -5  -5   4       1029.67       1148.32        21.99 o                         
  -4  -5   4        119.90        141.57         5.44 o                         
  -3  -5   4          8.61          9.78         1.70 o                         
  -2  -5   4        928.82        946.46        21.16 o                         
  -1  -5   4        502.91        495.64        13.67 o                         
   0  -5   4        158.05        123.73         6.15 o                         
   1  -5   4        577.26        574.66        11.25 o                         
   2  -5   4        140.76        154.33         7.53 o                         
   3  -5   4          5.34          5.18         1.33 o                         
   4  -5   4          0.37          0.46         1.60 o                         
   5  -5   4        113.86        111.38         5.34 o                         
   6  -5   4         32.92         38.43         3.45 o                         
   7  -5   4          0.18          0.82         2.52 o                         
   8  -5   4        315.86        325.64        10.09 o                         
   9  -5   4        163.25        133.03         5.72 o                         
  -9  -4   4          0.21          1.09         1.16 o                         
  -8  -4   4         99.27        108.71         4.02 o                         
  -7  -4   4        194.16        203.76         8.70 o                         
  -6  -4   4         53.80         60.60         4.59 o                         
  -5  -4   4       1046.12       1146.49        24.09 o                         
  -4  -4   4        916.63        863.18        21.73 o                         
  -3  -4   4        359.84        333.54        10.11 o                         
  -2  -4   4        484.56        493.40        11.09 o                         
  -1  -4   4         58.60         53.26         3.33 o                         
   0  -4   4        147.61        136.62         5.02 o                         
   1  -4   4        383.52        362.48         9.78 o                         
   2  -4   4        881.10        796.70        13.83 o                         
   3  -4   4        304.28        304.87         9.14 o                         
   4  -4   4        187.92        192.09        12.11 o                         
   5  -4   4         52.30         56.75         5.09 o                         
   6  -4   4        254.09        257.55        11.34 o                         
   7  -4   4          0.12         -0.21         1.92 o                         
   8  -4   4         57.54         61.25         4.58 o                         
   9  -4   4         11.68         13.73         1.95 o                         
  10  -4   4         62.05         46.80         4.26 o                         
  -9  -3   4         28.92         26.36         3.68 o                         
  -8  -3   4          3.22          3.11         1.15 o                         
  -7  -3   4          9.01         10.79         2.08 o                         
  -6  -3   4         89.99        117.35         5.56 o                         
  -5  -3   4       1136.54       1264.93        27.86 o                         
  -4  -3   4         28.45         22.03         2.48 o                         
  -3  -3   4       1394.80       1565.97        39.67 o                         
  -2  -3   4         34.95         35.17         2.89 o                         
  -1  -3   4        172.76        130.92         5.58 o                         
   0  -3   4        391.05        383.52        16.35 o                         
   1  -3   4        671.02        673.26        19.40 o                         
   2  -3   4        435.60        427.41         8.97 o                         
   3  -3   4          2.92          3.75         1.46 o                         
   4  -3   4       2130.79       2046.14        32.04 o                         
   5  -3   4       1095.78       1044.01        28.19 o                         
   6  -3   4        217.34        195.58        12.05 o                         
   7  -3   4         88.19         79.42         4.94 o                         
   8  -3   4        425.64        416.15         9.53 o                         
   9  -3   4        310.92        299.08        10.41 o                         
  10  -3   4          0.15         -1.45         1.45 o                         
 -10  -2   4         65.36         70.50         4.15 o                         
  -9  -2   4         35.42         36.85         2.35 o                         
  -8  -2   4        377.99        401.14        10.35 o                         
  -7  -2   4        462.18        491.67        20.09 o                         
  -6  -2   4        807.06        893.57        18.32 o                         
  -5  -2   4        251.18        273.46         7.35 o                         
  -4  -2   4        622.52        663.19        12.36 o                         
  -3  -2   4       2917.87       3277.27        53.19 o                         
  -2  -2   4          0.32          0.74         1.29 o                         
  -1  -2   4        597.10        648.99        16.61 o                         
   0  -2   4          2.91          8.15         1.74 o                         
   1  -2   4         91.84         71.88         3.73 o                         
   2  -2   4         44.45         43.30         3.03 o                         
   3  -2   4       1346.83       1287.36        23.95 o                         
   4  -2   4       3468.99       3404.74        42.89 o                         
   5  -2   4        415.38        363.09         7.27 o                         
   6  -2   4       1411.54       1441.92        23.08 o                         
   7  -2   4        151.08        148.45         5.12 o                         
   8  -2   4        578.37        534.53        14.56 o                         
   9  -2   4         66.30         69.47         3.87 o                         
  10  -2   4         10.97         11.31         1.75 o                         
 -10  -1   4          2.67          1.97         1.45 o                         
  -9  -1   4         97.70        116.82         4.48 o                         
  -8  -1   4        688.58        714.95        23.46 o                         
  -7  -1   4       1033.53       1099.69        23.78 o                         
  -6  -1   4        417.14        426.25        12.45 o                         
  -5  -1   4        269.10        290.27         9.45 o                         
  -4  -1   4       1999.80       2111.96        32.16 o                         
  -3  -1   4        823.03        760.78        24.05 o                         
  -2  -1   4        528.34        502.47        33.82 o                         
  -1  -1   4         31.38         15.16         2.23 o                         
   0  -1   4        610.45        749.04        13.98 o                         
   1  -1   4        202.57        157.63         5.09 o                         
   2  -1   4          7.47         19.61         1.59 o                         
   3  -1   4        421.50        371.57         7.74 o                         
   4  -1   4       1360.96       1362.42        19.25 o                         
   5  -1   4          1.16          1.79         1.25 o                         
   6  -1   4       1338.75       1399.25        21.63 o                         
   7  -1   4         17.31         18.23         1.65 o                         
   8  -1   4         39.85         35.04         2.19 o                         
   9  -1   4        139.94        140.73         5.62 o                         
  10  -1   4        137.38        107.80         4.53 o                         
  11  -1   4        224.99        207.83         7.54 o                         
 -10   0   4          7.89          5.85         1.42 o                         
  -9   0   4        121.17        114.65         6.80 o                         
  -8   0   4          0.49          3.37         1.87 o                         
  -7   0   4        315.54        331.62        12.52 o                         
  -6   0   4       1013.35       1027.92        23.67 o                         
  -5   0   4       1486.50       1493.06        25.28 o                         
  -4   0   4        865.51        931.23        18.76 o                         
  -3   0   4         30.30         19.31         2.35 o                         
  -2   0   4         77.74        106.18         5.20 o                         
  -1   0   4         92.91         71.81         3.97 o                         
   0   0   4       2023.37       1857.60        30.20 o                         
   1   0   4       1145.05       1050.39        28.67 o                         
   2   0   4       2528.61       2736.13        32.93 o                         
   3   0   4       1764.19       1523.33        19.44 o                         
   4   0   4       1468.69       1426.39        21.68 o                         
   5   0   4        410.25        403.91         8.66 o                         
   6   0   4         10.09         12.68         1.36 o                         
   7   0   4          5.47          5.58         1.09 o                         
   8   0   4          0.80          0.64         1.06 o                         
   9   0   4         28.82         22.19         2.42 o                         
  10   0   4        118.75        113.36         5.11 o                         
  11   0   4          0.32         -0.01         2.50 o                         
 -10   1   4          0.03          0.05         0.85 o                         
  -9   1   4         59.35         59.10         6.74 o                         
  -8   1   4         10.07          6.48         1.84 o                         
  -7   1   4         70.12         71.55         4.78 o                         
  -6   1   4         54.65         57.38         3.33 o                         
  -5   1   4        738.68        791.94        14.18 o                         
  -4   1   4        162.27        168.79         9.01 o                         
  -3   1   4          2.47          6.25         1.65 o                         
  -2   1   4        728.89        705.31        12.04 o                         
  -1   1   4       1046.74        843.14        33.20 o                         
   0   1   4        539.98        442.26        11.49 o                         
   1   1   4        512.96        485.54        10.31 o                         
   2   1   4      10329.63      10285.73       113.19 o                         
   3   1   4       4504.85       4204.79        57.04 o                         
   4   1   4        499.89        458.93         9.89 o                         
   5   1   4          3.53         14.08         1.57 o                         
   6   1   4       1229.66       1235.74        17.13 o                         
   7   1   4        727.92        747.32        12.25 o                         
   8   1   4        217.60        225.18         7.91 o                         
   9   1   4        130.14        116.36         4.85 o                         
  10   1   4         92.67         94.80         4.19 o                         
  11   1   4         14.70         12.86         2.15 o                         
 -10   2   4        142.17        128.92         9.23 o                         
  -9   2   4        310.53        350.36        10.57 o                         
  -8   2   4         62.61         64.73         8.04 o                         
  -7   2   4          0.77          0.78         1.25 o                         
  -6   2   4        186.33        192.01         5.81 o                         
  -5   2   4        651.60        719.74        15.00 o                         
  -4   2   4        333.34        325.70         7.90 o                         
  -3   2   4         14.61         20.71         1.81 o                         
  -2   2   4          5.26          3.51         1.53 o                         
  -1   2   4       1139.98       1111.19        18.88 o                         
   0   2   4        369.44        395.49         8.20 o                         
   1   2   4       3483.70       3185.50        46.60 o                         
   2   2   4       9238.10       8988.13        99.72 o                         
   3   2   4         17.57         25.87         1.90 o                         
   4   2   4       5800.23       6006.47        75.29 o                         
   5   2   4        686.94        617.12        12.89 o                         
   6   2   4        747.49        754.72        12.23 o                         
   7   2   4         38.31         40.66         2.70 o                         
   8   2   4          0.57          1.02         1.14 o                         
   9   2   4        267.41        264.41         8.77 o                         
  10   2   4        168.05        167.69         7.69 o                         
  11   2   4          2.06          0.75         1.26 o                         
 -10   3   4        193.79        190.58        11.41 o                         
  -9   3   4         49.57         47.31         2.58 o                         
  -8   3   4          2.62          1.07         1.43 o                         
  -7   3   4         74.93         71.88         3.92 o                         
  -6   3   4        661.75        670.92        13.59 o                         
  -5   3   4       1316.29       1286.86        20.66 o                         
  -4   3   4        875.85        852.43        15.15 o                         
  -3   3   4       1462.39       1552.66        24.52 o                         
  -2   3   4       1682.59       1664.63        26.99 o                         
  -1   3   4        409.56        344.93         8.65 o                         
   0   3   4        140.19        119.35         4.67 o                         
   1   3   4        844.90        815.14        14.70 o                         
   2   3   4          1.71          5.62         1.76 o                         
   3   3   4        324.27        351.21         7.32 o                         
   4   3   4       1355.08       1344.35        22.89 o                         
   5   3   4        274.45        263.31         6.76 o                         
   6   3   4         84.04         93.61         4.69 o                         
   7   3   4          1.18          3.12         1.23 o                         
   8   3   4        106.79         93.08         4.68 o                         
   9   3   4        250.91        264.09         8.20 o                         
  10   3   4         37.99         45.86         3.31 o                         
  11   3   4         38.45         29.61         3.97 o                         
 -10   4   4        141.08        125.82         8.41 o                         
  -9   4   4          0.10         -0.54         0.86 o                         
  -8   4   4         57.12         63.26         3.65 o                         
  -7   4   4        359.50        345.55         9.37 o                         
  -6   4   4        680.54        706.39        13.12 o                         
  -5   4   4         49.33         48.48         2.50 o                         
  -4   4   4       1052.05       1018.80        14.43 o                         
  -3   4   4       4405.00       4519.59        56.77 o                         
  -2   4   4       2464.72       2331.37        30.64 o                         
  -1   4   4       2284.08       2548.09        47.88 o                         
   0   4   4        375.83        346.43        12.46 o                         
   1   4   4       2103.59       2040.58        26.89 o                         
   2   4   4        291.48        280.11         8.53 o                         
   3   4   4         19.67         20.27         1.61 o                         
   4   4   4        434.53        422.29         8.19 o                         
   5   4   4        823.51        829.51        12.58 o                         
   6   4   4        401.68        388.13        11.54 o                         
   7   4   4          5.64          3.01         1.26 o                         
   8   4   4         54.50         54.53         3.36 o                         
   9   4   4         44.85         57.67         3.62 o                         
  10   4   4        126.96        118.49         5.14 o                         
  11   4   4        229.64        217.42        12.40 o                         
  -9   5   4          0.29          0.13         0.95 o                         
  -8   5   4         24.17         27.39         2.79 o                         
  -7   5   4          1.68          1.97         1.11 o                         
  -6   5   4         18.40         20.70         2.20 o                         
  -5   5   4         67.81         62.13         2.94 o                         
  -4   5   4        150.85        142.35         4.63 o                         
  -3   5   4        590.53        517.76        10.01 o                         
  -2   5   4        175.11        186.58         6.16 o                         
  -1   5   4       1536.56       1582.95        23.74 o                         
   0   5   4       1181.84       1060.27        21.30 o                         
   1   5   4        121.36        107.86         4.05 o                         
   2   5   4        357.24        376.80         7.79 o                         
   3   5   4        684.56        652.12        10.55 o                         
   4   5   4       2317.21       2225.26        32.31 o                         
   5   5   4       1174.09       1104.60        25.17 o                         
   6   5   4        149.06        145.57         5.72 o                         
   7   5   4          0.54          1.55         1.28 o                         
   8   5   4         39.92         45.32         3.37 o                         
   9   5   4         72.95         78.53         4.61 o                         
  10   5   4          3.72          4.62         1.25 o                         
  -9   6   4         20.86         17.64         2.21 o                         
  -8   6   4         68.96         76.14         3.34 o                         
  -7   6   4        226.92        246.95         6.28 o                         
  -6   6   4        810.04        877.71        18.98 o                         
  -5   6   4        117.73        122.69         4.85 o                         
  -4   6   4         21.00         14.55         1.44 o                         
  -3   6   4        221.85        197.80         5.16 o                         
  -2   6   4         11.73         17.11         1.68 o                         
  -1   6   4        708.48        702.22        13.44 o                         
   0   6   4        303.68        278.98         9.03 o                         
   1   6   4          4.82          5.61         1.96 o                         
   2   6   4        440.65        383.25         7.83 o                         
   3   6   4       1622.54       1511.89        21.22 o                         
   4   6   4       1413.48       1336.30        19.96 o                         
   5   6   4        398.46        389.49         8.86 o                         
   6   6   4        305.63        293.29        10.33 o                         
   7   6   4        826.43        779.67        22.10 o                         
   8   6   4        290.03        287.19        10.42 o                         
   9   6   4         28.23         35.64         3.76 o                         
  10   6   4         21.54         22.11         3.47 o                         
  -9   7   4         51.89         43.46         3.99 o                         
  -8   7   4        374.03        407.16        11.14 o                         
  -7   7   4        547.96        538.72        14.66 o                         
  -6   7   4        177.14        176.44         6.81 o                         
  -5   7   4        889.77        925.62        16.01 o                         
  -4   7   4        858.82        910.34        17.50 o                         
  -3   7   4        252.71        258.62         7.54 o                         
  -2   7   4        434.47        420.72         9.62 o                         
  -1   7   4        273.35        296.93         8.85 o                         
   0   7   4         18.24         21.66         2.01 o                         
   1   7   4        304.08        309.39         8.01 o                         
   2   7   4        334.24        332.51         8.35 o                         
   3   7   4        802.80        792.03        16.45 o                         
   4   7   4         66.31         68.43         5.61 o                         
   5   7   4        396.10        375.70        13.27 o                         
   6   7   4        250.93        270.60        13.19 o                         
   7   7   4        903.51        945.90        39.29 o                         
   8   7   4         15.84         12.71         4.43 o                         
   9   7   4         92.91         76.14         5.71 o                         
  10   7   4        168.81        132.57         8.65 o                         
  -8   8   4         51.66         47.21         5.01 o                         
  -7   8   4          3.69          2.60         1.07 o                         
  -6   8   4        157.60        162.36         6.24 o                         
  -5   8   4        395.42        404.76         9.94 o                         
  -4   8   4        655.40        683.01        12.33 o                         
  -3   8   4        748.15        822.35        15.08 o                         
  -2   8   4         28.66         31.04         2.41 o                         
  -1   8   4        435.36        444.00        10.40 o                         
   0   8   4        668.44        669.47        12.84 o                         
   1   8   4          0.20         -0.45         1.14 o                         
   2   8   4        567.36        560.75        18.90 o                         
   3   8   4        298.57        306.76        11.47 o                         
   4   8   4          6.17          5.67         1.98 o                         
   5   8   4        279.24        256.74        10.81 o                         
   6   8   4         76.02         75.24         4.24 o                         
   7   8   4         81.53        104.27         5.33 o                         
   8   8   4         27.09         21.13         2.67 o                         
   9   8   4        121.77        102.36         7.78 o                         
  -7   9   4          4.75          3.37         1.91 o                         
  -6   9   4          1.67          0.62         1.37 o                         
  -5   9   4         21.18         21.61         2.10 o                         
  -4   9   4          1.95          3.15         1.45 o                         
  -3   9   4        127.35        124.24         5.77 o                         
  -2   9   4        276.59        289.00         8.50 o                         
  -1   9   4          2.46          2.07         1.40 o                         
   0   9   4        135.84        131.18         5.00 o                         
   1   9   4        355.63        377.54         9.03 o                         
   2   9   4        811.16        816.88        15.90 o                         
   3   9   4        457.73        468.18        12.52 o                         
   4   9   4          0.12          0.28         2.10 o                         
   5   9   4         54.95         47.98         3.81 o                         
   6   9   4          1.60          3.26         1.46 o                         
   7   9   4        164.24        175.51         7.53 o                         
   8   9   4        159.71        131.19         6.56 o                         
  -5  10   4         45.95         43.59         3.05 o                         
  -4  10   4         53.54         56.25         3.85 o                         
  -3  10   4          0.15          0.23         1.18 o                         
  -2  10   4         63.39         56.42         3.69 o                         
  -1  10   4          4.55          6.24         1.64 o                         
   0  10   4        139.28        135.75         5.98 o                         
   1  10   4        469.43        471.30        17.20 o                         
   2  10   4        441.51        457.95        14.49 o                         
   3  10   4          3.26          2.27         1.49 o                         
   4  10   4        195.20        243.97        12.23 o                         
   5  10   4        736.21        756.33        19.66 o                         
   6  10   4        111.34        101.58         4.25 o                         
   7  10   4          5.66          3.84         1.51 o                         
  -5  11   4         32.30         20.23         3.03 o                         
  -4  11   4         96.30        105.18         8.35 o                         
  -3  11   4          8.26          7.87         2.78 o                         
  -2  11   4         32.06         31.12         2.91 o                         
  -1  11   4         57.74         56.43         7.17 o                         
   0  11   4        197.50        198.75         9.93 o                         
   1  11   4         19.58         16.69         4.14 o                         
   2  11   4          3.21          3.54         1.23 o                         
   3  11   4        195.48        186.83         6.30 o                         
   4  11   4          5.49          5.31         1.25 o                         
   5  11   4         43.24         37.44         2.61 o                         
   6  11   4          6.80          3.00         1.57 o                         
  -2  12   4         82.20         83.76         6.47 o                         
  -1  12   4          5.22          2.83         1.91 o                         
   0  12   4        120.41        114.72         8.45 o                         
   1  12   4         95.08        111.31         8.55 o                         
   2  12   4         11.60         12.45         2.54 o                         
   3  12   4          0.68          0.13         0.82 o                         
  -3  -8   5          6.64          6.62         1.30 o                         
  -2  -8   5        148.06        158.47         8.15 o                         
  -1  -8   5         66.37         70.20         6.64 o                         
   0  -8   5        213.29        215.92        12.40 o                         
   1  -8   5         89.43         72.86         6.20 o                         
   2  -8   5         99.15        105.49         7.32 o                         
  -5  -7   5          4.70          4.48         0.95 o                         
  -4  -7   5          8.00          6.71         1.08 o                         
  -3  -7   5         12.77         14.93         1.75 o                         
  -2  -7   5        280.18        296.74        14.00 o                         
  -1  -7   5         82.32         72.76         5.74 o                         
   0  -7   5          0.06          3.10         2.79 o                         
   1  -7   5        240.77        243.30        15.26 o                         
   2  -7   5        444.51        450.60        21.02 o                         
   3  -7   5        700.95        685.84        16.04 o                         
   4  -7   5          6.18          5.12         1.67 o                         
   5  -7   5         30.81         30.72         2.96 o                         
   6  -7   5        284.63        304.88        17.87 o                         
  -6  -6   5        114.48        115.06         7.15 o                         
  -5  -6   5         22.51         25.16         2.08 o                         
  -4  -6   5        139.03        145.99         4.93 o                         
  -3  -6   5         17.72         16.05         2.15 o                         
  -2  -6   5         46.01         53.47         3.60 o                         
  -1  -6   5         68.03         75.49         4.88 o                         
   0  -6   5         21.36         13.32         3.02 o                         
   1  -6   5         38.57         30.42         5.79 o                         
   2  -6   5        393.98        401.57        13.21 o                         
   3  -6   5          6.79          8.21         2.35 o                         
   4  -6   5         13.72         17.21         3.11 o                         
   5  -6   5        545.80        589.24        19.40 o                         
   6  -6   5        403.74        454.37        15.45 o                         
   7  -6   5         42.84         42.32         3.52 o                         
  -7  -5   5          2.12          0.57         1.26 o                         
  -6  -5   5        548.17        593.53        16.58 o                         
  -5  -5   5        175.23        187.53         5.89 o                         
  -4  -5   5          3.28          4.03         1.36 o                         
  -3  -5   5        230.22        233.98         9.06 o                         
  -2  -5   5        230.84        247.75        12.29 o                         
  -1  -5   5        228.98        205.84         8.32 o                         
   0  -5   5         77.12         86.43         5.30 o                         
   1  -5   5         15.32         16.06         1.85 o                         
   2  -5   5        499.57        461.73        11.79 o                         
   3  -5   5         20.92         20.70         2.16 o                         
   4  -5   5        137.14        137.94         5.68 o                         
   5  -5   5        237.75        253.92         9.92 o                         
   6  -5   5        154.77        169.44         7.60 o                         
   7  -5   5        180.15        168.71        11.82 o                         
   8  -5   5        221.35        227.97         7.17 o                         
  -8  -4   5         34.93         37.67         4.16 o                         
  -7  -4   5          6.88          5.51         1.26 o                         
  -6  -4   5          2.65          3.68         1.38 o                         
  -5  -4   5        194.14        217.44         7.28 o                         
  -4  -4   5        210.35        232.81         6.52 o                         
  -3  -4   5        138.18        131.72         5.32 o                         
  -2  -4   5        352.97        351.13        12.19 o                         
  -1  -4   5         34.72         31.45         3.24 o                         
   0  -4   5        121.96        115.28         5.20 o                         
   1  -4   5       1375.72       1353.63        20.09 o                         
   2  -4   5        450.56        412.12         9.21 o                         
   3  -4   5        179.76        154.07         5.39 o                         
   4  -4   5        632.47        676.61        13.34 o                         
   5  -4   5          2.95          1.96         1.64 o                         
   6  -4   5        458.86        462.33        18.80 o                         
   7  -4   5          0.02          0.69         1.44 o                         
   8  -4   5          6.19          5.72         1.82 o                         
   9  -4   5          3.89          1.58         0.99 o                         
  -8  -3   5         14.88         17.80         1.68 o                         
  -7  -3   5          3.23          3.35         1.81 o                         
  -6  -3   5        248.30        278.76        10.74 o                         
  -5  -3   5        609.55        677.68        14.38 o                         
  -4  -3   5        271.90        296.92         9.25 o                         
  -3  -3   5        243.26        255.70         8.57 o                         
  -2  -3   5          5.21          7.22         1.52 o                         
  -1  -3   5        675.51        686.32        13.06 o                         
   0  -3   5        821.10        773.22        12.00 o                         
   1  -3   5       1969.45       1823.10        23.66 o                         
   2  -3   5         74.93         61.15         2.89 o                         
   3  -3   5        564.32        570.81        10.17 o                         
   4  -3   5       3618.40       3604.10        41.53 o                         
   5  -3   5        144.33        126.61         9.39 o                         
   6  -3   5         98.98         87.68         5.00 o                         
   7  -3   5          1.35          0.82         1.65 o                         
   8  -3   5        305.24        294.39        10.49 o                         
   9  -3   5        161.29        151.58         5.35 o                         
  10  -3   5          0.04         -0.37         1.43 o                         
  -8  -2   5        314.76        322.21         9.43 o                         
  -7  -2   5        502.72        589.90        13.23 o                         
  -6  -2   5        665.49        723.65        14.44 o                         
  -5  -2   5          3.05          4.87         1.34 o                         
  -4  -2   5         54.93         56.42         3.34 o                         
  -3  -2   5        233.70        251.02         7.92 o                         
  -2  -2   5        195.52        182.86         5.82 o                         
  -1  -2   5         84.19         63.14         3.81 o                         
   0  -2   5        567.19        617.01        12.84 o                         
   1  -2   5         24.57         24.55         2.49 o                         
   2  -2   5        260.88        216.38         6.88 o                         
   3  -2   5       1551.67       1476.72        19.42 o                         
   4  -2   5       1086.41       1042.39        18.77 o                         
   5  -2   5          0.04         -0.09         1.47 o                         
   6  -2   5        952.69        970.51        19.69 o                         
   7  -2   5        205.69        200.27         8.23 o                         
   8  -2   5        669.12        668.32        22.02 o                         
   9  -2   5         34.84         41.29         3.75 o                         
  10  -2   5         99.77         81.78         7.70 o                         
  -9  -1   5         12.39         13.11         1.70 o                         
  -8  -1   5        591.80        638.37        11.35 o                         
  -7  -1   5        544.28        631.99        24.02 o                         
  -6  -1   5        297.53        340.17         8.64 o                         
  -5  -1   5        701.53        733.51        16.99 o                         
  -4  -1   5        810.07        834.69        15.63 o                         
  -3  -1   5         63.58         74.51         3.39 o                         
  -2  -1   5         19.26         29.58         3.23 o                         
  -1  -1   5        206.65        230.37         8.73 o                         
   0  -1   5        338.66        360.49        14.99 o                         
   1  -1   5        139.04        139.42         8.78 o                         
   2  -1   5        230.06        240.42         8.85 o                         
   3  -1   5         71.84         63.20         4.28 o                         
   4  -1   5         24.79         20.59         1.65 o                         
   5  -1   5        155.00        162.37         5.12 o                         
   6  -1   5         71.56         72.58         3.62 o                         
   7  -1   5        174.53        165.51         5.65 o                         
   8  -1   5         62.78         60.96         3.22 o                         
   9  -1   5         43.31         37.76         2.23 o                         
  10  -1   5        631.58        662.95        31.20 o                         
  -9   0   5         26.67         30.30         2.47 o                         
  -8   0   5        187.55        195.02         7.24 o                         
  -7   0   5         79.35         93.85         6.15 o                         
  -6   0   5         34.87         32.67         2.97 o                         
  -5   0   5        409.97        441.69        11.29 o                         
  -4   0   5       1265.44       1251.65        20.04 o                         
  -3   0   5         86.98         86.49         6.29 o                         
  -2   0   5        231.46        239.61        10.97 o                         
  -1   0   5       1531.34       1609.43        31.99 o                         
   0   0   5        820.88        762.06        17.81 o                         
   1   0   5        512.08        439.31         8.87 o                         
   2   0   5        417.86        474.37        10.91 o                         
   3   0   5         86.67         57.34         2.67 o                         
   4   0   5       1758.94       1678.40        18.21 o                         
   5   0   5         20.15         11.26         1.19 o                         
   6   0   5          4.38          4.49         0.97 o                         
   7   0   5        328.33        316.17         6.95 o                         
   8   0   5          5.51          6.07         1.23 o                         
   9   0   5        252.03        245.96         7.47 o                         
  10   0   5        293.77        283.52        14.49 o                         
  11   0   5          3.11          2.28         1.60 o                         
 -10   1   5          6.52          4.39         1.10 o                         
  -9   1   5        253.78        284.93         8.36 o                         
  -8   1   5        256.11        274.37        11.01 o                         
  -7   1   5          4.83          4.57         1.33 o                         
  -6   1   5        294.34        298.04         8.58 o                         
  -5   1   5        182.09        191.04         6.46 o                         
  -4   1   5         18.31         26.18         2.18 o                         
  -3   1   5        170.10        167.87         6.70 o                         
  -2   1   5        503.40        486.09        11.45 o                         
  -1   1   5       1114.30       1135.10        18.22 o                         
   0   1   5        104.00        103.76         3.52 o                         
   1   1   5       1013.55       1027.70        15.76 o                         
   2   1   5       7715.08       7790.34       101.80 o                         
   3   1   5       2335.24       2074.84        25.39 o                         
   4   1   5        120.04         80.79         3.66 o                         
   5   1   5        369.28        371.51         7.96 o                         
   6   1   5       1051.15        987.10        13.32 o                         
   7   1   5        212.59        213.49         6.30 o                         
   8   1   5         34.06         31.84         2.38 o                         
   9   1   5        251.77        257.78         7.22 o                         
  10   1   5         33.68         36.38         2.43 o                         
  11   1   5         72.32         74.90         6.37 o                         
 -10   2   5        108.45        102.68         5.80 o                         
  -9   2   5        252.88        271.32         7.22 o                         
  -8   2   5        186.17        198.71         8.95 o                         
  -7   2   5         27.42         36.78         4.33 o                         
  -6   2   5        193.94        204.94         9.91 o                         
  -5   2   5        431.25        435.84        10.92 o                         
  -4   2   5        350.78        331.72         8.72 o                         
  -3   2   5         48.77         65.13         3.41 o                         
  -2   2   5        111.35         87.86         3.04 o                         
  -1   2   5         11.68         16.98         1.41 o                         
   0   2   5        585.43        625.99        14.80 o                         
   1   2   5       1462.70       1408.24        23.90 o                         
   2   2   5        666.60        590.34        10.39 o                         
   3   2   5        297.17        229.18         6.42 o                         
   4   2   5        206.70        223.53         7.81 o                         
   5   2   5       1326.68       1279.15        17.41 o                         
   6   2   5        304.78        284.42         6.45 o                         
   7   2   5          4.47          5.76         1.47 o                         
   8   2   5        449.08        405.85         9.08 o                         
   9   2   5        229.47        207.89         6.45 o                         
  10   2   5         61.37         68.75         3.86 o                         
  11   2   5          4.24          5.31         2.11 o                         
 -10   3   5        244.40        223.44         8.78 o                         
  -9   3   5         30.24         33.54         2.58 o                         
  -8   3   5         20.24         18.17         2.37 o                         
  -7   3   5        408.17        412.02        14.18 o                         
  -6   3   5       1664.48       1644.50        26.22 o                         
  -5   3   5       1006.00        983.40        14.40 o                         
  -4   3   5        150.35        132.11         3.72 o                         
  -3   3   5        674.22        677.08        12.37 o                         
  -2   3   5        899.12        830.45        11.49 o                         
  -1   3   5        278.39        214.81         5.20 o                         
   0   3   5         47.05         49.25         2.20 o                         
   1   3   5       1530.22       1429.42        18.33 o                         
   2   3   5       1516.78       1438.58        21.00 o                         
   3   3   5        115.37        120.33         5.56 o                         
   4   3   5        193.43        206.46         6.34 o                         
   5   3   5        733.82        712.44        11.15 o                         
   6   3   5          0.04          0.28         1.02 o                         
   7   3   5        304.88        270.93         6.72 o                         
   8   3   5        816.21        785.97        14.38 o                         
   9   3   5        401.88        408.67        10.61 o                         
  10   3   5         43.52         30.71         2.69 o                         
  11   3   5         26.49         24.58         4.48 o                         
 -10   4   5         74.15         55.25         4.56 o                         
  -9   4   5        140.54        128.53         6.22 o                         
  -8   4   5        199.98        204.40         8.12 o                         
  -7   4   5        307.84        340.46        12.61 o                         
  -6   4   5        206.36        208.15         6.54 o                         
  -5   4   5          6.98          7.61         1.63 o                         
  -4   4   5        919.00        889.96        14.20 o                         
  -3   4   5        933.82        851.23        12.60 o                         
  -2   4   5        195.28        140.80         3.62 o                         
  -1   4   5          2.79          8.73         0.90 o                         
   0   4   5        385.73        309.18         7.11 o                         
   1   4   5       3725.19       3612.14        56.11 o                         
   2   4   5       2861.55       2778.59        38.99 o                         
   3   4   5        258.21        290.76         6.96 o                         
   4   4   5        345.53        320.25         6.32 o                         
   5   4   5         57.44         49.77         2.56 o                         
   6   4   5         10.77          8.95         1.45 o                         
   7   4   5         84.92         89.38         4.65 o                         
   8   4   5         31.38         21.86         2.53 o                         
   9   4   5         36.13         39.35         3.00 o                         
  10   4   5        170.33        158.48         5.84 o                         
  -9   5   5          0.05         -0.46         0.46 o                         
  -8   5   5          0.01          1.43         0.91 o                         
  -7   5   5         30.20         29.47         2.06 o                         
  -6   5   5         24.44         25.43         2.01 o                         
  -5   5   5          4.54          2.63         1.11 o                         
  -4   5   5        129.54        119.51         3.65 o                         
  -3   5   5        902.57        879.77        11.56 o                         
  -2   5   5         52.07         64.29         2.89 o                         
  -1   5   5        992.89        958.14        20.01 o                         
   0   5   5       2098.20       1901.53        31.39 o                         
   1   5   5       2377.79       2158.28        32.10 o                         
   2   5   5        175.18        194.90         5.86 o                         
   3   5   5        806.06        763.12        11.29 o                         
   4   5   5       1619.67       1578.64        19.55 o                         
   5   5   5        324.40        324.07         7.57 o                         
   6   5   5         77.99         85.07         4.36 o                         
   7   5   5          0.15         -0.90         1.41 o                         
   8   5   5          6.75          8.99         1.77 o                         
   9   5   5         63.73         65.75         3.64 o                         
  10   5   5         24.12         32.01         3.29 o                         
  -9   6   5         32.55         25.41         3.20 o                         
  -8   6   5         46.82         40.19         3.78 o                         
  -7   6   5        489.81        507.58        11.51 o                         
  -6   6   5        332.23        342.62         7.75 o                         
  -5   6   5        347.56        362.76         7.69 o                         
  -4   6   5         20.61         22.49         1.71 o                         
  -3   6   5        235.22        249.95         6.39 o                         
  -2   6   5        241.74        238.10         5.62 o                         
  -1   6   5        413.92        385.08         8.44 o                         
   0   6   5        717.90        743.59        13.78 o                         
   1   6   5          8.11          7.16         1.30 o                         
   2   6   5        315.42        260.85         6.28 o                         
   3   6   5       2577.00       2490.61        32.38 o                         
   4   6   5        486.24        486.70         9.64 o                         
   5   6   5        247.89        276.99         8.48 o                         
   6   6   5        210.29        204.01         6.54 o                         
   7   6   5        194.35        201.24         7.02 o                         
   8   6   5        270.82        281.05         8.31 o                         
   9   6   5          2.33          3.02         1.13 o                         
  10   6   5         75.36         73.62         4.88 o                         
  -8   7   5        210.44        189.35        11.17 o                         
  -7   7   5        337.46        347.29         9.09 o                         
  -6   7   5          3.01          3.71         1.19 o                         
  -5   7   5        963.45        982.27        16.13 o                         
  -4   7   5        251.77        247.28         7.90 o                         
  -3   7   5        161.88        154.30         5.23 o                         
  -2   7   5          9.01         12.83         1.71 o                         
  -1   7   5        494.55        523.09        10.09 o                         
   0   7   5        484.61        524.53         9.35 o                         
   1   7   5        127.59        108.64         5.02 o                         
   2   7   5        846.46        871.99        14.68 o                         
   3   7   5        351.32        316.92         7.58 o                         
   4   7   5         38.09         30.51         2.56 o                         
   5   7   5         22.85         22.58         2.49 o                         
   6   7   5        189.64        198.18         7.26 o                         
   7   7   5        189.88        208.22         8.30 o                         
   8   7   5         54.79         47.31         3.55 o                         
   9   7   5         84.73         83.95         5.69 o                         
  -8   8   5          6.79          3.81         1.84 o                         
  -7   8   5         11.72          9.48         1.62 o                         
  -6   8   5        254.51        264.17         7.97 o                         
  -5   8   5        567.31        588.13        12.54 o                         
  -4   8   5          2.70          1.66         1.21 o                         
  -3   8   5        153.85        157.58         5.33 o                         
  -2   8   5         67.55         74.97         3.55 o                         
  -1   8   5        835.11        892.96        16.60 o                         
   0   8   5        211.49        221.81         6.34 o                         
   1   8   5          8.26          6.10         1.31 o                         
   2   8   5        463.26        424.13        10.31 o                         
   3   8   5          9.64          8.60         1.43 o                         
   4   8   5         13.63         16.43         2.36 o                         
   5   8   5         83.46         83.96         5.04 o                         
   6   8   5        137.17        120.44         6.32 o                         
   7   8   5        287.94        307.97         9.79 o                         
   8   8   5        142.14        119.60         7.55 o                         
   9   8   5         95.63         76.89         4.83 o                         
  -7   9   5         14.93         13.38         2.62 o                         
  -6   9   5          7.65          5.54         1.47 o                         
  -5   9   5         68.86         70.85         3.09 o                         
  -4   9   5         83.36         87.22         3.71 o                         
  -3   9   5        297.21        322.55         8.61 o                         
  -2   9   5        344.67        370.63         9.45 o                         
  -1   9   5        203.81        195.87         6.59 o                         
   0   9   5         19.04         15.95         1.87 o                         
   1   9   5        295.49        280.66         7.40 o                         
   2   9   5       1017.44       1050.71        17.26 o                         
   3   9   5        787.65        821.93        36.15 o                         
   4   9   5         47.28         51.42         4.89 o                         
   5   9   5         85.27         92.12         7.82 o                         
   6   9   5        214.08        232.23        11.66 o                         
   7   9   5        229.94        214.69        20.69 o                         
   8   9   5         17.94         20.47         3.75 o                         
  -6  10   5          0.93         -0.41         1.50 o                         
  -5  10   5         12.27         15.58         1.65 o                         
  -4  10   5         44.36         47.51         3.22 o                         
  -3  10   5         12.41         11.42         1.64 o                         
  -2  10   5         96.50         88.44         4.21 o                         
  -1  10   5         11.22         12.06         2.03 o                         
   0  10   5        346.18        366.43        12.87 o                         
   1  10   5        637.32        647.29        18.80 o                         
   2  10   5         82.30         83.02         5.17 o                         
   3  10   5          0.77          0.37         1.23 o                         
   4  10   5        464.66        462.19        13.50 o                         
   5  10   5        284.07        287.65        12.88 o                         
   6  10   5        176.02        174.37        16.93 o                         
   7  10   5          2.75          2.55         2.08 o                         
  -5  11   5         67.73         63.01         4.94 o                         
  -4  11   5          1.27          2.01         2.04 o                         
  -3  11   5         46.71         50.99         2.59 o                         
  -2  11   5         38.43         47.00         2.91 o                         
  -1  11   5          7.17         10.42         1.79 o                         
   0  11   5         39.70         42.89         3.60 o                         
   1  11   5         71.98         79.18         4.55 o                         
   2  11   5         33.71         25.96         2.27 o                         
   3  11   5         24.30         23.90         2.29 o                         
   4  11   5         99.67        105.41         4.36 o                         
   5  11   5        105.09         98.25         4.68 o                         
   6  11   5         25.02         14.08         3.56 o                         
   1  12   5         93.72         94.01         8.07 o                         
   2  12   5         28.03         31.57         3.26 o                         
   3  12   5         19.63         18.11         2.29 o                         
   4  12   5          0.07         -0.37         1.50 o                         
   0  -8   6        128.10        118.71         7.02 o                         
  -4  -7   6         55.19         50.24         4.80 o                         
  -3  -7   6          2.10          4.54         1.02 o                         
  -2  -7   6        189.45        170.14         6.64 o                         
  -1  -7   6         73.92         77.20         5.52 o                         
   0  -7   6          0.73          1.71         1.55 o                         
   1  -7   6        202.99        205.25         8.66 o                         
   2  -7   6        208.00        211.15        11.92 o                         
  -5  -6   6         94.97        102.50         3.68 o                         
  -4  -6   6        104.80        110.51         3.60 o                         
  -3  -6   6         57.38         65.57         2.76 o                         
  -2  -6   6         83.94         91.42         4.20 o                         
  -1  -6   6          0.41          0.15         1.94 o                         
   0  -6   6         37.89         43.91         6.61 o                         
   1  -6   6        167.37        151.51        11.89 o                         
   2  -6   6        109.46         93.85         5.32 o                         
   3  -6   6         77.08         74.54         4.23 o                         
   4  -6   6          2.29          2.97         1.86 o                         
   5  -6   6        325.59        335.51        11.92 o                         
   6  -6   6        256.10        254.17         9.20 o                         
  -6  -5   6        649.93        719.51        21.52 o                         
  -5  -5   6          0.56          1.33         1.09 o                         
  -4  -5   6          1.64          0.87         1.09 o                         
  -3  -5   6         94.31        105.43         4.79 o                         
  -2  -5   6         96.39         98.34         5.74 o                         
  -1  -5   6         92.38         98.90         6.61 o                         
   0  -5   6          6.48          6.20         2.29 o                         
   1  -5   6        204.89        203.75         8.07 o                         
   2  -5   6        421.97        418.70        12.80 o                         
   3  -5   6        114.30        109.22         5.97 o                         
   4  -5   6        165.66        157.56         5.98 o                         
   5  -5   6        104.34        100.98         5.51 o                         
   6  -5   6          1.07          0.64         1.33 o                         
   7  -5   6         29.52         29.13         2.46 o                         
   8  -5   6        240.30        190.00         6.80 o                         
  -7  -4   6          7.87          6.99         1.55 o                         
  -6  -4   6        272.78        311.71         7.87 o                         
  -5  -4   6         15.33         16.68         3.14 o                         
  -4  -4   6        623.45        652.69        11.89 o                         
  -3  -4   6        159.09        179.35         7.03 o                         
  -2  -4   6        150.12        161.41         6.76 o                         
  -1  -4   6         38.34         37.44         3.89 o                         
   0  -4   6        117.59        111.02         5.27 o                         
   1  -4   6        994.03        969.39        16.00 o                         
   2  -4   6       2951.68       2920.99        38.21 o                         
   3  -4   6        149.72        156.81         5.24 o                         
   4  -4   6         68.75         91.82         4.72 o                         
   5  -4   6         22.42         24.08         3.13 o                         
   6  -4   6        267.78        285.35        14.36 o                         
   7  -4   6          1.86          3.64         2.79 o                         
   8  -4   6         18.74         20.49         2.17 o                         
  -8  -3   6          2.44          2.78         2.52 o                         
  -7  -3   6         41.76         38.37         3.12 o                         
  -6  -3   6         24.92         28.93         2.90 o                         
  -5  -3   6          2.32          4.77         1.54 o                         
  -4  -3   6        484.17        544.32        10.62 o                         
  -3  -3   6         69.71         67.18         3.63 o                         
  -2  -3   6         70.01         53.58         3.40 o                         
  -1  -3   6        239.20        238.70         7.11 o                         
   0  -3   6        834.31        792.09        12.74 o                         
   1  -3   6        931.38        859.41        14.63 o                         
   2  -3   6        384.37        342.94         8.05 o                         
   3  -3   6        752.95        738.32        11.58 o                         
   4  -3   6       2826.30       2847.29        34.51 o                         
   5  -3   6         85.23         92.08         4.70 o                         
   6  -3   6        191.50        203.07        19.65 o                         
   7  -3   6        123.88        125.43         5.94 o                         
   8  -3   6         88.85         82.42         4.22 o                         
   9  -3   6         62.84         47.58         3.15 o                         
  -8  -2   6        179.60        176.31         5.67 o                         
  -7  -2   6         86.17         94.23         3.83 o                         
  -6  -2   6         88.92         93.52         4.60 o                         
  -5  -2   6         51.35         59.59         3.22 o                         
  -4  -2   6         26.24         27.42         2.37 o                         
  -3  -2   6         75.72         87.04         4.30 o                         
  -2  -2   6          1.46          0.70         1.20 o                         
  -1  -2   6        356.98        381.45         8.70 o                         
   0  -2   6        745.64        749.55        11.27 o                         
   1  -2   6          0.50          1.35         1.25 o                         
   2  -2   6        551.91        539.29        10.07 o                         
   3  -2   6       1975.92       1959.79        22.25 o                         
   4  -2   6        525.18        515.95         9.95 o                         
   5  -2   6         72.03         73.76         5.54 o                         
   6  -2   6        122.49        114.47         5.55 o                         
   7  -2   6        255.92        252.45         9.14 o                         
   8  -2   6        289.72        271.60        15.99 o                         
   9  -2   6         20.36         21.90         2.74 o                         
  -9  -1   6         19.59         21.80         2.61 o                         
  -8  -1   6        194.95        200.87         6.88 o                         
  -7  -1   6         36.63         39.64         2.56 o                         
  -6  -1   6          3.14          2.16         1.23 o                         
  -5  -1   6         28.31         31.12         2.31 o                         
  -4  -1   6        288.79        282.67         6.92 o                         
  -3  -1   6        261.13        216.86         9.41 o                         
  -2  -1   6          7.29          2.45         1.33 o                         
  -1  -1   6        332.08        353.78         7.65 o                         
   0  -1   6       1732.88       1785.58        24.92 o                         
   1  -1   6        539.91        604.16        11.25 o                         
   2  -1   6         10.45         11.21         1.33 o                         
   3  -1   6        136.16        139.52         3.39 o                         
   4  -1   6         14.89         14.35         1.77 o                         
   5  -1   6         41.22         44.90         3.20 o                         
   6  -1   6        144.02        145.75         6.41 o                         
   7  -1   6         87.11         77.28         5.33 o                         
   8  -1   6         32.35         32.65         3.09 o                         
  10  -1   6        157.90        168.21         7.59 o                         
  -9   0   6         47.55         55.46         4.45 o                         
  -8   0   6         88.43         97.70         4.44 o                         
  -7   0   6         83.84         87.34         4.26 o                         
  -6   0   6        207.27        199.23         6.56 o                         
  -5   0   6        318.23        303.32         7.51 o                         
  -4   0   6          2.08          3.53         1.12 o                         
  -3   0   6        155.75        137.30         3.43 o                         
  -2   0   6       1178.84       1172.83        15.28 o                         
  -1   0   6       1909.23       1735.28        23.64 o                         
   0   0   6       3749.06       3784.88        67.10 o                         
   1   0   6         89.75         96.93         6.94 o                         
   2   0   6       1724.00       1746.39        21.40 o                         
   3   0   6        369.92        347.45         6.21 o                         
   4   0   6        566.17        540.19         9.10 o                         
   5   0   6         26.81         26.34         2.06 o                         
   6   0   6        317.45        315.01         9.08 o                         
   7   0   6        159.19        151.13         5.40 o                         
   8   0   6         56.16         50.66         3.28 o                         
   9   0   6        483.98        564.00        27.93 o                         
  10   0   6        110.96        117.07         6.57 o                         
  -9   1   6         55.28         47.53         4.30 o                         
  -8   1   6        117.79        130.42         5.77 o                         
  -7   1   6         54.64         51.46         2.99 o                         
  -6   1   6         21.46         14.68         1.82 o                         
  -5   1   6        590.94        627.21        11.80 o                         
  -4   1   6        423.88        405.27         7.99 o                         
  -3   1   6        521.42        465.37         7.85 o                         
  -2   1   6       1813.59       1870.12        22.07 o                         
  -1   1   6        754.95        728.22        13.94 o                         
   0   1   6        233.81        221.28         6.11 o                         
   1   1   6       1659.03       1539.08        46.89 o                         
   2   1   6       2481.38       2487.10        41.67 o                         
   3   1   6        206.61        169.42         4.36 o                         
   4   1   6         23.81         30.30         1.71 o                         
   5   1   6        123.06        117.89         4.10 o                         
   6   1   6        541.03        504.30        11.40 o                         
   7   1   6        308.60        288.74         6.80 o                         
   8   1   6         26.64         30.79         2.70 o                         
   9   1   6         83.32         77.60         4.37 o                         
  10   1   6         59.73         59.34         8.11 o                         
  -9   2   6        202.18        190.50         6.04 o                         
  -8   2   6        448.59        476.42        12.30 o                         
  -7   2   6         92.30        106.95         5.64 o                         
  -6   2   6         36.69         37.51         2.80 o                         
  -5   2   6        708.01        721.88        12.78 o                         
  -4   2   6          3.24          0.75         0.97 o                         
  -3   2   6        585.99        603.09        10.93 o                         
  -2   2   6         63.90         65.32         2.47 o                         
  -1   2   6        106.89        126.81         4.63 o                         
   0   2   6        775.20        832.17        15.54 o                         
   1   2   6        624.21        586.23        13.88 o                         
   2   2   6         48.92         37.13         2.79 o                         
   3   2   6          7.83          6.26         2.48 o                         
   4   2   6        332.25        320.97         6.52 o                         
   5   2   6        653.63        591.06        11.81 o                         
   6   2   6        940.88        902.65        12.93 o                         
   7   2   6        144.91        134.66         5.60 o                         
   8   2   6        554.49        509.91        12.13 o                         
   9   2   6        391.44        401.66         9.03 o                         
  10   2   6        213.80         68.68       107.75 o                         
  -9   3   6        162.46        169.94         8.59 o                         
  -8   3   6          0.51          2.75         1.51 o                         
  -7   3   6        281.07        285.58        14.70 o                         
  -6   3   6        734.75        728.62        17.40 o                         
  -5   3   6        285.00        245.29         8.05 o                         
  -4   3   6        317.56        316.49         9.17 o                         
  -3   3   6       1012.63       1014.70        21.41 o                         
  -2   3   6         37.46         53.65         2.50 o                         
  -1   3   6        284.85        301.84         7.48 o                         
   0   3   6         20.32         20.11         1.90 o                         
   1   3   6        577.31        618.25        24.55 o                         
   2   3   6        265.71        229.33         7.50 o                         
   3   3   6         55.75         60.11         3.91 o                         
   4   3   6       1410.30       1477.93        26.59 o                         
   5   3   6        139.33        145.73         4.09 o                         
   6   3   6        196.11        168.95         4.74 o                         
   7   3   6        198.94        185.12         5.64 o                         
   8   3   6       1092.19       1010.54        19.42 o                         
   9   3   6        152.73        188.56         7.25 o                         
  10   3   6          1.02          2.04         1.73 o                         
  -9   4   6          4.26          3.37         1.08 o                         
  -8   4   6         32.08         40.93         3.04 o                         
  -7   4   6        487.82        510.66        13.42 o                         
  -6   4   6          0.70         -0.03         1.61 o                         
  -5   4   6         27.56         27.00         2.48 o                         
  -4   4   6        741.12        706.22        16.30 o                         
  -3   4   6        671.20        593.86        18.83 o                         
  -2   4   6        131.18         98.42         3.61 o                         
  -1   4   6         85.27        104.24         3.84 o                         
   0   4   6          1.33          4.77         1.29 o                         
   1   4   6       2469.78       2411.69        46.53 o                         
   2   4   6        643.18        501.76        11.39 o                         
   3   4   6        242.75        213.28         4.83 o                         
   4   4   6        225.72        218.82         4.42 o                         
   5   4   6        162.78        154.47         7.03 o                         
   6   4   6        312.02        295.62         7.76 o                         
   7   4   6         86.05         85.95         4.67 o                         
   8   4   6        170.76        177.50         7.37 o                         
   9   4   6          1.00          1.57         1.23 o                         
  10   4   6        222.62        201.30        11.07 o                         
  -9   5   6         19.55         18.20         2.14 o                         
  -8   5   6          0.37          0.75         1.09 o                         
  -7   5   6        599.22        647.23        18.03 o                         
  -6   5   6         44.13         37.18         3.40 o                         
  -5   5   6         17.11         15.02         1.55 o                         
  -4   5   6        167.80        158.32         4.51 o                         
  -3   5   6         76.88         65.71         3.10 o                         
  -2   5   6          3.61          2.88         0.80 o                         
  -1   5   6       1067.91       1033.31        14.05 o                         
   0   5   6       1692.38       1545.14        19.35 o                         
   1   5   6       1641.03       1542.17        24.71 o                         
   2   5   6         45.36         43.37         2.18 o                         
   3   5   6        219.69        193.71         4.91 o                         
   4   5   6        573.39        588.40         9.02 o                         
   5   5   6        375.67        381.86         8.01 o                         
   6   5   6         63.09         61.37         3.19 o                         
   7   5   6        127.72        124.30         5.60 o                         
   8   5   6        118.42        120.49         5.37 o                         
   9   5   6          8.17          8.05         1.47 o                         
  10   5   6        157.90        142.71        11.07 o                         
  -9   6   6          0.59          0.58         1.12 o                         
  -8   6   6        221.60        204.44        12.40 o                         
  -7   6   6        500.10        536.98        17.19 o                         
  -6   6   6         20.45         19.52         1.91 o                         
  -5   6   6        116.51        122.59         4.25 o                         
  -4   6   6        157.58        159.01         4.28 o                         
  -3   6   6        276.62        284.86         6.50 o                         
  -2   6   6         13.24         11.46         1.22 o                         
  -1   6   6        507.45        480.84         7.62 o                         
   0   6   6       1944.90       1976.50        24.59 o                         
   1   6   6         52.90         46.09         2.69 o                         
   2   6   6       1039.00       1008.61        14.60 o                         
   3   6   6       1045.23       1054.49        13.67 o                         
   4   6   6         38.84         42.64         2.67 o                         
   5   6   6         15.95         26.59         2.34 o                         
   6   6   6       1385.00       1347.90        19.84 o                         
   7   6   6        260.54        270.13        10.34 o                         
   8   6   6         72.88         77.69         4.73 o                         
   9   6   6          0.06          0.40         1.14 o                         
  10   6   6         33.74         28.59         3.27 o                         
  -7   7   6        105.45        100.71         5.83 o                         
  -6   7   6         42.41         39.69         2.55 o                         
  -5   7   6        551.03        538.36        11.73 o                         
  -4   7   6          9.02          6.21         1.23 o                         
  -3   7   6         56.25         51.11         2.66 o                         
  -2   7   6         28.37         30.21         2.33 o                         
  -1   7   6        905.78        932.94        15.21 o                         
   0   7   6        403.16        391.39         7.85 o                         
   1   7   6        198.82        198.04         5.22 o                         
   2   7   6        531.76        520.15        12.56 o                         
   3   7   6          0.17          1.42         1.13 o                         
   4   7   6       1121.17       1109.23        36.29 o                         
   5   7   6          6.09          7.95         1.81 o                         
   6   7   6        365.03        413.81        14.49 o                         
   7   7   6        116.75        123.39         7.11 o                         
   8   7   6        104.07         89.76         7.68 o                         
   9   7   6        170.26        160.89         6.29 o                         
  -7   8   6          7.97         15.02         4.27 o                         
  -6   8   6        282.34        264.71         7.47 o                         
  -5   8   6        177.24        171.45         6.33 o                         
  -4   8   6        366.14        393.76         9.70 o                         
  -3   8   6        227.99        228.96         6.47 o                         
  -2   8   6        105.71        116.82         4.17 o                         
  -1   8   6        703.76        714.83        14.30 o                         
   0   8   6        553.75        560.60        10.94 o                         
   1   8   6         10.37          7.32         1.37 o                         
   2   8   6         37.00         37.95         3.22 o                         
   3   8   6        149.36        159.43         6.36 o                         
   4   8   6         29.02         35.41         3.78 o                         
   5   8   6         76.11         89.00         8.09 o                         
   6   8   6          4.49          3.12         1.95 o                         
   7   8   6        134.34        138.05         6.21 o                         
   8   8   6        156.16        153.51         5.73 o                         
   9   8   6        206.57        208.30        27.57 o                         
  -6   9   6         84.53         70.59         4.68 o                         
  -5   9   6         22.73         21.06         1.88 o                         
  -4   9   6          1.02          0.54         0.98 o                         
  -3   9   6        287.54        295.74         7.47 o                         
  -2   9   6       1272.32       1329.87        23.35 o                         
  -1   9   6        143.95        116.59         5.57 o                         
   0   9   6         42.50         39.30         2.71 o                         
   1   9   6        578.50        615.32        11.96 o                         
   2   9   6        780.61        780.68        14.08 o                         
   3   9   6        319.55        316.34        10.84 o                         
   4   9   6          4.08          5.56         2.75 o                         
   5   9   6         63.12         68.34         5.65 o                         
   6   9   6         57.00         58.19         8.23 o                         
   7   9   6          2.70          4.47         1.68 o                         
   8   9   6         45.42         42.11         3.76 o                         
  -5  10   6         26.63         31.03         4.43 o                         
  -4  10   6         13.12          9.84         1.46 o                         
  -3  10   6         31.30         30.82         2.56 o                         
  -2  10   6        167.54        169.92         5.79 o                         
  -1  10   6         54.97         45.51         3.38 o                         
   0  10   6        455.55        452.33        10.71 o                         
   1  10   6        271.54        288.41         8.00 o                         
   2  10   6         29.57         31.88         2.45 o                         
   3  10   6         15.29         15.32         2.03 o                         
   4  10   6        166.64        167.14         8.35 o                         
   5  10   6        111.78        114.16         4.95 o                         
   6  10   6         71.20         70.61         3.41 o                         
   7  10   6         29.98         19.21         2.59 o                         
  -4  11   6         12.16         11.68         2.72 o                         
  -3  11   6         80.79         80.10         3.13 o                         
  -2  11   6         46.39         51.09         2.96 o                         
  -1  11   6          7.00          8.15         1.45 o                         
   0  11   6         41.99         37.45         2.38 o                         
   1  11   6         21.28         20.86         2.19 o                         
   2  11   6          3.16          0.24         0.90 o                         
   3  11   6          0.29          0.64         1.01 o                         
   4  11   6         83.17         91.40         3.66 o                         
   5  11   6         63.42         60.23         9.11 o                         
   6  11   6          3.34          4.10         2.09 o                         
  -2  12   6         90.22         97.04         6.78 o                         
  -1  12   6          5.44          7.33         1.70 o                         
   0  12   6         74.97         80.02         5.02 o                         
   2  12   6         13.55         12.67         2.05 o                         
   3  12   6          0.36         -0.10         1.04 o                         
   4  12   6          6.16          6.85         2.08 o                         
  -1  -7   7         22.82         18.03         1.90 o                         
   0  -7   7         18.86         13.80         3.63 o                         
   1  -7   7         67.27         62.61         4.94 o                         
  -3  -6   7          5.94          6.12         1.55 o                         
  -2  -6   7         75.63         69.17         4.68 o                         
  -1  -6   7         18.95         22.23         2.15 o                         
   0  -6   7          7.69          8.75         2.86 o                         
   1  -6   7        321.51        333.62        17.70 o                         
   2  -6   7          1.34          0.67         2.03 o                         
   3  -6   7          1.91          3.16         1.08 o                         
   4  -6   7         89.59         89.91         4.44 o                         
   5  -6   7        273.24        248.37         7.90 o                         
  -5  -5   7          9.64         14.67         1.72 o                         
  -4  -5   7          0.66          2.16         0.79 o                         
  -3  -5   7         91.55         94.99         3.31 o                         
  -2  -5   7         94.65        105.21         3.93 o                         
  -1  -5   7        268.85        264.39         8.17 o                         
   0  -5   7         29.69         15.34         4.68 o                         
   1  -5   7        131.72        128.35        11.53 o                         
   2  -5   7        220.52        222.24         6.99 o                         
   3  -5   7         87.98         92.36         4.93 o                         
   4  -5   7         46.14         48.29         4.50 o                         
   5  -5   7         10.26          7.54         1.59 o                         
   6  -5   7         12.00         13.23         2.11 o                         
   7  -5   7         62.54         51.25         2.99 o                         
  -6  -4   7        202.37        192.93         8.40 o                         
  -5  -4   7          1.32          1.12         0.94 o                         
  -4  -4   7        228.24        265.49         7.62 o                         
  -3  -4   7        514.64        551.30        11.23 o                         
  -2  -4   7         91.70        101.54         4.30 o                         
  -1  -4   7          0.43          2.14         3.36 o                         
   0  -4   7        232.40        236.20        11.56 o                         
   1  -4   7        875.69        850.66        19.03 o                         
   2  -4   7        445.73        397.49        11.00 o                         
   3  -4   7         35.18         31.82         2.49 o                         
   4  -4   7          0.11         -0.30         1.29 o                         
   5  -4   7         50.96         48.40         4.09 o                         
   6  -4   7         21.71         22.59         2.96 o                         
   7  -4   7         22.80         22.07         3.78 o                         
   8  -4   7        183.74        154.21         5.70 o                         
  -7  -3   7        261.09        254.65         7.70 o                         
  -6  -3   7          6.74          7.60         1.86 o                         
  -5  -3   7         65.21         71.37         4.97 o                         
  -4  -3   7        114.99        120.45         4.26 o                         
  -3  -3   7         36.65         41.19         2.65 o                         
  -2  -3   7         39.68         31.17         2.23 o                         
  -1  -3   7        920.47        886.86        21.18 o                         
   0  -3   7        688.99        684.35        11.75 o                         
   1  -3   7       1431.55       1411.86        20.04 o                         
   2  -3   7         23.93         25.98         2.07 o                         
   3  -3   7        366.48        367.23         8.12 o                         
   4  -3   7        110.19        100.95         5.26 o                         
   5  -3   7        176.47        174.99         8.89 o                         
   6  -3   7         16.29         16.67         3.32 o                         
   7  -3   7         82.66         68.10         3.89 o                         
   8  -3   7        227.02        230.65         8.17 o                         
  -7  -2   7        119.19        125.24         4.21 o                         
  -6  -2   7          5.39          5.66         1.42 o                         
  -5  -2   7         86.84         92.84         4.09 o                         
  -4  -2   7         68.74         74.14         4.12 o                         
  -3  -2   7          4.93          3.15         1.21 o                         
  -2  -2   7          1.03          1.96         1.16 o                         
  -1  -2   7        636.12        650.68        10.68 o                         
   0  -2   7        230.03        206.05         5.30 o                         
   1  -2   7          7.15          8.61         1.53 o                         
   2  -2   7         42.61         38.97         2.48 o                         
   3  -2   7        589.17        599.99        11.58 o                         
   4  -2   7          5.07          6.63         1.55 o                         
   5  -2   7          2.33          2.80         2.06 o                         
   6  -2   7        220.63        197.71         7.90 o                         
   7  -2   7        509.93        524.69        13.43 o                         
   8  -2   7        144.85        148.51         6.08 o                         
   9  -2   7         10.35         12.16         3.10 o                         
  -8  -1   7        196.46        188.15        12.10 o                         
  -7  -1   7         29.49         31.29         2.89 o                         
  -6  -1   7         75.07         80.16         4.12 o                         
  -5  -1   7        230.87        249.62         7.93 o                         
  -4  -1   7        182.09        206.08         6.14 o                         
  -3  -1   7         87.46         88.81         4.20 o                         
  -2  -1   7         46.46         41.17         2.45 o                         
  -1  -1   7        243.57        251.87         6.42 o                         
   0  -1   7        921.93        918.28        13.46 o                         
   1  -1   7        124.97        102.78         3.79 o                         
   2  -1   7         58.69         46.80         2.28 o                         
   3  -1   7        264.43        269.21         6.24 o                         
   4  -1   7         92.61         98.36         4.82 o                         
   5  -1   7          0.78         -0.07         1.44 o                         
   6  -1   7        507.14        516.16        13.51 o                         
   7  -1   7        545.64        549.89        16.46 o                         
   8  -1   7         40.16         34.65         3.29 o                         
   9  -1   7        380.44        416.81        14.64 o                         
  -8   0   7          1.27          3.25         1.26 o                         
  -7   0   7          8.44          7.72         1.29 o                         
  -6   0   7        298.29        318.74         9.72 o                         
  -5   0   7        331.01        349.86         7.77 o                         
  -4   0   7        358.76        374.05         8.58 o                         
  -3   0   7        143.39        125.53         4.21 o                         
  -2   0   7        816.54        832.84        15.56 o                         
  -1   0   7       1981.02       1977.09        22.69 o                         
   0   0   7        715.42        651.48         9.99 o                         
   1   0   7         40.39         56.48         2.88 o                         
   2   0   7        727.72        707.24        10.35 o                         
   3   0   7       1128.59       1128.54        14.88 o                         
   4   0   7         78.31         75.98         3.30 o                         
   5   0   7         96.40         97.46         4.23 o                         
   6   0   7         62.95         63.91         3.78 o                         
   7   0   7          0.88          0.01         1.52 o                         
   8   0   7        136.70        149.75         6.05 o                         
   9   0   7        380.14        426.27        25.55 o                         
  10   0   7          4.31          3.03         1.84 o                         
  -8   1   7          3.19          3.92         1.15 o                         
  -7   1   7          5.02          5.65         1.32 o                         
  -6   1   7         44.57         43.25         2.82 o                         
  -5   1   7          0.44         -0.42         1.05 o                         
  -4   1   7          2.45          2.66         1.10 o                         
  -3   1   7        126.07        121.53         3.57 o                         
  -2   1   7       1953.72       2066.87        27.21 o                         
  -1   1   7        468.10        459.14         7.04 o                         
   0   1   7        103.72         99.11         2.89 o                         
   1   1   7       2155.75       2223.20        28.60 o                         
   2   1   7        887.07        843.12        12.81 o                         
   3   1   7        722.93        674.83         9.72 o                         
   4   1   7         15.10         16.17         1.48 o                         
   5   1   7        120.63        116.51         4.47 o                         
   6   1   7        464.63        403.29        10.36 o                         
   7   1   7          4.81          1.13         1.54 o                         
   8   1   7         10.49          9.39         3.02 o                         
   9   1   7         46.43         46.69         4.83 o                         
  10   1   7          4.97          5.76         1.84 o                         
  -9   2   7        209.16        175.96         6.97 o                         
  -8   2   7         44.28         43.83         3.34 o                         
  -7   2   7          0.54          0.07         1.13 o                         
  -6   2   7        363.01        351.03         8.54 o                         
  -5   2   7         52.78         38.34         2.34 o                         
  -4   2   7        216.41        225.15         5.74 o                         
  -3   2   7         15.18         18.43         1.61 o                         
  -2   2   7        358.99        351.15         5.87 o                         
  -1   2   7        138.48        138.98         3.50 o                         
   0   2   7        406.56        385.48         6.08 o                         
   1   2   7       2258.94       2282.28        27.30 o                         
   2   2   7        559.05        562.91         8.55 o                         
   3   2   7          8.41          5.65         1.42 o                         
   4   2   7       1171.37       1130.13        15.66 o                         
   5   2   7        625.84        654.05        12.21 o                         
   6   2   7        404.00        372.83         8.01 o                         
   7   2   7         44.50         44.45         4.64 o                         
   8   2   7        311.57        279.58        11.20 o                         
   9   2   7        206.68        204.50         8.32 o                         
  -9   3   7         91.50         76.00         3.39 o                         
  -8   3   7         40.73         36.87         2.59 o                         
  -7   3   7         23.04         21.54         2.18 o                         
  -6   3   7        457.45        463.04        11.21 o                         
  -5   3   7          6.02          4.58         1.35 o                         
  -4   3   7        269.98        260.96         6.98 o                         
  -3   3   7        497.84        466.31        10.16 o                         
  -2   3   7        128.59        105.08         4.17 o                         
  -1   3   7        236.00        232.71         4.83 o                         
   0   3   7        292.25        295.48         5.82 o                         
   1   3   7        275.33        266.09         5.25 o                         
   2   3   7          4.55          3.45         0.93 o                         
   3   3   7        478.90        486.69         9.47 o                         
   4   3   7         85.89         83.41         3.13 o                         
   5   3   7        100.11        105.44         3.84 o                         
   6   3   7         20.45         17.59         3.15 o                         
   7   3   7        242.16        251.55        10.09 o                         
   8   3   7        834.89        819.00        26.60 o                         
   9   3   7        208.08        253.35        16.86 o                         
  10   3   7          4.18          8.41         3.30 o                         
  -8   4   7         50.34         47.59         2.58 o                         
  -7   4   7         26.88         31.72         2.79 o                         
  -6   4   7         40.08         38.10         3.27 o                         
  -5   4   7         22.82         19.13         2.14 o                         
  -4   4   7       1249.40       1188.07        23.27 o                         
  -3   4   7        706.15        662.20        15.88 o                         
  -2   4   7        321.79        306.22         8.12 o                         
  -1   4   7         10.80          8.40         1.43 o                         
   0   4   7       1212.58       1166.59        20.95 o                         
   1   4   7        372.84        332.95         7.04 o                         
   2   4   7         48.60         45.51         2.42 o                         
   3   4   7         33.60         29.34         1.81 o                         
   4   4   7         50.07         52.18         2.45 o                         
   5   4   7         35.96         33.15         2.64 o                         
   6   4   7        210.47        192.14         6.81 o                         
   7   4   7        194.09        205.63         7.17 o                         
   8   4   7        358.13        353.70        13.19 o                         
   9   4   7          9.81          4.42         8.70 o                         
  10   4   7        290.92        332.44        17.41 o                         
  -8   5   7         21.06         14.09         1.70 o                         
  -7   5   7        101.60         95.55         7.34 o                         
  -6   5   7        297.21        294.76        11.38 o                         
  -5   5   7          0.47         -0.62         1.74 o                         
  -4   5   7        539.62        558.28        20.86 o                         
  -3   5   7         99.26        101.56         7.32 o                         
  -2   5   7         27.03         20.80         2.77 o                         
  -1   5   7        539.86        514.43        12.91 o                         
   0   5   7       1272.57       1246.91        24.46 o                         
   1   5   7        842.98        834.40        12.90 o                         
   2   5   7        288.50        312.26         9.23 o                         
   3   5   7         31.70         30.92         1.74 o                         
   4   5   7       2801.33       2821.89        52.32 o                         
   5   5   7          8.58          4.36         1.53 o                         
   6   5   7          1.56          5.61         1.49 o                         
   7   5   7        132.63        136.24         6.50 o                         
   8   5   7        147.60        142.11         9.28 o                         
   9   5   7          0.67          3.57         2.01 o                         
  10   5   7         77.19         82.36         7.32 o                         
  -8   6   7        206.67        184.19         7.54 o                         
  -7   6   7        198.56        167.61         8.11 o                         
  -6   6   7        122.24        117.87         6.48 o                         
  -5   6   7         36.04         40.55         3.28 o                         
  -4   6   7          0.33          1.82         2.03 o                         
  -3   6   7         97.77         94.79         7.18 o                         
  -2   6   7        228.72        205.51         6.79 o                         
  -1   6   7        996.95        999.73        17.79 o                         
   0   6   7        186.18        190.32         6.09 o                         
   1   6   7        231.42        223.16         6.04 o                         
   2   6   7       1740.75       1730.17        24.19 o                         
   3   6   7        113.99        119.58         3.99 o                         
   4   6   7        356.96        402.43         7.45 o                         
   5   6   7         10.02          9.54         1.68 o                         
   6   6   7       1540.27       1471.29        31.95 o                         
   7   6   7        307.35        329.14        10.62 o                         
   8   6   7         78.86         94.01         8.30 o                         
   9   6   7         43.03         37.43         3.73 o                         
  10   6   7         37.62         36.55         4.16 o                         
  -7   7   7         18.17         18.03         3.73 o                         
  -6   7   7         30.25         23.40         4.56 o                         
  -5   7   7        194.56        168.27        11.19 o                         
  -4   7   7          2.45          3.69         1.91 o                         
  -3   7   7         60.76         58.07         3.26 o                         
  -2   7   7         35.40         33.14         2.14 o                         
  -1   7   7         22.67         20.84         1.63 o                         
   0   7   7          9.43          9.60         1.28 o                         
   1   7   7         32.36         24.43         1.64 o                         
   2   7   7          5.08          4.78         1.20 o                         
   3   7   7         94.69         81.27         3.76 o                         
   4   7   7         48.74         42.01         2.79 o                         
   5   7   7         11.79         14.07         1.95 o                         
   6   7   7       1112.67       1171.60        25.20 o                         
   7   7   7         81.55         91.07         5.14 o                         
   8   7   7         28.07         25.12         2.81 o                         
   9   7   7        194.95        198.28         9.32 o                         
  -7   8   7          7.34          5.35         2.21 o                         
  -6   8   7        103.98        101.50         9.06 o                         
  -5   8   7        130.95        129.23         5.25 o                         
  -4   8   7        109.44         96.74         3.79 o                         
  -3   8   7          1.58          4.29         1.11 o                         
  -2   8   7        453.68        460.67         9.66 o                         
  -1   8   7        954.94        963.82        17.13 o                         
   0   8   7        262.78        248.82         6.20 o                         
   1   8   7         62.55         56.41         2.84 o                         
   2   8   7        273.73        270.74         8.33 o                         
   3   8   7          7.37         10.48         2.32 o                         
   4   8   7          3.38          5.30         1.95 o                         
   5   8   7        154.47        158.14         7.29 o                         
   6   8   7        246.56        271.55        11.47 o                         
   7   8   7          1.59          1.82         1.62 o                         
   8   8   7        314.52        287.06        14.83 o                         
   9   8   7         75.75         64.51         5.59 o                         
  -6   9   7         18.38         17.54         3.20 o                         
  -5   9   7          0.12          0.93         1.10 o                         
  -4   9   7         10.85         11.40         1.52 o                         
  -3   9   7        390.36        393.34         8.59 o                         
  -2   9   7        356.17        336.51         8.04 o                         
  -1   9   7        415.94        416.40        10.08 o                         
   0   9   7        148.89        141.17         4.94 o                         
   1   9   7        130.41        154.58         5.75 o                         
   2   9   7        541.23        561.01        14.19 o                         
   3   9   7          0.86          0.94         1.40 o                         
   4   9   7         86.24         80.81         6.23 o                         
   5   9   7        127.19        138.99         7.77 o                         
   6   9   7         14.14         22.34         4.30 o                         
   7   9   7          1.40          2.28         1.67 o                         
  -4  10   7          2.97          3.25         1.20 o                         
  -3  10   7        196.81        173.28         8.09 o                         
  -2  10   7         14.25         14.56         1.89 o                         
  -1  10   7          7.99          7.61         1.84 o                         
   0  10   7        188.91        184.33         6.06 o                         
   1  10   7         94.10        107.50         4.19 o                         
   2  10   7         17.21         21.77         1.93 o                         
   3  10   7          4.84          3.46         1.40 o                         
   4  10   7        350.47        371.60         9.26 o                         
   5  10   7        187.22        202.38         6.02 o                         
   6  10   7         20.00         22.96         2.78 o                         
  -3  11   7        107.83         88.02         6.95 o                         
  -2  11   7         21.18         24.28         2.38 o                         
  -1  11   7          0.73          1.60         0.92 o                         
   0  11   7          6.48          6.06         1.10 o                         
   1  11   7         18.77         20.35         1.61 o                         
   2  11   7         39.03         40.07         4.41 o                         
   3  11   7         49.54         60.76         3.28 o                         
   4  11   7         46.81         47.41         3.58 o                         
   5  11   7          3.34          2.78         1.34 o                         
  -1  12   7         44.68         37.43         3.92 o                         
   0  12   7         37.84         43.36         4.84 o                         
   1  12   7         59.71         63.93         4.45 o                         
   2  12   7         11.15         12.50         3.10 o                         
   3  12   7          7.23          5.55         1.49 o                         
  -1  -6   8         24.02         16.49         1.82 o                         
   0  -6   8         17.77         17.44         2.59 o                         
   1  -6   8        359.70        355.91        15.33 o                         
  -3  -5   8         55.95         50.64         3.29 o                         
  -2  -5   8        146.37        149.82         6.93 o                         
  -1  -5   8        172.53        167.16         7.86 o                         
   0  -5   8         18.68         19.59         3.92 o                         
   1  -5   8        180.80        188.69        12.88 o                         
   2  -5   8          8.06          2.03         4.24 o                         
   3  -5   8         30.23         31.19         2.28 o                         
   4  -5   8          1.10          0.94         1.10 o                         
   5  -5   8         70.40         53.01         3.20 o                         
  -5  -4   8         24.70         20.61         2.90 o                         
  -4  -4   8         59.88         59.83         3.41 o                         
  -3  -4   8        357.27        384.10        10.79 o                         
  -2  -4   8        235.05        249.31         8.12 o                         
  -1  -4   8         60.94         51.36         3.23 o                         
   0  -4   8        306.82        324.64        13.05 o                         
   1  -4   8        552.00        574.39        11.62 o                         
   2  -4   8         39.10         34.63         2.52 o                         
   3  -4   8        250.45        269.80        10.07 o                         
   4  -4   8          7.27          4.05         1.12 o                         
   5  -4   8         30.11         28.00         2.61 o                         
   6  -4   8          1.13          2.07         1.07 o                         
  -6  -3   8          0.03          0.34         1.43 o                         
  -5  -3   8         19.10         21.82         2.94 o                         
  -4  -3   8        140.02        144.15         5.87 o                         
  -3  -3   8        248.59        232.13         9.20 o                         
  -2  -3   8         13.55         15.60         1.80 o                         
  -1  -3   8        382.53        408.54        12.83 o                         
   0  -3   8        382.61        400.44        10.67 o                         
   1  -3   8        123.71        114.24         4.40 o                         
   2  -3   8        105.99        109.69         4.34 o                         
   3  -3   8        286.77        280.51         7.73 o                         
   4  -3   8        325.23        324.59         9.39 o                         
   5  -3   8          3.32          3.01         1.53 o                         
   6  -3   8          1.23          3.34         2.79 o                         
   7  -3   8         90.69         86.48         4.17 o                         
  -6  -2   8          1.05          0.74         0.97 o                         
  -5  -2   8          5.22          3.71         1.05 o                         
  -4  -2   8         33.39         41.40         3.57 o                         
  -3  -2   8         97.04         87.19         3.66 o                         
  -2  -2   8         10.10         17.32         2.47 o                         
  -1  -2   8        367.06        399.05         9.82 o                         
   0  -2   8         47.91         50.54         2.82 o                         
   1  -2   8          0.32          1.11         1.22 o                         
   2  -2   8         82.30         82.03         3.93 o                         
   3  -2   8         13.82         19.41         2.18 o                         
   4  -2   8        286.74        275.60        11.99 o                         
   5  -2   8          0.34          1.72         1.89 o                         
   6  -2   8        390.66        387.20        10.77 o                         
   7  -2   8        663.29        708.77        15.13 o                         
   8  -2   8         75.60         70.53         3.50 o                         
  -7  -1   8         84.77         85.16         3.88 o                         
  -6  -1   8         29.70         28.36         2.46 o                         
  -5  -1   8        141.82        156.47         6.48 o                         
  -4  -1   8        542.38        536.73        13.24 o                         
  -3  -1   8         91.65         75.20         3.84 o                         
  -2  -1   8         14.80         17.54         1.97 o                         
  -1  -1   8        795.70        793.53        14.77 o                         
   0  -1   8        220.81        198.10         6.93 o                         
   1  -1   8         41.18         35.87         2.53 o                         
   2  -1   8          0.18          1.11         1.18 o                         
   3  -1   8          6.14          4.76         1.16 o                         
   4  -1   8          0.83          2.05         2.16 o                         
   5  -1   8        252.48        225.96         7.20 o                         
   6  -1   8        648.26        665.05        16.05 o                         
   7  -1   8        272.15        288.35        10.10 o                         
   8  -1   8         33.86         37.83         2.88 o                         
   9  -1   8        219.24        196.33        10.66 o                         
  -7   0   8          0.30          0.64         0.96 o                         
  -6   0   8        337.79        358.11         8.62 o                         
  -5   0   8         98.71        106.11         4.32 o                         
  -4   0   8        118.36        122.93         4.42 o                         
  -3   0   8         32.83         31.25         2.47 o                         
  -2   0   8       1198.40       1215.01        18.43 o                         
  -1   0   8       1073.06       1054.71        16.09 o                         
   0   0   8        252.35        244.37         6.04 o                         
   1   0   8          1.64          0.59         1.02 o                         
   2   0   8         63.30         61.90         2.58 o                         
   3   0   8          2.41          1.71         1.07 o                         
   4   0   8         80.89         78.38         5.33 o                         
   5   0   8        142.96        125.20         5.65 o                         
   6   0   8        153.62        145.34         6.63 o                         
   7   0   8         17.37         13.61         2.43 o                         
   8   0   8        118.35        110.19         5.91 o                         
   9   0   8         71.42         75.38         4.86 o                         
  -7   1   8         49.63         50.28         2.58 o                         
  -6   1   8        298.99        286.22         9.25 o                         
  -5   1   8         89.72         82.54         3.81 o                         
  -4   1   8        505.14        491.35        12.29 o                         
  -3   1   8         85.82         77.41         3.53 o                         
  -2   1   8        536.64        540.93         9.61 o                         
  -1   1   8        690.67        646.17         9.32 o                         
   0   1   8          3.27          5.21         1.12 o                         
   1   1   8         91.60         79.96         3.48 o                         
   2   1   8       1486.19       1530.47        21.73 o                         
   3   1   8        164.56        178.04         4.72 o                         
   4   1   8         11.60         10.45         1.59 o                         
   5   1   8        286.87        299.91         7.71 o                         
   6   1   8        701.59        726.58        15.71 o                         
   7   1   8          6.53         15.70         2.12 o                         
   8   1   8         38.88          9.08        10.42 o                         
   9   1   8          2.61          3.28         1.66 o                         
  -8   2   8         20.26         19.42         1.73 o                         
  -7   2   8        124.94        117.61         4.99 o                         
  -6   2   8        215.90        216.10         6.69 o                         
  -5   2   8         13.68         13.27         1.48 o                         
  -4   2   8        137.41        141.29         5.09 o                         
  -3   2   8        183.26        178.60         5.31 o                         
  -2   2   8          8.97          8.71         1.22 o                         
  -1   2   8        126.01        115.74         3.49 o                         
   0   2   8        159.04        177.28         4.67 o                         
   1   2   8        578.10        596.07        10.84 o                         
   2   2   8        233.38        240.73         7.21 o                         
   3   2   8         46.67         35.88         2.24 o                         
   4   2   8        964.58        973.42        14.46 o                         
   5   2   8        514.92        547.22        10.73 o                         
   6   2   8        239.21        262.61         8.08 o                         
   7   2   8         40.30         25.38         2.39 o                         
   8   2   8        250.67        251.75        11.94 o                         
   9   2   8        160.07        187.81        13.85 o                         
  10   2   8         56.38         61.96         5.42 o                         
  -8   3   8        187.23        170.17         9.84 o                         
  -7   3   8         10.63          9.64         1.78 o                         
  -6   3   8        439.26        417.32         8.96 o                         
  -5   3   8          1.01          0.27         1.07 o                         
  -4   3   8          0.05          0.87         1.15 o                         
  -3   3   8        482.59        462.95        12.48 o                         
  -2   3   8        403.37        347.16         7.06 o                         
  -1   3   8        129.50        117.34         3.58 o                         
   0   3   8        310.06        335.05         7.55 o                         
   1   3   8        228.39        228.21         5.26 o                         
   2   3   8         31.67         31.85         2.07 o                         
   3   3   8        468.82        465.99        11.07 o                         
   4   3   8         71.64         71.28         3.48 o                         
   5   3   8          7.21         12.43         1.58 o                         
   6   3   8         27.99         26.80         2.27 o                         
   7   3   8        281.73        296.01        13.83 o                         
   8   3   8        750.08        808.97        22.42 o                         
   9   3   8        113.56        163.18         8.84 o                         
  10   3   8          1.06         -0.44         1.43 o                         
  -7   4   8          0.78          1.13         1.19 o                         
  -6   4   8          1.02          2.13         1.57 o                         
  -5   4   8         27.75         24.91         2.91 o                         
  -4   4   8        314.82        309.77        13.69 o                         
  -3   4   8        786.48        747.35        16.29 o                         
  -2   4   8        355.66        331.58         7.97 o                         
  -1   4   8         19.51         23.52         2.07 o                         
   0   4   8        939.49        924.25        14.90 o                         
   1   4   8        372.14        377.78        11.73 o                         
   2   4   8        615.71        642.48        12.35 o                         
   3   4   8        131.56        138.41         6.17 o                         
   4   4   8        142.79        133.37         4.23 o                         
   5   4   8         14.89         18.87         1.75 o                         
   6   4   8        214.32        217.15         7.37 o                         
   7   4   8         41.02         49.53         8.24 o                         
   8   4   8         88.73        100.56        16.93 o                         
   9   4   8          4.00          3.02         1.94 o                         
  10   4   8         28.60         18.70         3.17 o                         
  -8   5   8         98.82         95.27         6.78 o                         
  -7   5   8         13.10         12.86         1.60 o                         
  -6   5   8        167.24        160.59         6.28 o                         
  -5   5   8         13.54         14.93         3.35 o                         
  -4   5   8        384.52        407.56        13.25 o                         
  -3   5   8        509.06        497.28        15.38 o                         
  -2   5   8          3.96          1.45         1.63 o                         
  -1   5   8       2386.16       2430.89        49.98 o                         
   0   5   8       1824.53       1873.78        34.91 o                         
   1   5   8          2.85          4.61         1.26 o                         
   2   5   8         51.55         38.25         2.67 o                         
   3   5   8        220.17        237.14         6.55 o                         
   4   5   8       1135.97       1203.00        18.36 o                         
   5   5   8         37.71         42.70         3.59 o                         
   6   5   8        117.58        130.01         9.18 o                         
   7   5   8        255.59        246.05        13.09 o                         
   8   5   8          1.77          8.60         3.13 o                         
   9   5   8         12.61         13.76         2.66 o                         
  -7   6   8          4.38          2.74         1.61 o                         
  -6   6   8         40.45         42.10         4.50 o                         
  -5   6   8        131.18        127.29        12.06 o                         
  -4   6   8         47.66         42.67         4.74 o                         
  -3   6   8          0.50         -1.29         1.58 o                         
  -2   6   8        375.08        376.09        11.05 o                         
  -1   6   8        653.97        631.79        19.36 o                         
   0   6   8          3.52          3.88         1.65 o                         
   1   6   8       1353.82       1391.41        24.64 o                         
   2   6   8        502.36        534.55        13.93 o                         
   3   6   8          1.36          1.75         1.27 o                         
   4   6   8        265.73        300.68        11.36 o                         
   5   6   8         31.89         18.97         4.08 o                         
   6   6   8        303.55        334.25        19.70 o                         
   7   6   8        527.42        626.10        22.01 o                         
   8   6   8         28.35         29.92         4.16 o                         
   9   6   8         10.67          8.41         2.11 o                         
  -7   7   8          3.79          0.72         1.63 o                         
  -6   7   8          3.56         -0.61         2.45 o                         
  -5   7   8        264.64        259.10         9.74 o                         
  -4   7   8        124.45        124.09         9.18 o                         
  -3   7   8         41.58         45.03         6.57 o                         
  -2   7   8         23.78         25.20         3.36 o                         
  -1   7   8          9.17         11.05         2.17 o                         
   0   7   8         60.40         58.57         3.67 o                         
   1   7   8         62.82         52.33         4.06 o                         
   2   7   8         22.09         21.73         2.18 o                         
   3   7   8         33.55         41.85         2.87 o                         
   4   7   8          5.64          7.06         1.70 o                         
   5   7   8        138.33        121.06         5.81 o                         
   6   7   8        723.68        711.42        16.39 o                         
   7   7   8        128.94        145.02         7.82 o                         
   8   7   8         26.24         21.40         3.35 o                         
   9   7   8        124.92        128.93         5.92 o                         
  -6   8   8        171.97        188.87        11.85 o                         
  -5   8   8        224.49        209.08         7.47 o                         
  -4   8   8         68.77         63.53         4.36 o                         
  -3   8   8        160.58        156.10         9.82 o                         
  -2   8   8        377.41        368.82        14.71 o                         
  -1   8   8         99.54        104.30         5.87 o                         
   0   8   8        167.24        167.44         6.78 o                         
   1   8   8        105.88        110.11         4.91 o                         
   2   8   8        186.24        175.47         6.01 o                         
   3   8   8         51.75         61.50         3.00 o                         
   4   8   8         43.69         43.16         3.47 o                         
   5   8   8        205.93        210.76        11.70 o                         
   6   8   8         21.35         26.75         3.39 o                         
   7   8   8          6.54          4.62         1.59 o                         
   8   8   8        120.63        119.62         6.46 o                         
  -6   9   8         36.59         28.92         3.41 o                         
  -5   9   8         18.04         22.24         4.02 o                         
  -4   9   8         73.35         67.12         5.16 o                         
  -3   9   8        313.38        309.04        12.30 o                         
  -2   9   8        414.50        399.98        21.04 o                         
  -1   9   8         45.76         35.43         3.45 o                         
   0   9   8         22.06         18.00         1.78 o                         
   1   9   8         82.02         94.87         3.87 o                         
   2   9   8        456.77        471.06        11.66 o                         
   3   9   8         28.95         38.94         2.55 o                         
   4   9   8         19.03         19.62         2.09 o                         
   5   9   8        390.00        383.04        10.04 o                         
   6   9   8          7.61          4.41         3.44 o                         
   7   9   8          4.12          2.77         1.15 o                         
  -4  10   8         61.33         53.75         4.90 o                         
  -3  10   8         11.25         11.09         2.09 o                         
  -2  10   8         16.47         13.39         3.07 o                         
  -1  10   8         34.17         29.14         2.37 o                         
   0  10   8        252.31        251.72         6.83 o                         
   1  10   8         31.73         39.71         2.57 o                         
   2  10   8         23.57         25.77         2.11 o                         
   3  10   8        123.14        124.28         4.50 o                         
   4  10   8        364.97        367.63         9.42 o                         
   5  10   8        281.85        278.77        11.83 o                         
   6  10   8          9.05          5.10         2.38 o                         
  -2  11   8         16.78         -0.34         0.65 o                         
  -1  11   8         16.06         14.96         1.83 o                         
   0  11   8         25.17         29.82         2.61 o                         
   1  11   8          1.00          0.72         2.35 o                         
   2  11   8         92.46         94.42         6.01 o                         
   3  11   8        166.36        172.88         6.78 o                         
   4  11   8        111.82        102.89         8.41 o                         
   5  11   8         23.69         28.10         3.85 o                         
   1  12   8          0.53          1.06         1.33 o                         
   2  12   8          5.10          3.71         1.70 o                         
  -1  -5   9         97.64         75.07         5.14 o                         
   1  -5   9         94.19         86.21         5.93 o                         
  -2  -4   9          7.94         12.46         2.67 o                         
  -1  -4   9          0.12         -0.51         1.29 o                         
   0  -4   9        338.07        327.64        16.59 o                         
   1  -4   9        180.41        191.83         8.25 o                         
   2  -4   9         12.47         11.92         1.53 o                         
   3  -4   9         20.04         14.87         1.69 o                         
   4  -4   9        115.42        106.89         6.08 o                         
   5  -4   9         36.93         35.41         2.54 o                         
  -4  -3   9         18.67         21.60         3.27 o                         
  -3  -3   9        112.72        105.93         4.04 o                         
  -2  -3   9        106.21        115.63         4.59 o                         
  -1  -3   9        244.11        252.90         8.46 o                         
   0  -3   9         46.57         55.05         4.08 o                         
   1  -3   9          1.45          0.77         1.09 o                         
   2  -3   9         76.36         71.32         3.35 o                         
   3  -3   9         63.95         60.03         3.49 o                         
   4  -3   9        246.58        225.76         8.33 o                         
   5  -3   9        310.79        333.75        10.63 o                         
   6  -3   9        128.08        125.48         4.72 o                         
  -4  -2   9         17.12         20.37         4.09 o                         
  -3  -2   9         89.15         78.95         3.99 o                         
  -2  -2   9         32.14         22.76         2.46 o                         
  -1  -2   9         58.72         69.24         4.73 o                         
   0  -2   9         33.25         31.08         2.22 o                         
   1  -2   9         37.74         37.62         2.79 o                         
   2  -2   9        195.36        196.38         5.87 o                         
   3  -2   9        744.80        797.53        17.54 o                         
   4  -2   9         18.55         22.35         2.37 o                         
   5  -2   9          1.16          0.70         1.50 o                         
   6  -2   9        388.61        443.18        21.25 o                         
   7  -2   9        442.70        437.93        10.88 o                         
  -6  -1   9          0.12         -1.57         1.57 o                         
  -5  -1   9        143.80        149.98         7.34 o                         
  -4  -1   9        492.31        476.49        23.43 o                         
  -3  -1   9         82.06         68.13         4.05 o                         
  -2  -1   9         63.44         74.83         5.19 o                         
  -1  -1   9         44.08         48.87         3.17 o                         
   0  -1   9         79.53         66.24         3.22 o                         
   1  -1   9        169.98        175.92         7.21 o                         
   2  -1   9         98.16        103.16         4.40 o                         
   3  -1   9         96.51         96.11         5.19 o                         
   4  -1   9         61.36         64.68         4.19 o                         
   5  -1   9        752.70        754.99        31.23 o                         
   6  -1   9        133.34        143.02         6.85 o                         
   7  -1   9         66.93         53.32         4.21 o                         
  -6   0   9        241.48        231.38        12.71 o                         
  -5   0   9        112.83        121.06         5.63 o                         
  -4   0   9        188.66        180.08         7.76 o                         
  -3   0   9         48.41         59.00         3.35 o                         
  -2   0   9        393.04        416.15         8.04 o                         
  -1   0   9        230.75        241.46         8.62 o                         
   0   0   9         22.49         15.81         1.66 o                         
   1   0   9          3.03          1.86         1.26 o                         
   2   0   9        129.81        127.43         4.68 o                         
   3   0   9         19.50         19.56         2.26 o                         
   4   0   9         22.72         19.44         6.37 o                         
   5   0   9        257.47        217.62         8.70 o                         
   6   0   9          6.83          7.04         1.84 o                         
   7   0   9          0.34         -1.13         1.16 o                         
   8   0   9         73.89         40.69        20.39 o                         
  -6   1   9        166.63        166.51         9.38 o                         
  -5   1   9          6.45          6.71         1.46 o                         
  -4   1   9          2.48          4.19         1.49 o                         
  -3   1   9        280.27        290.32         9.02 o                         
  -2   1   9        659.71        691.17        17.55 o                         
  -1   1   9          9.26          6.31         1.40 o                         
   0   1   9         70.75         68.70         2.87 o                         
   1   1   9        417.60        409.80         8.33 o                         
   2   1   9        111.28        105.37         4.24 o                         
   3   1   9         30.85         32.91         3.23 o                         
   4   1   9         27.05         27.07         2.44 o                         
   5   1   9        519.72        474.69        10.42 o                         
   6   1   9        202.11        212.29         7.66 o                         
   7   1   9          6.49         12.93         1.90 o                         
   8   1   9          8.56          7.92         2.23 o                         
  -7   2   9         93.08         71.19         5.28 o                         
  -6   2   9         41.69         41.80         3.05 o                         
  -5   2   9          7.65          7.25         1.88 o                         
  -4   2   9         23.35         24.08         2.53 o                         
  -3   2   9          2.22          0.81         1.17 o                         
  -2   2   9        827.93        770.14        15.79 o                         
  -1   2   9         81.78         91.91         4.37 o                         
   0   2   9         83.73         77.30         3.82 o                         
   1   2   9        358.34        370.16         8.02 o                         
   2   2   9        149.30        143.53         5.38 o                         
   3   2   9        352.96        340.95         7.48 o                         
   4   2   9        210.71        223.43         6.30 o                         
   5   2   9        719.93        740.12        13.95 o                         
   6   2   9        541.19        588.65        13.03 o                         
   7   2   9         99.43         85.39         4.20 o                         
   8   2   9        170.20        186.46        15.43 o                         
   9   2   9        123.01        128.45         8.38 o                         
  -7   3   9        127.43        139.72         8.92 o                         
  -6   3   9        155.33        137.65         6.87 o                         
  -5   3   9          0.32         -0.99         1.25 o                         
  -4   3   9        161.92        162.70         6.45 o                         
  -3   3   9         54.10         42.88         2.72 o                         
  -2   3   9        277.97        247.98         6.91 o                         
  -1   3   9         59.41         58.70         3.38 o                         
   0   3   9         14.25         13.77         1.74 o                         
   1   3   9          6.93          4.84         1.69 o                         
   2   3   9          3.27          7.88         1.63 o                         
   3   3   9        732.81        761.83        13.45 o                         
   4   3   9        125.13        142.84         5.16 o                         
   5   3   9        153.65        142.29         5.18 o                         
   6   3   9         19.79         22.08         2.27 o                         
   7   3   9        494.64        534.86        21.68 o                         
   8   3   9        389.02        404.45        12.57 o                         
   9   3   9          0.22          0.48         1.77 o                         
  -7   4   9          5.66          8.96         2.62 o                         
  -6   4   9         48.86         40.97         7.73 o                         
  -5   4   9         32.59         34.10         5.65 o                         
  -4   4   9        361.92        341.96        28.82 o                         
  -3   4   9        913.17        882.92        27.03 o                         
  -2   4   9        220.52        201.05         8.24 o                         
  -1   4   9          6.22          6.15         1.59 o                         
   0   4   9        283.71        283.22         9.09 o                         
   1   4   9         18.14         17.50         2.05 o                         
   2   4   9        692.01        756.36        17.68 o                         
   3   4   9        404.19        390.43         9.23 o                         
   4   4   9        138.96        141.17         4.77 o                         
   5   4   9         28.39         29.36         2.17 o                         
   6   4   9         94.11         84.61         4.12 o                         
   7   4   9        199.29        189.79        10.67 o                         
   8   4   9         19.59         24.73         4.97 o                         
   9   4   9        137.85        139.52         9.44 o                         
  -7   5   9          6.90          9.03         2.66 o                         
  -6   5   9         55.60         55.95         5.93 o                         
  -5   5   9         57.97         51.38         5.13 o                         
  -4   5   9        638.20        618.76        22.09 o                         
  -3   5   9        109.21        101.42         6.07 o                         
  -2   5   9        182.61        180.18         9.79 o                         
  -1   5   9       1092.61       1126.88        23.70 o                         
   0   5   9        498.96        557.81        21.68 o                         
   1   5   9         34.80         30.44         2.80 o                         
   2   5   9         51.96         52.06         3.17 o                         
   3   5   9        329.52        347.09         7.86 o                         
   4   5   9        618.18        690.98        13.27 o                         
   5   5   9         94.57         77.18         4.70 o                         
   6   5   9         22.00         21.12         3.26 o                         
   7   5   9         14.77         22.11         3.83 o                         
   8   5   9         15.46         22.45         4.67 o                         
   9   5   9         25.95         25.98         2.83 o                         
  -7   6   9         16.57         12.88         2.59 o                         
  -6   6   9         37.01         25.48         3.19 o                         
  -5   6   9          0.17          1.22         2.07 o                         
  -4   6   9         52.54         53.06         5.82 o                         
  -3   6   9          2.42          6.12         3.08 o                         
  -2   6   9         61.47         61.16         5.92 o                         
  -1   6   9        142.52        147.26         6.61 o                         
   0   6   9         16.80         18.29         3.26 o                         
   1   6   9          3.79          1.59         1.25 o                         
   2   6   9        177.81        181.87         8.72 o                         
   3   6   9        229.92        245.77         7.86 o                         
   4   6   9        266.85        264.37         8.11 o                         
   5   6   9        239.59        233.56        10.02 o                         
   6   6   9        567.80        563.99        27.32 o                         
   7   6   9         20.95         28.14         5.55 o                         
   8   6   9         64.93         80.38        10.08 o                         
   9   6   9         45.84         47.62         4.70 o                         
  -6   7   9         17.35         11.90         2.20 o                         
  -5   7   9        222.63        225.22        14.24 o                         
  -4   7   9        140.77        130.28         7.27 o                         
  -3   7   9         16.16         16.23         3.68 o                         
  -2   7   9         38.62         42.22         4.16 o                         
  -1   7   9        190.62        201.17         7.75 o                         
   0   7   9         62.30         66.67         5.67 o                         
   1   7   9        124.18        114.94         5.76 o                         
   2   7   9         52.83         64.83         3.89 o                         
   3   7   9        137.35        159.54         6.08 o                         
   4   7   9        237.80        224.21         9.68 o                         
   5   7   9        303.70        330.15        14.52 o                         
   6   7   9        523.17        559.34        18.04 o                         
   7   7   9         13.02         25.00         5.11 o                         
   8   7   9          8.84          3.41         1.68 o                         
  -6   8   9        144.55        128.48         8.04 o                         
  -5   8   9        283.55        255.32        15.45 o                         
  -4   8   9         22.85         25.26         2.62 o                         
  -3   8   9        155.15        154.08         7.04 o                         
  -2   8   9        431.47        458.73        14.07 o                         
  -1   8   9         72.90         95.12         5.91 o                         
   0   8   9         45.83         40.91         4.11 o                         
   1   8   9         89.40         73.28         5.14 o                         
   2   8   9         25.38         30.09         3.32 o                         
   3   8   9         16.27         25.29         2.67 o                         
   4   8   9         77.28         68.87         5.00 o                         
   5   8   9         44.72         53.00         4.79 o                         
   6   8   9          9.02         11.92         3.99 o                         
   7   8   9          7.75         13.37         2.60 o                         
   8   8   9         15.22         16.01         3.03 o                         
  -5   9   9          9.53          9.40         2.42 o                         
  -4   9   9        101.72        103.45         8.41 o                         
  -3   9   9        243.20        238.86        10.38 o                         
  -2   9   9        178.85        200.85        16.96 o                         
  -1   9   9          8.95          9.95         2.64 o                         
   0   9   9        184.66        198.41         9.99 o                         
   1   9   9        253.41        280.10        10.19 o                         
   2   9   9        203.16        214.02         8.61 o                         
   3   9   9         17.85         25.89         2.58 o                         
   4   9   9         75.15         75.92         6.19 o                         
   5   9   9         28.58         36.13         5.42 o                         
   6   9   9         34.72         42.82         5.48 o                         
  -3  10   9         30.96         25.89         3.64 o                         
  -2  10   9         12.25         10.20         2.04 o                         
  -1  10   9         26.05         21.22         3.81 o                         
   0  10   9        164.12        159.03         6.34 o                         
   1  10   9        265.89        307.47        20.74 o                         
   2  10   9          2.91          2.77         1.76 o                         
   3  10   9         15.68         15.19         4.16 o                         
   4  10   9        342.65        129.96       182.96 o                         
   5  10   9         69.76         58.18         5.59 o                         
   6  10   9         47.54         59.27         5.52 o                         
   1  11   9          5.07          3.85         2.01 o                         
   2  11   9         73.71         58.28         6.13 o                         
   3  11   9         53.91         57.50         6.03 o                         
   4  11   9        139.24        148.20         9.40 o                         
  -2  -3  10         71.35         70.98         5.11 o                         
  -1  -3  10         45.51         53.51         5.31 o                         
   0  -3  10        110.55        110.46         8.28 o                         
   1  -3  10         43.25         40.94         4.94 o                         
   2  -3  10          0.13         -0.23         0.88 o                         
   3  -3  10        162.94        141.38         4.72 o                         
   4  -3  10        282.14        287.55         9.08 o                         
  -3  -2  10          3.38          2.31         1.46 o                         
  -2  -2  10         60.58         64.34         3.54 o                         
  -1  -2  10         58.21         58.99         9.76 o                         
   0  -2  10         12.62         15.16         1.58 o                         
   1  -2  10          0.19         -0.37         1.25 o                         
   2  -2  10        204.78        213.24         7.59 o                         
   3  -2  10        472.63        492.88        11.23 o                         
   4  -2  10        142.79        130.81         5.16 o                         
   5  -2  10        151.78        171.49         6.01 o                         
   6  -2  10        493.35        522.58        20.23 o                         
  -4  -1  10         87.18         83.42         6.81 o                         
  -3  -1  10          4.28          5.70         1.98 o                         
  -2  -1  10         42.29         56.01         8.31 o                         
  -1  -1  10         62.40         58.09         5.33 o                         
   0  -1  10          0.09         -0.12         1.04 o                         
   1  -1  10         31.83         29.42         3.10 o                         
   2  -1  10         18.12         14.80         2.15 o                         
   3  -1  10        111.62        104.91         5.35 o                         
   4  -1  10         46.88         49.63         3.22 o                         
   5  -1  10        130.55        170.31        12.06 o                         
   6  -1  10        465.46        504.17        12.79 o                         
   7  -1  10          2.18          0.34         1.63 o                         
  -5   0  10         46.78         57.05         5.42 o                         
  -4   0  10         64.52         52.05         5.89 o                         
  -3   0  10         49.02         43.28         4.02 o                         
  -2   0  10        162.22        159.17         7.15 o                         
  -1   0  10        222.56        229.01        12.27 o                         
   0   0  10          4.03          6.18         1.70 o                         
   1   0  10        217.25        214.97         6.78 o                         
   2   0  10        147.87        139.74         5.58 o                         
   3   0  10        131.88        130.58         5.90 o                         
   4   0  10         25.06         20.94         3.32 o                         
   5   0  10        105.96        108.77        16.25 o                         
   6   0  10          4.93          7.52         2.07 o                         
   7   0  10          6.30          3.24         1.13 o                         
  -5   1  10          0.05          0.51         2.01 o                         
  -4   1  10         10.24          3.45         3.16 o                         
  -3   1  10         58.48         69.51         4.23 o                         
  -2   1  10        159.15        161.75         7.69 o                         
  -1   1  10         69.84         63.06         3.66 o                         
   0   1  10        473.19        507.24        10.81 o                         
   1   1  10        818.78        872.43        17.23 o                         
   2   1  10        235.81        247.58         8.21 o                         
   3   1  10          4.38          7.40         4.14 o                         
   4   1  10         17.80         18.39         2.18 o                         
   5   1  10        237.77        241.32         7.78 o                         
   6   1  10        136.79        162.07         6.91 o                         
   7   1  10         10.79         17.69         1.99 o                         
  -5   2  10         27.17         24.67         2.91 o                         
  -4   2  10          2.81          5.93         1.63 o                         
  -3   2  10         69.97         70.75         4.00 o                         
  -2   2  10         41.28         44.06         3.24 o                         
  -1   2  10         86.89         87.25         3.70 o                         
   0   2  10        163.85        167.49         5.29 o                         
   1   2  10        766.45        840.85        14.50 o                         
   2   2  10         70.85         77.10         4.78 o                         
   3   2  10         71.47         80.82         4.01 o                         
   4   2  10        701.87        783.09        16.00 o                         
   5   2  10        297.82        340.80         8.87 o                         
   6   2  10        133.07        147.62         6.62 o                         
   7   2  10         52.98         -0.01         0.69 o                         
  -6   3  10        215.71        179.74         9.98 o                         
  -5   3  10         54.45         59.81         6.68 o                         
  -4   3  10          0.50          0.68         1.31 o                         
  -3   3  10        330.48        298.83         9.96 o                         
  -2   3  10         10.85          9.31         1.90 o                         
  -1   3  10        264.81        272.29         9.24 o                         
   0   3  10        251.44        281.80         7.77 o                         
   1   3  10        163.33        171.25         7.11 o                         
   2   3  10        103.09        117.73         5.40 o                         
   3   3  10        149.94        173.59         5.92 o                         
   4   3  10        271.32        275.15         6.86 o                         
   5   3  10         56.98         46.59         2.81 o                         
   6   3  10         65.07         47.81         3.77 o                         
   7   3  10        308.70        339.10        22.23 o                         
  -6   4  10        124.79        111.35         7.97 o                         
  -5   4  10         20.32         13.84         2.34 o                         
  -4   4  10        429.53        403.12        25.70 o                         
  -3   4  10        642.65        637.37        45.47 o                         
  -2   4  10         18.09         22.76         2.49 o                         
  -1   4  10        598.79        585.71        18.78 o                         
   0   4  10         28.62         30.16         4.52 o                         
   1   4  10          1.39          2.19         1.60 o                         
   2   4  10         13.11         16.84         2.76 o                         
   3   4  10        532.77        528.09        13.24 o                         
   4   4  10         37.53         43.19         3.03 o                         
   5   4  10          0.45          1.11         1.10 o                         
   6   4  10        105.60         94.48         5.44 o                         
   7   4  10         48.55         16.89        27.16 o                         
  -5   5  10        141.68        132.81         9.64 o                         
  -4   5  10         96.78         91.63        13.25 o                         
  -3   5  10          0.01          0.52         2.13 o                         
  -2   5  10        198.34        181.56         6.93 o                         
  -1   5  10        197.65        202.94         7.70 o                         
   0   5  10         16.09         14.57         2.37 o                         
   1   5  10         23.37         21.52         3.17 o                         
   2   5  10          0.20          2.63         2.04 o                         
   3   5  10        579.61        692.44        14.42 o                         
   4   5  10        395.14        437.63         8.83 o                         
   5   5  10          0.18          2.07         2.33 o                         
   6   5  10         73.22         82.60         6.42 o                         
   7   5  10          0.76          0.04         1.36 o                         
   8   5  10         30.08         18.87         3.78 o                         
  -6   6  10         11.96         14.31         2.79 o                         
  -5   6  10         57.31         46.97         9.08 o                         
  -4   6  10          5.19          5.49         2.29 o                         
  -3   6  10          4.95          6.62         2.70 o                         
  -2   6  10         26.88         23.87         2.55 o                         
  -1   6  10         85.59         83.58         5.40 o                         
   0   6  10         23.28         22.56         3.14 o                         
   1   6  10         67.24         67.65         4.55 o                         
   2   6  10        396.02        441.04        14.58 o                         
   3   6  10        436.09        521.26        15.64 o                         
   4   6  10        204.44        261.45         8.82 o                         
   5   6  10        136.02        140.83         8.92 o                         
   6   6  10        204.23        228.98        11.33 o                         
   7   6  10        278.14        173.41       172.54 o                         
   8   6  10         19.95         21.63         3.71 o                         
  -5   7  10        161.95        146.73         7.68 o                         
  -4   7  10        139.02        125.89        10.29 o                         
  -3   7  10         19.99         14.06         2.71 o                         
  -2   7  10         21.57         19.88         2.86 o                         
  -1   7  10         22.52         23.76         3.19 o                         
   0   7  10          0.92          3.04         1.62 o                         
   1   7  10        120.99        124.04         5.96 o                         
   2   7  10        247.15        254.45        12.54 o                         
   3   7  10          0.65          1.26         1.72 o                         
   4   7  10        132.13        122.07         8.19 o                         
   5   7  10        323.31        328.34        17.44 o                         
   6   7  10         39.01         20.64        29.87 o                         
   7   7  10         67.89         91.15         8.24 o                         
  -4   8  10         30.82         25.63         2.94 o                         
  -3   8  10         77.36         69.15         4.14 o                         
  -2   8  10        129.04        128.56         6.27 o                         
  -1   8  10         70.69         79.03         5.03 o                         
   0   8  10         36.90         38.88         5.01 o                         
   1   8  10         42.45         35.95         4.43 o                         
   2   8  10        159.77        160.57         6.34 o                         
   3   8  10          5.04          5.91         2.36 o                         
   4   8  10        126.99        139.15        12.07 o                         
   5   8  10         62.32         70.06         6.66 o                         
   6   8  10         11.72         11.51         3.34 o                         
   7   8  10         50.62         38.97         4.80 o                         
  -4   9  10         59.03         52.28         5.08 o                         
  -3   9  10         77.49         61.92         6.54 o                         
  -2   9  10        147.20        155.80         7.88 o                         
  -1   9  10          3.58          4.28         1.87 o                         
   0   9  10         61.26         65.98        10.08 o                         
   1   9  10        127.08        138.14         7.90 o                         
   2   9  10        194.02        197.27         7.67 o                         
   3   9  10         17.42         18.41         4.39 o                         
   4   9  10         45.28         45.40         6.27 o                         
   5   9  10          8.02         10.90         3.44 o                         
   6   9  10          3.99          3.95         2.42 o                         
  -2  10  10          4.51          3.99         1.77 o                         
  -1  10  10         61.35         61.73        12.72 o                         
   0  10  10        273.48        251.61         9.58 o                         
   1  10  10          6.58          6.27         2.59 o                         
   2  10  10          8.10         11.62         2.90 o                         
   3  10  10         61.56         50.04         5.72 o                         
   4  10  10        254.10        266.57        14.34 o                         
   5  10  10         78.32         84.64         6.47 o                         
  -1  -2  11         75.38         51.57         4.16 o                         
   0  -2  11         11.89         14.54         2.62 o                         
   2  -2  11        152.22        141.80         8.14 o                         
  -2  -1  11         24.41         12.67         2.38 o                         
  -1  -1  11         14.93         11.48         2.76 o                         
   0  -1  11         24.06         19.07         3.68 o                         
   1  -1  11         34.60         38.94         3.32 o                         
   2  -1  11         39.34         37.93         2.79 o                         
   3  -1  11         65.60         55.56         3.26 o                         
   4  -1  11         82.28         91.76         4.97 o                         
  -3   0  11         91.89        100.18         7.19 o                         
  -2   0  11        221.87        212.00         6.95 o                         
  -1   0  11        107.68         97.38         6.06 o                         
   0   0  11          6.93          7.32         2.04 o                         
   1   0  11          0.10          0.00         1.55 o                         
   2   0  11        130.26        116.38         5.59 o                         
   3   0  11         43.42         40.80         2.84 o                         
   4   0  11          3.97          5.72         1.42 o                         
   5   0  11        151.39        145.90         6.74 o                         
   6   0  11          2.10          3.13         1.53 o                         
  -3   1  11        282.97        282.44        15.12 o                         
  -2   1  11         16.46         20.12         2.57 o                         
  -1   1  11         83.14         84.85         5.77 o                         
   0   1  11        368.39        393.00        11.51 o                         
   1   1  11        106.95        120.16         5.17 o                         
   2   1  11        237.82        252.39         9.33 o                         
   3   1  11         79.47         83.05         4.99 o                         
   4   1  11         21.21         23.60         2.64 o                         
   5   1  11        408.42        503.31        10.05 o                         
   6   1  11        102.61        123.02         5.77 o                         
  -4   2  11         14.41         -0.58         0.78 o                         
  -3   2  11         61.79         54.81         5.69 o                         
  -2   2  11         22.79         25.85         2.49 o                         
  -1   2  11         54.79         50.72         3.86 o                         
   0   2  11        113.46        110.98         4.13 o                         
   1   2  11        280.22        297.56        18.17 o                         
   2   2  11          0.67          2.35         1.21 o                         
   3   2  11         47.34         67.48         4.65 o                         
   4   2  11        361.30        396.45         9.34 o                         
   5   2  11        449.16        523.82        18.33 o                         
   6   2  11         10.41         16.33         1.93 o                         
  -4   3  11         48.27         32.56         4.36 o                         
  -3   3  11         96.26         77.63         7.70 o                         
  -2   3  11         25.50         26.28         2.27 o                         
  -1   3  11         24.90         21.45         2.32 o                         
   0   3  11        143.12        124.49         6.46 o                         
   1   3  11        282.42        289.50        11.86 o                         
   2   3  11         56.79         59.68         5.64 o                         
   3   3  11        400.87        447.79         9.75 o                         
   4   3  11        148.27        167.30         6.04 o                         
   5   3  11          0.12          0.39         1.04 o                         
   6   3  11         24.21         22.49         2.07 o                         
  -5   4  11        107.57         90.81         6.44 o                         
  -4   4  11        171.04        157.94        10.80 o                         
  -3   4  11         83.38         92.82         6.02 o                         
  -2   4  11        361.74        340.75        14.28 o                         
  -1   4  11         38.45         41.30         3.75 o                         
   0   4  11        149.64        160.68         7.64 o                         
   1   4  11        101.07        103.61         6.20 o                         
   2   4  11          1.58          2.30         1.65 o                         
   3   4  11        300.08        330.42        11.55 o                         
   4   4  11         20.48         24.64         2.22 o                         
   5   4  11        127.41        112.37         4.03 o                         
  -5   5  11         85.27         78.99         6.27 o                         
  -4   5  11          1.34          1.29         1.63 o                         
  -3   5  11          0.13         -0.65         2.21 o                         
  -2   5  11        371.64        352.46        14.54 o                         
  -1   5  11        124.57        136.26        10.97 o                         
   0   5  11         77.78         83.22         6.62 o                         
   1   5  11         19.86         19.94         3.16 o                         
   2   5  11         70.68         83.23         7.13 o                         
   3   5  11        298.70        377.20        15.16 o                         
   4   5  11        139.17        127.27        51.74 o                         
   5   5  11          2.57          3.65         1.51 o                         
   6   5  11         11.95          8.14         2.96 o                         
  -5   6  11         35.31         20.16         3.00 o                         
  -4   6  11          0.41          1.20         1.47 o                         
  -3   6  11         15.75         15.71         2.87 o                         
  -2   6  11        105.52        104.06        10.24 o                         
  -1   6  11         96.02         96.91         5.67 o                         
   0   6  11         20.79         18.66         3.54 o                         
   1   6  11        150.24        172.23        14.41 o                         
   2   6  11        704.87        793.50        20.73 o                         
   3   6  11        138.94        166.04         9.50 o                         
   4   6  11          0.08         -1.20         1.48 o                         
   5   6  11         18.75         18.98         3.09 o                         
   6   6  11        139.28        154.10        10.76 o                         
   7   6  11        122.66        149.77         9.13 o                         
  -4   7  11          6.43          3.08         1.38 o                         
  -3   7  11          0.27         -0.92         1.65 o                         
  -2   7  11          6.52          7.39         3.17 o                         
  -1   7  11          1.85          0.42         1.89 o                         
   0   7  11         59.71         60.48         4.74 o                         
   1   7  11        116.54        126.39         8.62 o                         
   2   7  11        133.55        148.80         7.09 o                         
   3   7  11         24.47         28.79         3.96 o                         
   4   7  11        137.17        154.67         8.14 o                         
   5   7  11        159.78        190.13        15.80 o                         
   6   7  11        115.86        126.34         8.96 o                         
  -3   8  11         15.87         14.20         2.18 o                         
  -2   8  11         33.09         31.21         3.80 o                         
  -1   8  11          2.11          1.52         1.40 o                         
   0   8  11          7.05          4.86         1.62 o                         
   1   8  11        124.04        139.07         7.94 o                         
   2   8  11         26.18         38.57         6.86 o                         
   3   8  11          5.44          1.66         2.98 o                         
   4   8  11          8.43          9.22         2.08 o                         
   5   8  11         24.25         27.52         2.82 o                         
  -3   9  11         42.11         37.64         3.92 o                         
  -2   9  11         30.54         32.97         4.46 o                         
  -1   9  11         10.20          5.04         2.79 o                         
   0   9  11        118.02        121.10         6.59 o                         
   1   9  11        107.44        116.15         9.26 o                         
   2   9  11        159.14        198.38        12.19 o                         
   3   9  11          0.56         -0.44         1.81 o                         
   4   9  11          1.36          1.50         1.53 o                         
   0   0  12         48.76         50.62         4.53 o                         
   2   0  12          5.19          2.38         1.46 o                         
   3   0  12        107.19        124.22         7.05 o                         
  -1   1  12         10.42          4.56         1.91 o                         
   0   1  12        240.57        244.87        12.91 o                         
   1   1  12         92.02         87.20         7.39 o                         
   2   1  12        130.20        134.23         5.29 o                         
   3   1  12         14.94         16.17         1.93 o                         
  -1   2  12         34.81          4.86         8.41 o                         
   0   2  12        172.50        151.01        20.49 o                         
   1   2  12        187.80        185.02        11.99 o                         
   2   2  12          3.47          3.67         1.81 o                         
   3   2  12         93.84         85.05         7.32 o                         
   4   2  12        154.25        170.81         9.94 o                         
   5   2  12        107.36        122.18         5.32 o                         
  -2   3  12         27.96         19.04         4.53 o                         
  -1   3  12          6.15          2.18         1.81 o                         
   0   3  12          7.04         10.99         2.29 o                         
   1   3  12        259.31        226.43        11.73 o                         
   2   3  12         79.56         73.68         5.94 o                         
   3   3  12        205.69        242.13        13.91 o                         
   4   3  12        139.19        159.73         7.81 o                         
  -3   4  12          1.98          2.25         1.77 o                         
  -2   4  12          4.16          4.91         1.57 o                         
  -1   4  12         73.44         56.10         4.12 o                         
   0   4  12          4.71          2.05         1.42 o                         
   1   4  12         68.08         72.00         4.46 o                         
   2   4  12         10.99         16.28         5.01 o                         
   3   4  12        113.22        119.33         8.26 o                         
   4   4  12          5.30         11.02         2.12 o                         
  -3   5  12          3.74          3.88         1.94 o                         
  -2   5  12         80.83         70.12         6.97 o                         
  -1   5  12        204.19        193.83         8.36 o                         
   0   5  12        423.11        451.02        41.28 o                         
   1   5  12         31.93         31.83         3.82 o                         
   2   5  12         80.33         76.91         8.24 o                         
   3   5  12        210.48        254.78        20.08 o                         
   4   5  12         15.85         22.22         3.00 o                         
  -3   6  12          9.93          8.28         2.38 o                         
  -2   6  12         92.57         86.36         5.32 o                         
  -1   6  12        112.43        107.35         6.48 o                         
   0   6  12         19.47         15.36         2.22 o                         
   1   6  12        177.94        188.20         7.52 o                         
   2   6  12        279.05        319.89        18.80 o                         
   3   6  12        122.37        155.02        10.80 o                         
   4   6  12          0.02         -0.65         2.32 o                         
  -2   7  12         30.17         26.51         4.21 o                         
  -1   7  12         27.62         31.09         3.42 o                         
   0   7  12          2.85          4.39         3.03 o                         
   1   7  12        279.13        309.96        15.16 o                         
   2   7  12         32.93         35.26         3.95 o                         
   3   7  12         20.13         20.20         4.26 o                         
   4   7  12        112.72        122.28         9.33 o                         
  -1   8  12          3.22          0.69         1.28 o                         
   0   8  12          1.12          0.76         1.31 o                         
   1   8  12         68.41         77.18         4.93 o                         
   2   8  12          3.49          5.65         2.62 o                         
   3   8  12         16.80          8.48         2.69 o                         
   4   8  12          0.09         -0.37         1.77 o                         
   0   9  12         89.56         97.11         6.68 o                         
   1   9  12        113.61        120.58         7.70 o                         
   1   3  13          1.72          2.25         1.46 o                         
   0   4  13        157.44        139.11         7.83 o                         
   1   4  13         16.52         12.47         2.66 o                         
   3   4  13         12.37         15.60         2.62 o                         
   0   5  13         30.77         29.60         3.61 o                         
   1   5  13         31.82         30.13         3.48 o                         
   2   5  13         97.07         92.85         6.64 o                         
   3   5  13         13.47         17.10         2.86 o                         
   0   6  13         31.69         23.98         3.17 o                         
   1   6  13         46.89         47.14         3.48 o                         
   2   6  13        166.22        175.21        10.08 o                         
   3   6  13         69.08         73.27         5.89 o                         
                                                                                
