# Supplementary material for: Syntheses and structures of dinuclear zinc(II) acetate-bridged coordination compounds with the aromatic Schiff base chelators N,N-dimethyl-2-[phen­yl(pyridin-2-yl)methyl­idene]hydrazine-1-carbothio­amide and N-ethyl-2-[phen­yl(pyridin-2-yl)methyl­idene]hydrazine-1-carbo­thio­amide
Source: Acta Crystallogr E Crystallogr Commun. 2025 Jun 24;81(Pt 7):636–41. doi: 10.1107/S2056989025005407 (PMC12230617; doi:10.1107/S2056989025005407)
Supplement: Supplementary file 5 [file e-81-00636-IIsup7.cml]

<?xml version="1.0"?>
<molecule xmlns="http://www.xml-cml.org/schema">
<atomArray>
<atom elementType="Zn" hydrogenCount="0" id="a388" x2="19.7838" x3="19.7838" y2="-14.0638" y3="-14.0638" z3="0.58221"/>
<atom elementType="O" hydrogenCount="0" id="a390" x2="17.7299" x3="17.7299" y2="-12.7101" y3="-12.7101" z3="-0.0729031"/>
<atom elementType="Zn" hydrogenCount="0" id="a392" x2="15.557" x3="15.557" y2="-14.032" y3="-14.032" z3="-0.673064"/>
<atom elementType="O" hydrogenCount="0" id="a394" x2="17.7219" x3="17.7219" y2="-15.7672" y3="-15.7672" z3="-0.0179232"/>
<atom elementType="N" hydrogenCount="0" id="a402" x2="13.3622" y2="-14.0058"/>
<atom elementType="N" hydrogenCount="0" id="a404" x2="22.1988" y2="-14.0852"/>
<atom elementType="C" id="a406" x2="11.9908" x3="11.9908" y2="-12.8681" y3="-12.8681" z3="-2.12393"/>
<atom elementType="C" id="a408" x2="12.6093" x3="12.6093" y2="-11.4727" y3="-11.4727" z3="-2.02564"/>
<atom elementType="N" hydrogenCount="0" id="a410" x2="14.2864" x3="14.2864" y2="-11.1806" y3="-11.1806" z3="-1.30872"/>
<atom elementType="S" hydrogenCount="0" id="a416" x2="14.9051" y2="-16.8637"/>
<atom elementType="C" id="a418" x2="13.2193" x3="13.2193" y2="-16.8786" y3="-16.8786" z3="-1.56175"/>
<atom elementType="N" hydrogenCount="0" id="a420" x2="12.2844" x3="12.2844" y2="-15.5172" y3="-15.5172" z3="-2.01609"/>
<atom elementType="S" hydrogenCount="0" id="a462" x2="20.5865" x3="20.5865" y2="-11.3598" y3="-11.3598" z3="0.642244"/>
<atom elementType="C" id="a464" x2="22.3028" x3="22.3028" y2="-10.7931" y3="-10.7931" z3="1.31859"/>
<atom elementType="N" hydrogenCount="0" id="a466" x2="23.5337" x3="23.5337" y2="-12.3824" y3="-12.3824" z3="1.82647"/>
<atom elementType="C" id="a472" x2="23.4952" y2="-15.1933"/>
<atom elementType="C" id="a474" x2="23.0435" x3="23.0435" y2="-16.463" y3="-16.463" z3="1.8538"/>
<atom elementType="N" hydrogenCount="0" id="a476" x2="21.2238" x3="21.2238" y2="-16.9647" y3="-16.9647" z3="1.07741"/>
<atom elementType="C" id="a498" x2="10.6145" x3="10.6145" y2="-12.8669" y3="-12.8669" z3="-2.9216"/>
<atom elementType="C" id="a500" x2="9.83709" x3="9.83709" y2="-14.388" y3="-14.388" z3="-3.20416"/>
<atom elementType="C" id="a522" x2="24.941" x3="24.941" y2="-15.1891" y3="-15.1891" z3="2.57778"/>
<atom elementType="C" id="a635" x2="17.698" x3="17.698" y2="-17.5878" y3="-17.5878" z3="0.0370777"/>
<atom elementType="C" id="a637" x2="16.239" x3="16.239" y2="-18.498" y3="-18.498" z3="-0.563059"/>
<atom elementType="O" hydrogenCount="0" id="a639" x2="19.1332" x3="19.1332" y2="-18.498" y3="-18.498" z3="0.692215"/>
<atom elementType="C" id="a641" x2="17.7537" x3="17.7537" y2="-10.8896" y3="-10.8896" z3="-0.127904"/>
<atom elementType="C" id="a643" x2="19.2128" x3="19.2128" y2="-9.97931" y3="-9.97931" z3="0.472229"/>
<atom elementType="O" hydrogenCount="0" id="a645" x2="16.3186" x3="16.3186" y2="-9.97931" y3="-9.97931" z3="-0.783046"/>
<atom elementType="C" id="a667" x2="24.1652" x3="24.1652" y2="-17.8575" y3="-17.8575" z3="2.40477"/>
<atom elementType="C" id="a669" x2="23.6408" x3="23.6408" y2="-19.7158" y3="-19.7158" z3="2.31652"/>
<atom elementType="C" id="a671" x2="21.9078" x3="21.9078" y2="-20.199" y3="-20.199" z3="1.60872"/>
<atom elementType="C" id="a673" x2="20.6994" x3="20.6994" y2="-18.823" y3="-18.823" z3="0.989158"/>
<atom elementType="C" id="a680" x2="11.5597" x3="11.5597" y2="-10.0399" y3="-10.0399" z3="-2.53231"/>
<atom elementType="C" id="a682" x2="12.1872" x3="12.1872" y2="-8.31492" y3="-8.31492" z3="-2.32205"/>
<atom elementType="C" id="a684" x2="13.8643" x3="13.8643" y2="-8.02354" y3="-8.02354" z3="-1.60511"/>
<atom elementType="C" id="a686" x2="14.914" x3="14.914" y2="-9.45636" y3="-9.45636" z3="-1.09844"/>
<atom elementType="C" id="a699" x2="25.9794" x3="25.9794" y2="-13.9615" y3="-13.9615" z3="3.63556"/>
<atom elementType="N" hydrogenCount="1" id="a735" x2="12.3631" x3="12.3631" y2="-18.4551" y3="-18.4551" z3="-1.87652"/>
<atom elementType="C" id="a737" x2="10.692" x3="10.692" y2="-18.4551" y3="-18.4551" z3="-2.6013"/>
<atom elementType="C" id="a743" x2="9.83652" x3="9.83652" y2="-20.0316" y3="-20.0316" z3="-2.91575"/>
<atom elementType="N" hydrogenCount="1" id="a745" x2="22.8959" x3="22.8959" y2="-9.21498" y3="-9.21498" z3="1.45307"/>
<atom elementType="C" id="a747" x2="24.5662" x3="24.5662" y2="-9.21498" y3="-9.21498" z3="2.17754"/>
<atom elementType="C" id="a753" x2="25.4225" x3="25.4225" y2="-7.63848" y3="-7.63848" z3="2.4923"/>
<atom elementType="C" id="a942" x2="8.01796" x3="8.01796" y2="-14.4811" y3="-14.4811" z3="0.0596181"/>
<atom elementType="C" id="a944" x2="7.18904" x3="7.18904" y2="-16.1031" y3="-16.1031" z3="0.0596181"/>
<atom elementType="C" id="a946" x2="8.17924" x3="8.17924" y2="-17.6319" y3="-17.6319" z3="0.0596181"/>
<atom elementType="C" id="a948" x2="9.99837" x3="9.99837" y2="-17.5388" y3="-17.5388" z3="0.0596181"/>
<atom elementType="C" id="a950" x2="10.8273" x3="10.8273" y2="-15.9168" y3="-15.9168" z3="0.0596181"/>
<atom elementType="C" id="a1089" x2="27.7013" y2="-14.227"/>
<atom elementType="C" id="a1091" x2="28.7922" y2="-12.8684"/>
<atom elementType="C" id="a1093" x2="28.1611" y2="-11.2444"/>
<atom elementType="C" id="a1095" x2="26.4392" y2="-10.979"/>
<atom elementType="C" id="a1097" x2="25.3483" y2="-12.3375"/>
</atomArray>
<bondArray>
<bond atomRefs2="a388 a390" id="b391" order="1"/>
<bond atomRefs2="a390 a392" id="b393" order="1"/>
<bond atomRefs2="a392 a394" id="b395" order="1"/>
<bond atomRefs2="a394 a388" id="b399" order="1"/>
<bond atomRefs2="a392 a402" id="b403" order="1"/>
<bond atomRefs2="a388 a404" id="b405" order="1"/>
<bond atomRefs2="a402 a406" id="b412" order="2"/>
<bond atomRefs2="a406 a408" id="b413" order="1"/>
<bond atomRefs2="a408 a410" id="b414" order="2"/>
<bond atomRefs2="a410 a392" id="b415" order="1"/>
<bond atomRefs2="a392 a416" id="b422" order="1"/>
<bond atomRefs2="a416 a418" id="b423" order="1"/>
<bond atomRefs2="a418 a420" id="b424" order="2"/>
<bond atomRefs2="a420 a402" id="b425" order="1"/>
<bond atomRefs2="a388 a462" id="b468" order="1"/>
<bond atomRefs2="a462 a464" id="b469" order="1"/>
<bond atomRefs2="a464 a466" id="b470" order="2"/>
<bond atomRefs2="a466 a404" id="b471" order="1"/>
<bond atomRefs2="a404 a472" id="b478" order="2"/>
<bond atomRefs2="a472 a474" id="b479" order="1"/>
<bond atomRefs2="a474 a476" id="b480" order="2"/>
<bond atomRefs2="a476 a388" id="b481" order="1"/>
<bond atomRefs2="a406 a498" id="b499" order="1"/>
<bond atomRefs2="a498 a500" id="b501" order="1"/>
<bond atomRefs2="a472 a522" id="b523" order="1"/>
<bond atomRefs2="a394 a635" id="b636" order="1"/>
<bond atomRefs2="a635 a637" id="b638" order="1"/>
<bond atomRefs2="a635 a639" id="b640" order="2"/>
<bond atomRefs2="a390 a641" id="b642" order="1"/>
<bond atomRefs2="a641 a643" id="b644" order="1"/>
<bond atomRefs2="a641 a645" id="b646" order="2"/>
<bond atomRefs2="a474 a667" id="b675" order="1"/>
<bond atomRefs2="a667 a669" id="b676" order="2"/>
<bond atomRefs2="a669 a671" id="b677" order="1"/>
<bond atomRefs2="a671 a673" id="b678" order="2"/>
<bond atomRefs2="a673 a476" id="b679" order="1"/>
<bond atomRefs2="a408 a680" id="b688" order="1"/>
<bond atomRefs2="a680 a682" id="b689" order="2"/>
<bond atomRefs2="a682 a684" id="b690" order="1"/>
<bond atomRefs2="a684 a686" id="b691" order="2"/>
<bond atomRefs2="a686 a410" id="b692" order="1"/>
<bond atomRefs2="a522 a699" id="b700" order="1"/>
<bond atomRefs2="a418 a735" id="b736" order="1"/>
<bond atomRefs2="a735 a737" id="b738" order="1"/>
<bond atomRefs2="a737 a743" id="b744" order="1"/>
<bond atomRefs2="a464 a745" id="b746" order="1"/>
<bond atomRefs2="a745 a747" id="b748" order="1"/>
<bond atomRefs2="a747 a753" id="b754" order="1"/>
<bond atomRefs2="a500 a942" id="b952" order="2"/>
<bond atomRefs2="a942 a944" id="b953" order="1"/>
<bond atomRefs2="a944 a946" id="b954" order="2"/>
<bond atomRefs2="a946 a948" id="b955" order="1"/>
<bond atomRefs2="a948 a950" id="b956" order="2"/>
<bond atomRefs2="a950 a500" id="b957" order="1"/>
<bond atomRefs2="a699 a1089" id="b1099" order="2"/>
<bond atomRefs2="a1089 a1091" id="b1100" order="1"/>
<bond atomRefs2="a1091 a1093" id="b1101" order="2"/>
<bond atomRefs2="a1093 a1095" id="b1102" order="1"/>
<bond atomRefs2="a1095 a1097" id="b1103" order="2"/>
<bond atomRefs2="a1097 a699" id="b1104" order="1"/>
</bondArray>
</molecule>
